# Supplementary material for: A conserved acetylation switch enables pharmacological control of tubby-like protein stability
Source: J Biol Chem. 2020 Nov 23;296:100073. doi: 10.1074/jbc.RA120.015839 (PMC7948452; doi:10.1074/jbc.RA120.015839)
Supplement: Supplemental File 1 [file mmc2.xlsx]

## Sheet: mock-FLAG hits
Accession	Description	Score	Coverage	# Proteins	# Unique Peptides	# Peptides	# PSMs	# AAs	MW [kDa]	calc. pI	# Experiments present in CRAPome (out of 411)	CRAPome Ave SC	CRAPome Max SC
P52732	Kinesin-like protein KIF11 OS=Homo sapiens GN=KIF11 PE=1 SV=2 - [KIF11_HUMAN]	2957.63	81.72	2	122	122	1483	1056	119.085	5.64307	163 / 411	37.4	670
	A3	Sequence	# PSMs	# Proteins	# Protein Groups	Protein Group Accessions	Modifications	ΔCn	XCorr	Probability				RT [min]	# Missed Cleavages
	High	QHNIFLDQMTIDEDKLIAQNLELNETIK	9	1	1	P52732		0	6.86207	0				79.112	1
	High	LQLVKEEYITSALESTEEKLHDAASK	11	1	1	P52732		0	6.63382	0				74.7503	2
	High	TSIIATISPASLNLEETLSTLEYAHR	11	1	1	P52732		0	5.53428	0				80.6556	0
	High	SPNEEYTWEEDPLAGIIPR	19	1	1	P52732		0	5.45092	0				73.2266	0
	High	KASAHSIVEcDPVRK	19	1	1	P52732	C10(Carbamidomethyl)	0	5.43198	0				17.1202	2
	High	EQELHNLLEVVSQccEASSSDITEK	13	1	1	P52732	C14(Carbamidomethyl); C15(Carbamidomethyl)	0	5.42665	0				62.7094	0
	High	LLNTVEETTKDVSGLHSKLDR	4	1	1	P52732		0	5.40725	0				41.3923	2
	High	LNcFLEQDLKLDIPTGTTPQRK	17	1	1	P52732	C3(Carbamidomethyl)	0	5.25801	0				51.6575	2
	High	GLEEITVHNKDEVYQILEK	68	1	1	P52732		0	5.18912	0				60.1508	1
	High	LNcFLEQDLKLDIPTGTTPQR	19	1	1	P52732	C3(Carbamidomethyl)	0	5.09029	0				59.8317	1
	High	cENIQKPLSSVQENIQQK	9	1	1	P52732	C1(Carbamidomethyl)	0	4.87118	0				33.4772	0
	High	EEYITSALESTEEKLHDAASK	27	1	1	P52732		0	4.84579	0				67.1258	1
	High	IGKLNLVDLAGSENIGR	16	1	1	P52732		0	4.64261	0				48.478	1
	High	VTELFMDNKNELDQcKSDLQNK	6	1	1	P52732	C15(Carbamidomethyl)	0	4.6385	0				39.8592	2
	High	TDLLSSLEMILSPTVVSILK	2	1	1	P52732		0	4.53927	0				108.61	0
	High	ASAHSIVEcDPVRK	11	1	1	P52732	C9(Carbamidomethyl)	0	4.53711	0				19.5522	1
	High	KKAVDQHNAEAQDIFGK	8	1	1	P52732		0	4.50328	0				22.7558	2
	High	KAVDQHNAEAQDIFGK	11	1	1	P52732		0	4.49378	0				25.0689	1
	High	VTELFMDNKNELDQcK	10	1	1	P52732	C15(Carbamidomethyl)	0	4.41295	0				38.981	1
	High	TSLTVADKIEDQKK	21	1	1	P52732		0	4.39656	0				22.2394	2
	High	TFTMEGERSPNEEYTWEEDPLAGIIPR	5	1	1	P52732		0	4.35421	0				74.2807	1
	High	EQELHNLLEVVSqccEASSSDITEK	20	1	1	P52732	Q13(Deamidated); C14(Carbamidomethyl); C15(Carbamidomethyl)	0	4.33039	0				66.871	0
	High	AVDQHNAEAQDIFGK	14	1	1	P52732		0	4.31572	0				28.9837	0
	High	KASAHSIVEcDPVR	4	1	1	P52732	C10(Carbamidomethyl)	0	4.28273	0				19.9503	1
	High	SVVcPILDEVImGYNcTIFAYGQTGTGK	5	1	1	P52732	C4(Carbamidomethyl); M12(Oxidation); C16(Carbamidomethyl)	0	4.25491	0				86.5196	0
	High	FcALEEKcENIQKPLSSVQENIQQK	12	1	1	P52732	C2(Carbamidomethyl); C8(Carbamidomethyl)	0	4.2268	0				41.8804	1
	High	SVVcPILDEVIMGYNcTIFAYGQTGTGK	4	1	1	P52732	C4(Carbamidomethyl); C16(Carbamidomethyl)	0	4.18925	0				88.5614	0
	High	AREAGNINQSLLTLGR	5	1	1	P52732		0	4.15266	0				39.8067	1
	High	TDLLSSLEmILSPTVVSILK	5	1	1	P52732	M9(Oxidation)	0	4.12369	0				106.517	0
	High	LLnTVEETTKDVSGLHSK	6	1	1	P52732	N3(Deamidated)	0	4.12331	0				34.2509	1
	High	VSLLEIYNEELFDLLNPSSDVSER	7	1	1	P52732		0	4.04676	0				96.2203	0
	High	IGAVEEELNRVTELFMDNKNELDQcK	2	1	1	P52732	C25(Carbamidomethyl)	0	3.99512	0				73.9811	2
	High	SKVEETTEHLVTK	19	1	1	P52732		0	3.96699	0				20.4696	1
	High	QHNIFLDQmTIDEDKLIAQNLELNETIK	1	1	1	P52732	M9(Oxidation)	0	3.95595	0				73.0484	1
	High	LLNTVEETTKDVSGLHSK	24	1	1	P52732		0	3.93536	0				35.5706	1
	High	QHNIFLDQMTIDEDKLIAQnLELNETIK	5	1	1	P52732	N20(Deamidated)	0	3.86967	0				74.3609	1
	High	VTELFmDNKNELDQcK	7	1	1	P52732	M6(Oxidation); C15(Carbamidomethyl)	0	3.83166	0				33.3557	1
	High	SDLQNKTQELETTQK	11	1	1	P52732		0	3.82911	0				22.183	1
	High	EAGNINQSLLTLGR	7	1	1	P52732		0	3.81222	0				46.8666	0
	High	SVVcPILDEVIMGYncTIFAYGQTGTGK	3	1	1	P52732	C4(Carbamidomethyl); N15(Deamidated); C16(Carbamidomethyl)	0	3.80147	0				90.2365	0
	High	LTVQEEQIVELIEK	29	1	1	P52732		0	3.79306	0				70.0128	0
	High	TQELETTQKHLQETK	4	1	1	P52732		0	3.78416	0				16.8123	1
	High	TEPREHLLDQLKR	6	1	1	P52732		0	3.75105	0				30.1954	2
	High	EEYITSALESTEEK	5	1	1	P52732		0	3.7385	0				43.0239	0
	High	LIAQNLELNETIK	2	1	1	P52732		0	3.70918	0				44.1753	0
	High	NLNSLFNNMEELIKDGSSK	4	1	1	P52732		0	3.70557	0				72.6171	1
	High	SHSVFSVTIHmKETTIDGEELVK	3	1	1	P52732	M11(Oxidation)	0	3.6955	0				43.0369	1
	High	KTYTFDmVFGASTK	6	1	1	P52732	M7(Oxidation)	0	3.6782	0				40.4096	1
	High	SDLQNKTqELETTQK	17	1	1	P52732	Q8(Deamidated)	0	3.67339	0				23.5751	1
	High	LqLVKEEYITSALESTEEKLHDAASK	2	1	1	P52732	Q2(Deamidated)	0	3.66574	0				74.7772	2
	High	TSIIATISPASLnLEETLSTLEYAHR	4	1	1	P52732	N13(Deamidated)	0	3.65435	0				80.7232	0
	High	NLNSLFNNmEELIK	6	1	1	P52732	M9(Oxidation)	0	3.64775	0				54.6354	0
	High	RTTAATLMNAYSSR	6	1	1	P52732		0	3.60155	0				32.9954	1
	High	TFTmEGERSPNEEYTWEEDPLAGIIPR	4	1	1	P52732	M4(Oxidation)	0	3.58536	0				64.501	1
	High	TFTmEGERSPnEEYTWEEDPLAGIIPR	1	1	1	P52732	M4(Oxidation); N11(Deamidated)	0	3.58482	0				72.966	1
	High	VTELFmDNKNELDQcKSDLQNK	2	1	1	P52732	M6(Oxidation); C15(Carbamidomethyl)	0	3.57347	0				36.134	2
	High	NFNQEGTKLVEESVK	6	1	1	P52732		0	3.54471	0				37.198	1
	High	QHNIFLDqMTIDEDKLIAqNLELNETIK	7	1	1	P52732	Q8(Deamidated); Q19(Deamidated)	0	3.53435	0				72.8316	1
	High	NLNSLFNNmEELIKDGSSK	10	1	1	P52732	M9(Oxidation)	0	3.52524	0				49.4526	1
	High	NLNSLFNNMEELIK	12	1	1	P52732		0	3.50908	0				78.7023	0
	High	TVYFSEQWVSSLNER	13	1	1	P52732		0	3.50294	0				58.7441	0
	High	LDIPTGTTPQRK	5	1	1	P52732		0	3.41932	0				23.6054	1
	High	FcADSDGFSQELR	7	1	1	P52732	C2(Carbamidomethyl)	0	3.41079	0				39.8621	0
	High	AKNILNKPEVNQK	8	1	1	P52732		0	3.37412	0				15.4864	1
	High	KALIKEYTEEIER	9	1	1	P52732		0	3.34503	0				37.1746	2
	High	SHSVFSVTIHMK	30	1	1	P52732		0	3.29469	0				37.1873	0
	High	DVSGLHSKLDR	4	1	1	P52732		0	3.29193	0				17.5824	1
	High	LNLVDLAGSENIGR	8	1	1	P52732		0	3.24622	0				53.046	0
	High	LQLVKEEYITSALESTEEK	2	1	1	P52732		0	3.2383	0				53.3854	1
	High	FcALEEKcENIqKPLSSVQENIQQK	5	1	1	P52732	C2(Carbamidomethyl); C8(Carbamidomethyl); Q12(Deamidated)	0	3.22622	0				43.3512	1
	High	ALIKEYTEEIER	12	1	1	P52732		0	3.20737	0				38.051	1
	High	TTAATLmNAYSSR	7	1	1	P52732	M7(Oxidation)	0	3.2067	0				27.2063	0
	High	ISQETEQRcESLNTR	4	1	1	P52732	C9(Carbamidomethyl)	0	3.20245	0				17.1383	1
	High	LVEESVKHSDKLNGNLEK	4	1	1	P52732		0	3.19947	0				22.5927	2
	High	HSDKLNGNLEK	8	1	1	P52732		0	3.15758	0				7.70082	1
	High	TSLTVADKIEDQK	5	1	1	P52732		0	3.10729	0				27.2655	1
	High	TTAATLMNAYSSR	9	1	1	P52732		0	3.10588	0				39.1235	0
	High	NILNKPEVNQK	8	1	1	P52732		0	3.07492	0				18.8112	0
	High	EKNGVYISEENFR	5	1	1	P52732		0	3.05484	0				31.1285	1
	High	KTYTFDMVFGASTK	22	1	1	P52732		0	3.05017	0				52.2933	1
	High	nGVYISEENFR	8	1	1	P52732	N1(Deamidated)	0	3.04852	0				43.7871	0
	High	LNcFLEqDLKLDIPTGTTPQR	15	1	1	P52732	C3(Carbamidomethyl); Q7(Deamidated)	0	3.03617	0				60.2356	1
	High	TYTFDMVFGASTK	9	1	1	P52732		0	2.98841	0				57.2776	0
	High	QcGNLTEDLKTIK	3	1	1	P52732	C2(Carbamidomethyl)	0	2.95963	0				31.9269	1
	High	LVEESVKHSDKLnGNLEK	12	1	1	P52732	N13(Deamidated)	0	2.95893	0				23.1078	2
	High	TTAATLMnAYSSR	4	1	1	P52732	N8(Deamidated)	0	2.93712	0				31.3184	0
	High	TFTMEGERSPnEEYTWEEDPLAGIIPR	2	1	1	P52732	N11(Deamidated)	0	2.92898	0				75.351	1
	High	QHNIFLDqmTIDEDK	3	1	1	P52732	Q8(Deamidated); M9(Oxidation)	0	2.91414	0				37.104	0
	High	SPnEEYTWEEDPLAGIIPR	4	1	1	P52732	N3(Deamidated)	0	2.91128	0				70.551	0
	High	EKnGVYISEENFR	18	1	1	P52732	N3(Deamidated)	0	2.90207	0				33.3133	1
	High	IGAVEEELnRVTELFMDNKNELDQcK	3	1	1	P52732	N9(Deamidated); C25(Carbamidomethyl)	0	2.89455	0				81.8815	2
	High	EAGNInQSLLTLGR	6	1	1	P52732	N6(Deamidated)	0	2.87534	0				49.729	0
	High	SVVcPILDEVImGYncTIFAYGQTGTGK	4	1	1	P52732	C4(Carbamidomethyl); M12(Oxidation); N15(Deamidated); C16(Carbamidomethyl)	0	2.86624	0				87.945	0
	High	TPHVPYRESK	14	1	1	P52732		0	2.85472	0				12.4643	1
	High	RTTAATLmNAYSSR	1	1	1	P52732	M8(Oxidation)	0	2.85005	0				23.4146	1
	High	NLNSLFnNmEELIKDGSSK	6	1	1	P52732	N7(Deamidated); M9(Oxidation)	0	2.83799	0				48.0065	1
	High	IGAVEEELNRVTELFmDNKNELDQcK	3	1	1	P52732	M16(Oxidation); C25(Carbamidomethyl)	0	2.82032	0				68.1153	2
	High	NFnQEGTKLVEESVK	15	1	1	P52732	N3(Deamidated)	0	2.80877	0				40.8704	1
	High	KSYLYPSTLVR	8	1	1	P52732		0	2.80286	0				34.3214	1
	High	EHLLDQLKR	14	1	1	P52732		0	2.76852	0				26.8075	1
	High	IGKLnLVDLAGSENIGR	1	1	1	P52732	N5(Deamidated)	0	2.76704	0				50.881	1
	High	VTELFmDNKnELDQcKSDLQNK	3	1	1	P52732	M6(Oxidation); N10(Deamidated); C15(Carbamidomethyl)	0	2.7335	0				36.3115	2
	High	LNcFLEQDLK	4	1	1	P52732	C3(Carbamidomethyl)	0	2.73289	0				42.8828	0
	High	TLHQIFEK	15	1	1	P52732		0	2.73034	0				23.3347	0
	High	cRPFNLAER	11	1	1	P52732	C1(Carbamidomethyl)	0	2.7253	0				24.4171	0
	High	GKNIQVVVR	11	1	1	P52732		0	2.72059	0				15.8221	1
	High	NILnKPEVNQK	11	1	1	P52732	N4(Deamidated)	0	2.71314	0				21.1159	0
	High	SHSVFSVTIHmK	7	1	1	P52732	M11(Oxidation)	0	2.70102	0				26.8458	0
	High	LLnTVEETTKDVSGLHSKLDR	1	1	1	P52732	N3(Deamidated)	0	2.66469	0				41.7402	2
	High	AVDqHNAEAQDIFGK	21	1	1	P52732	Q4(Deamidated)	0	2.63039	0				30.7879	0
	High	LLNTVEETTK	6	1	1	P52732		0	2.60428	0				23.4133	0
	High	ASAHSIVEcDPVR	5	1	1	P52732	C9(Carbamidomethyl)	0	2.60324	0				23.6489	0
	High	TLHQIFEKLTDnGTEFSVK	2	1	1	P52732	N12(Deamidated)	0	2.59024	0				60.0849	1
	High	cRPFNLAERK	2	1	1	P52732	C1(Carbamidomethyl)	0	2.57399	0				20.1413	1
	High	ISQETEqRcESLNTR	5	1	1	P52732	Q7(Deamidated); C9(Carbamidomethyl)	0	2.56836	0				19.0128	1
	High	NGVYISEENFR	6	1	1	P52732		0	2.4907	0				36.4495	0
	High	TVYFSEqWVSSLNER	2	1	1	P52732	Q7(Deamidated)	0	2.48465	0				60.1781	0
	High	LTDnGTEFSVK	7	1	1	P52732	N4(Deamidated)	0	2.48362	0				30.4388	0
	High	TTAATLmnAYSSR	3	1	1	P52732	M7(Oxidation); N8(Deamidated)	0	2.4815	0				29.8231	0
	High	TVLQELINVLK	10	1	1	P52732		0	2.47824	0				82.2809	0
	High	QcGNLTEDLK	3	1	1	P52732	C2(Carbamidomethyl)	0	2.47565	0				24.7296	0
	High	EHLLDqLKR	3	1	1	P52732	Q6(Deamidated)	0	2.46336	0				29.8874	1
	High	AREAGNInqSLLTLGR	3	1	1	P52732	N8(Deamidated); Q9(Deamidated)	0	2.44373	0				41.5883	1
	High	ISqETEQR	1	1	1	P52732	Q3(Deamidated)	0	2.42931	0				6.09137	0
	High	QHNIFLDQmTIDEDK	1	1	1	P52732	M9(Oxidation)	0	2.41767	0				37.4618	0
	High	QTHSQELcK	2	1	1	P52732	C8(Carbamidomethyl)	0	2.41493	0				5.54048	0
	High	VTELFMDnKNELDQcK	11	1	1	P52732	N8(Deamidated); C15(Carbamidomethyl)	0	2.39774	0				37.7837	1
	High	NLnSLFNNMEELIKDGSSK	13	1	1	P52732	N3(Deamidated)	0	2.39349	0				74.8391	1
	High	GLEEITVHnKDEVYQILEK	10	1	1	P52732	N9(Deamidated)	0	2.35923	0				49.5301	1
	High	LTDNGTEFSVK	9	1	1	P52732		0	2.33338	0				27.493	0
	High	ISQETEQR	4	1	1	P52732		0	2.33024	0				5.68402	0
	High	LqLVKEEYITSALESTEEK	3	1	1	P52732	Q2(Deamidated)	0	2.32433	0				58.3432	1
	High	nGVYISEEnFR	1	1	1	P52732	N1(Deamidated); N9(Deamidated)	0	2.30622	0				45.4632	0
	High	HLQETK	3	1	1	P52732		0	2.27804	0				5.43685	0
	High	VEETTEHLVTK	4	1	1	P52732		0	2.27802	0				16.8171	0
	High	cENIqKPLSSVQENIQQK	42	1	1	P52732	C1(Carbamidomethyl); Q5(Deamidated)	0	2.25896	0				35.7305	0
	High	ETTIDGEELVK	7	1	1	P52732		0	2.23942	0				31.3985	0
	High	IGAVEEELnRVTELFMDnKNELDQcK	1	1	1	P52732	N9(Deamidated); N18(Deamidated); C25(Carbamidomethyl)	0	2.21722	0				81.3784	2
	High	LNcFLEqDLKLDIPTGTTPQRK	10	1	1	P52732	C3(Carbamidomethyl); Q7(Deamidated)	0	2.21209	0				51.9287	2
	High	AKNILnKPEVNQK	19	1	1	P52732	N6(Deamidated)	0	2.18546	0				16.561	1
	High	cESLNTR	5	1	1	P52732	C1(Carbamidomethyl)	0	2.17621	0				7.26592	0
	High	FcALEEKcENIqKPLSSVqENIQQK	3	1	1	P52732	C2(Carbamidomethyl); C8(Carbamidomethyl); Q12(Deamidated); Q19(Deamidated)	0	2.16861	0				46.1584	1
	High	AREAGNInQSLLTLGR	3	1	1	P52732	N8(Deamidated)	0	2.16348	0				41.0611	1
	High	NLNSLFNnMEELIK	33	1	1	P52732	N8(Deamidated)	0	2.15436	0				67.6128	0
	High	IGAVEEELnRVTELFmDnKNELDQcK	2	1	1	P52732	N9(Deamidated); M16(Oxidation); N18(Deamidated); C25(Carbamidomethyl)	0	2.14679	0				78.2457	2
	High	LmNLWTER	6	1	1	P52732	M2(Oxidation)	0	2.12302	0				36.8819	0
	High	TQELETTQK	6	1	1	P52732		0	2.12296	0				7.67273	0
	High	TGGLADK	2	1	1	P52732		0	2.11643	0				5.70946	0
	High	VTELFmDNKnELDQcK	4	1	1	P52732	M6(Oxidation); N10(Deamidated); C15(Carbamidomethyl)	0	2.10051	0				34.6493	1
	High	QcGnLTEDLK	6	1	1	P52732	C2(Carbamidomethyl); N4(Deamidated)	0	2.10032	0				27.0889	0
	High	LLnTVEETTK	1	1	1	P52732	N3(Deamidated)	0	2.08184	0				23.9321	0
	High	KAVDQHnAEAQDIFGK	6	1	1	P52732	N7(Deamidated)	0	2.07977	0				26.37	1
	High	EHLLDQLK	4	1	1	P52732		0	2.06482	0				28.698	0
	High	RTTAATLMnAYSSR	1	1	1	P52732	N9(Deamidated)	0	2.06294	0				34.9297	1
	High	VMSGKLTVQEEQIVELIEK	1	1	1	P52732		0	2.04137	0				61.9335	1
	High	LNGNLEK	2	1	1	P52732		0	2.04002	0				8.0986	0
	High	IGAVEEELNR	6	1	1	P52732		0	2.03532	0				28.2489	0
	High	LTVqEEQIVELIEK	6	1	1	P52732	Q4(Deamidated)	0	2.02853	0				92.8665	0
	High	SYLYPSTLVR	4	1	1	P52732		0	2.01827	0				42.9963	0
	High	LqMFDDPR	1	1	1	P52732	Q2(Deamidated)	0	1.99838	0				36.0801	0
	High	VITALVER	2	1	1	P52732		0	1.99492	0				29.1849	0
	High	EYTEEIER	6	1	1	P52732		0	1.97452	0				21.3785	0
	High	VTELFMDNKnELDQcKSDLQNK	10	1	1	P52732	N10(Deamidated); C15(Carbamidomethyl)	0	1.95235	0				39.123	2
	High	HSDKLnGNLEK	29	1	1	P52732	N6(Deamidated)	0	1.94553	0				9.63095	1
	High	SHGKDKENR	1	1	1	P52732		0	1.9437	0				4.96516	2
	High	FcALEEK	3	1	1	P52732	C2(Carbamidomethyl)	0	1.94087	0				21.1803	0
	High	IGAVEEELNRVTELFmDnKNELDQcK	7	1	1	P52732	M16(Oxidation); N18(Deamidated); C25(Carbamidomethyl)	0	1.94042	0				68.9966	2
	High	EQELHnLLEVVSqccEASSSDITEK	3	1	1	P52732	N6(Deamidated); Q13(Deamidated); C14(Carbamidomethyl); C15(Carbamidomethyl)	0	1.91207	0				59.8939	0
	High	nFnQEGTKLVEESVK	5	1	1	P52732	N1(Deamidated); N3(Deamidated)	0	1.90712	0				39.0127	1
	High	TqELETTQK	6	1	1	P52732	Q2(Deamidated)	0	1.90033	0				10.1748	0
	High	NELDQcK	2	1	1	P52732	C6(Carbamidomethyl)	0	1.89806	0				7.40625	0
	High	SGAVDKR	2	1	1	P52732		0	1.89084	0				4.28707	1
	High	LDIPTGTTPQR	5	1	1	P52732		0	1.88641	0				30.6377	0
	Medium	TEPREHLLDQLK	2	1	1	P52732		0	1.86176	0				30.4744	1
	Medium	EQSLAAESK	4	1	1	P52732		0	1.8463	0				8.20052	0
	Medium	KQPELLMMLncSENNK	2	1	1	P52732	N10(Deamidated); C11(Carbamidomethyl)	0	1.84614	0				47.4165	1
	Medium	VmSGKLTVQEEQIVELIEK	1	1	1	P52732	M2(Oxidation)	0	1.84418	0				58.1641	1
	Medium	NFNQEGTK	1	1	1	P52732		0	1.8361	0				5.70945	0
	Medium	nLNSLFNnMEELIK	5	1	1	P52732	N1(Deamidated); N8(Deamidated)	0	1.81884	0				77.9626	0
	Medium	TFTmEGER	3	1	1	P52732	M4(Oxidation)	0	1.80461	0				12.5142	0
	Medium	LDIPTGTTPqR	2	1	1	P52732	Q10(Deamidated)	0	1.79815	0				31.9836	0
	Medium	INSQLK	3	2	1	P52732		0	1.775	0				6.48653	0
	Medium	LHDAASK	1	1	1	P52732		0	1.7643	0				5.41466	0
	Medium	NLNSLFnNmEELIK	2	1	1	P52732	N7(Deamidated); M9(Oxidation)	0	1.74547	0				55.7834	0
	Medium	MTFHSQK	2	1	1	P52732		0	1.72562	0				5.66308	0
	Medium	LncFLEqDLKLDIPTGTTPqR	1	1	1	P52732	N2(Deamidated); C3(Carbamidomethyl); Q7(Deamidated); Q20(Deamidated)	0	1.723	0				58.18	1
	Medium	nFNQEGTK	5	1	1	P52732	N1(Deamidated)	0	1.71518	0				12.4134	0
	Medium	DVSGLHSK	1	1	1	P52732		0	1.70506	0				5.90933	0
	Medium	LVEESVK	2	1	1	P52732		0	1.70325	0				13.511	0
	Medium	KKAVDqHNAEAQDIFGK	3	1	1	P52732	Q6(Deamidated)	0	1.70059	0				22.1877	2
	Medium	LQMFDDPR	1	1	1	P52732		0	1.68614	0				34.2694	0
	Medium	GInTLER	1	1	1	P52732	N3(Deamidated)	0	1.68475	0				20.9147	0
	Medium	InSqLK	2	2	1	P52732	N2(Deamidated); Q4(Deamidated)	0	1.68423	0				12.714	0
	Medium	SDLQnKTqELETTQK	2	1	1	P52732	N5(Deamidated); Q8(Deamidated)	0	1.6828	0				23.768	1
	Medium	LMNLWTER	2	1	1	P52732		0	1.68257	0				45.1637	0
	Medium	SKDIVNKMTFHSQK	1	1	1	P52732		0	1.67118	0				20.4862	2
	Medium	GKnIQVVVR	2	1	1	P52732	N3(Deamidated)	0	1.667	0				17.21	1
	Medium	nLNSLFnNmEELIKDGSSK	4	1	1	P52732	N1(Deamidated); N7(Deamidated); M9(Oxidation)	0	1.64859	0				52.0571	1
	Medium	cESLnTR	2	1	1	P52732	C1(Carbamidomethyl); N5(Deamidated)	0	1.63139	0				8.2654	0
	Medium	DLAAAR	2	1	1	P52732		0	1.62424	0				7.1205	0
	Medium	LnGNLEK	1	1	1	P52732	N2(Deamidated)	0	1.61892	0				14.4354	0
	Medium	AmLEVHK	1	1	1	P52732	M2(Oxidation)	0	1.61412	0				6.98201	0
	Medium	TIKqTHSQELcK	1	1	1	P52732	Q4(Deamidated); C11(Carbamidomethyl)	0	1.61127	0				7.87242	1
	Medium	AMLEVHK	2	1	1	P52732		0	1.56355	0				14.1109	0
	Medium	ILQDSLGGR	1	1	1	P52732		0	1.55802	0				24.4183	0
	Medium	IGAVEEELnRVTELFMDNK	1	1	1	P52732	N9(Deamidated)	0	1.55555	0				76.5369	1
	Medium	VTELFMDNK	1	1	1	P52732		0	1.54723	0				34.3824	0
	Medium	SKDIVNK	1	1	1	P52732		0	1.5366	0				4.77932	1
	Medium	TIKQTHSQELcK	2	1	1	P52732	C11(Carbamidomethyl)	0	1.53332	0				6.15548	1
	Medium	TFTMEGER	2	1	1	P52732		0	1.52921	0				22.7516	0
	Medium	RGVIIK	2	1	1	P52732		0	1.50741	0				7.76556	1
	Medium	GLEEITVHNK	1	1	1	P52732		0	1.50637	0				21.2656	0
	Medium	QIDVYR	1	1	1	P52732		0	1.49743	0				19.8509	0
	Medium	InSQLK	1	2	1	P52732	N2(Deamidated)	0	1.4753	0				8.14513	0
P04264	Keratin, type II cytoskeletal 1 OS=Homo sapiens GN=KRT1 PE=1 SV=6 - [K2C1_HUMAN]	626.154	68.63	2	45	53	310	644	65.999	8.11865	386 / 411	79.5	1178
	A3	Sequence	# PSMs	# Proteins	# Protein Groups	Protein Group Accessions	Modifications	ΔCn	XCorr	Probability				RT [min]	# Missed Cleavages
	High	GGGGGGYGSGGSSYGSGGGSYGSGGGGGGGR	4	1	1	P04264		0	5.80946	0				21.1628	0
	High	MSGEcAPNVSVSVSTSHTTISGGGSR	4	1	1	P04264	C5(Carbamidomethyl)	0	5.01555	0				33.9087	0
	High	FLEQQNQVLQTKWELLQQVDTSTR	5	1	1	P04264		0	4.9606	0				68.6468	1
	High	SKAEAESLYQSKYEELQITAGR	7	1	1	P04264		0	4.93526	0				41.696	2
	High	mSGEcAPNVSVSVSTSHTTISGGGSR	2	1	1	P04264	M1(Oxidation); C5(Carbamidomethyl)	0	4.60882	0				31.2712	0
	High	NKLNDLEDALQQAKEDLAR	2	1	1	P04264		0	4.59834	0				61.274	2
	High	FSScGGGGGSFGAGGGFGSR	19	1	1	P04264	C4(Carbamidomethyl)	0	4.56544	0				34.412	0
	High	QISNLQQSISDAEQRGENALKDAK	4	1	1	P04264		0	4.52326	0				68.3256	2
	High	mSGEcAPnVSVSVSTSHTTISGGGSR	3	1	1	P04264	M1(Oxidation); C5(Carbamidomethyl); N8(Deamidated)	0	4.12652	0				31.5487	0
	High	SLNNQFASFIDKVR	28	1	1	P04264		0	4.09105	0				64.3363	1
	High	SKAEAESLYqSKYEELQITAGR	2	1	1	P04264	Q10(Deamidated)	0	4.03684	0				41.1366	2
	High	GSGGGSSGGSIGGR	2	1	1	P04264		0	3.97812	0				5.56699	0
	High	THNLEPYFESFINNLR	7	1	1	P04264		0	3.88139	0				68.2274	0
	High	LNDLEDALQQAKEDLAR	1	1	1	P04264		0	3.82125	0				60.3542	1
	High	SGGGFSSGSAGIINYQR	4	1	1	P04264		0	3.7581	0				37.6774	0
	High	NKLnDLEDALQQAKEDLAR	4	1	1	P04264	N4(Deamidated)	0	3.72282	0				61.387	2
	High	GSYGSGGSSYGSGGGSYGSGGGGGGHGSYGSGSSSGGYR	1	1	1	P04264		0	3.69705	0				25.3735	0
	High	LDSELKNMQDMVEDYR	3	1	1	P04264		0	3.63308	0				53.6876	1
	High	FLEQQNQVLQTK	10	3	3	P35908;Q7Z794;P04264		0	3.50508	0				32.6797	0
	High	MSGEcAPnVSVSVSTSHTTISGGGSR	2	1	1	P04264	C5(Carbamidomethyl); N8(Deamidated)	0	3.49243	0				34.4183	0
	High	SLNNQFASFIDK	4	1	1	P04264		0	3.45079	0				49.5149	0
	High	TNAENEFVTIKK	4	1	1	P04264		0	3.37582	0				25.6074	1
	High	LLRDYQELMNTK	4	1	1	P04264		0	3.20139	0				39.9146	1
	High	QISNLQQSISDAEQR	5	1	1	P04264		0	3.13332	0				38.4415	0
	High	LNDLEDALQQAK	2	1	1	P04264		0	3.13178	0				42.4852	0
	High	LDSELKnMQDMVEDYR	2	1	1	P04264	N7(Deamidated)	0	3.10481	0				52.5736	1
	High	SKAEAESLYQSK	7	1	1	P04264		0	3.04845	0				16.6176	1
	High	THNLEPYFESFINNLRR	4	1	1	P04264		0	3.00405	0				63.8017	1
	High	LALDLEIATYR	2	5	2	Q6KB66;P04264		0	2.94241	0				54.9864	0
	High	FLEQQnQVLQTK	9	3	3	P35908;Q7Z794;P04264	N6(Deamidated)	0	2.93788	0				34.5606	0
	High	GGSGGGGGGSSGGR	2	1	1	P04264		0	2.93614	0				5.06802	0
	High	LDSELKNMQDmVEDYR	4	1	1	P04264	M11(Oxidation)	0	2.91832	0				44.3758	1
	High	FLEqQNQVLQTKWELLQQVDTSTR	12	1	1	P04264	Q4(Deamidated)	0	2.91266	0				67.2874	1
	High	NKYEDEINKR	6	10	4	P04264;P13647;P02538;P04259		0	2.87653	0				15.7091	2
	High	SLDLDSIIAEVK	11	1	1	P04264		0	2.87209	0				66.9051	0
	High	NKLNDLEDALQQAK	1	1	1	P04264		0	2.86997	0				45.6758	1
	High	LRSEIDNVKK	7	1	1	P04264		0	2.83904	0				11.9989	2
	High	SLNnQFASFIDKVR	9	1	1	P04264	N4(Deamidated)	0	2.74143	0				53.2627	1
	High	AEAESLYqSKYEELQITAGR	5	1	1	P04264	Q8(Deamidated)	0	2.70537	0				43.8998	1
	High	QISNLQQSISDAEQRGENALK	2	1	1	P04264		0	2.64741	0				55.9082	1
	High	NMQDMVEDYR	2	1	1	P04264		0	2.50226	0				38.7983	0
	High	YEELQITAGR	8	2	2	P04264;P04259		0	2.50166	0				32.4231	0
	High	YEDEINKR	3	16	7	P35908;Q01546;Q7Z794;P04264;P13647;P02538;P04259		0	2.40956	0				9.0832	1
	High	SGGGFSSGSAGIInYQR	4	1	1	P04264	N14(Deamidated)	0	2.38458	0				39.4196	0
	High	qISNLQQSISDAEQRGENALK	4	1	1	P04264	Q1(Deamidated)	0	2.3777	0				51.9716	1
	High	TNAENEFVTIK	3	1	1	P04264		0	2.2818	0				33.4433	0
	High	NMQDmVEDYR	4	1	1	P04264	M5(Oxidation)	0	2.14968	0				29.5036	0
	High	GENALKDAK	1	1	1	P04264		0	2.13036	0				5.62433	1
	High	SLVNLGGSKSISISVAR	1	1	1	P04264		0	2.11166	0				43.239	1
	High	DYQELMNTK	2	1	1	P04264		0	2.05005	0				32.9607	0
	High	SLnNQFASFIDK	6	1	1	P04264	N3(Deamidated)	0	2.04201	0				52.1725	0
	High	KDVDGAYMTK	3	1	1	P04264		0	2.02525	0				14.1566	1
	High	QISnLqQSISDAEQRGENALK	6	1	1	P04264	N4(Deamidated); Q6(Deamidated)	0	1.92628	0				53.2817	1
	High	FLEqQNqVLQTK	6	3	3	P35908;Q7Z794;P04264	Q4(Deamidated); Q7(Deamidated)	0	1.90085	0				34.7239	0
	High	TLLEGEESR	2	1	1	P04264		0	1.89108	0				21.5178	0
	Medium	AEAESLYQSK	3	1	1	P04264		0	1.87518	0				19.2625	0
	Medium	SEIDNVKK	1	1	1	P04264		0	1.87021	0				6.65361	1
	Medium	THnLEPYFESFINNLR	1	1	1	P04264	N3(Deamidated)	0	1.84365	0				77.6368	0
	Medium	TNAEnEFVTIKK	2	1	1	P04264	N5(Deamidated)	0	1.82899	0				29.8834	1
	Medium	AQYEDIAQK	4	1	1	P04264		0	1.77408	0				19.5312	0
	Medium	SISISVAR	3	1	1	P04264		0	1.77365	0				25.9667	0
	Medium	IEISELnR	1	2	2	P35908;P04264	N7(Deamidated)	0.0435	1.75532	0				28.6641	0
	Medium	DVDGAYmTK	2	1	1	P04264	M7(Oxidation)	0	1.75245	0				14.9002	0
	Medium	HGDSVR	1	1	1	P04264		0	1.73092	0				5.31582	0
	Medium	LLRDYQELmNTK	1	1	1	P04264	M9(Oxidation)	0	1.69154	0				29.6528	1
	Medium	LDSELK	2	2	1	P04264		0	1.68423	0				12.714	0
	Medium	IEISELNR	2	2	2	P35908;P04264		0	1.68412	0				30.4899	0
	Medium	LDSELKNmQDmVEDYR	2	1	1	P04264	M8(Oxidation); M11(Oxidation)	0	1.67923	0				30.6306	1
	Medium	SLVNLGGSK	1	1	1	P04264		0	1.63881	0				25.76	0
	Medium	VDLQAK	4	1	1	P04264		0	1.63049	0				9.20457	0
	Medium	GSSSGGVK	1	1	1	P04264		0	1.62571	0				5.35713	0
	Medium	LRSEIDNVK	1	1	1	P04264		0	1.58082	0				15.8594	1
	Medium	DYQELmNTK	2	1	1	P04264	M6(Oxidation)	0	1.53381	0				21.2884	0
	Medium	THNLEPYFESFINnLRR	2	1	1	P04264	N14(Deamidated)	0	1.52077	0				63.5299	1
	Medium	RVDQLK	1	1	1	P04264		0.0898	1.51961	0				5.52646	1
	Medium	YEDEINK	2	17	7	P35908;Q01546;Q7Z794;P04264;P13647;P02538;P04259		0	1.51525	0				14.2822	0
O14744	Protein arginine N-methyltransferase 5 OS=Homo sapiens GN=PRMT5 PE=1 SV=4 - [ANM5_HUMAN]	492.657	63.42	11	38	38	234	637	72.6376	6.29053	175 / 411	156.6	2950
	A3	Sequence	# PSMs	# Proteins	# Protein Groups	Protein Group Accessions	Modifications	ΔCn	XCorr	Probability				RT [min]	# Missed Cleavages
	High	EKDRDPEAQFEMPYVVR	11	3	1	O14744		0	5.37497	0				43.5809	2
	High	IAVALEIGADLPSNHVIDR	5	3	1	O14744		0	4.7185	0				62.8082	0
	High	KVWYEWAVTAPVcSAIHNPTGR	5	2	1	O14744	C13(Carbamidomethyl)	0	4.718	0				69.8347	1
	High	DRDPEAQFEMPYVVR	1	3	1	O14744		0	4.70113	0				48.829	1
	High	LHNFHQLSAPQPcFTFSHPNR	3	3	1	O14744	C13(Carbamidomethyl)	0	4.41805	0				42.143	0
	High	DRDPEAQFEmPYVVR	1	3	1	O14744	M10(Oxidation)	0	4.33868	0				40.2336	1
	High	VPLVAPEDLRDDIIENAPTTHTEEYSGEEK	17	5	1	O14744		0	4.30965	0				57.7748	1
	High	EKDRDPEAQFEmPYVVR	5	3	1	O14744	M12(Oxidation)	0	4.21273	0				34.4932	2
	High	cLLDRVPEEEKDTNVQVLMVLGAGR	2	3	1	O14744	C1(Carbamidomethyl)	0	4.04908	0				60.5348	2
	High	VPEEEKDTNVQVLMVLGAGR	7	3	1	O14744		0	3.93885	0				51.2462	1
	High	cLLDRVPEEEKDTNVqVLmVLGAGR	4	3	1	O14744	C1(Carbamidomethyl); Q16(Deamidated); M19(Oxidation)	0	3.89588	0				68.918	2
	High	VPLVAPEDLRDDIIEnAPTTHTEEYSGEEK	4	5	1	O14744	N16(Deamidated)	0	3.82593	0				56.2083	1
	High	AAILPTSIFLTNKK	11	2	1	O14744		0	3.76146	0				48.1334	1
	High	GYEDYLqSPLQPLmDNLESQTYEVFEKDPIK	4	5	1	O14744	Q7(Deamidated); M14(Oxidation)	0	3.71303	0				81.4907	1
	High	cLLDRVPEEEKDTNVqVLMVLGAGR	2	3	1	O14744	C1(Carbamidomethyl); Q16(Deamidated)	0	3.67196	0				60.0148	2
	High	DDGVSIPGEYTSFLAPISSSK	6	2	1	O14744		0	3.57521	0				68.6773	0
	High	QGFDFLcmPVFHPR	2	4	1	O14744	C7(Carbamidomethyl); M8(Oxidation)	0	3.51301	0				55.7161	0
	High	QGFDFLcMPVFHPR	6	4	1	O14744	C7(Carbamidomethyl)	0	3.46991	0				73.5143	0
	High	DDIIENAPTTHTEEYSGEEK	2	5	1	O14744		0	3.40236	0				32.459	0
	High	cLLDRVPEEEKDTNVQVLmVLGAGR	1	3	1	O14744	C1(Carbamidomethyl); M19(Oxidation)	0	3.35996	0				69.4697	2
	High	DDIIEnAPTTHTEEYSGEEK	1	5	1	O14744	N6(Deamidated)	0	3.33278	0				31.9411	0
	High	VWYEWAVTAPVcSAIHNPTGR	3	2	1	O14744	C12(Carbamidomethyl)	0	3.2911	0				68.1736	0
	High	DLNcVPEIADTLGAVAK	8	5	1	O14744	C4(Carbamidomethyl)	0	3.28517	0				63.6215	0
	High	LHNFHQLSAPqPcFTFSHPNR	3	3	1	O14744	Q11(Deamidated); C13(Carbamidomethyl)	0	3.15428	0				55.4932	0
	High	SDLLLSGRDWNTLIVGK	15	4	1	O14744		0	3.04204	0				69.3931	1
	High	AAILPTSIFLTNK	7	2	1	O14744		0	2.96091	0				58.2599	0
	High	NRPGPQTR	3	5	1	O14744		0	2.85001	0				5.507	0
	High	EKDRDPEAqFEmPYVVR	3	3	1	O14744	Q9(Deamidated); M12(Oxidation)	0	2.81045	0				34.3944	2
	High	DLncVPEIADTLGAVAK	3	5	1	O14744	N3(Deamidated); C4(Carbamidomethyl)	0	2.72333	0				63.1189	0
	High	GYEDYLqSPLqPLmDNLESQTYEVFEKDPIK	6	5	1	O14744	Q7(Deamidated); Q11(Deamidated); M14(Oxidation)	0	2.6328	0				80.9756	1
	High	KVWYEWAVTAPVcSAIHnPTGR	2	2	1	O14744	C13(Carbamidomethyl); N18(Deamidated)	0	2.62881	0				68.7923	1
	High	YSQYQQAIYK	4	4	1	O14744		0	2.62087	0				26.9594	0
	High	EKDRDPEAqFEMPYVVR	3	3	1	O14744	Q9(Deamidated)	0	2.54809	0				44.6588	2
	High	GYEDYLQSPLqPLMDNLESQTYEVFEKDPIK	4	5	1	O14744	Q11(Deamidated)	0	2.51311	0				91.584	1
	High	ADIIVSELLGSFADNELSPEcLDGAQHFLK	1	2	1	O14744	C21(Carbamidomethyl)	0	2.48909	0				86.8197	0
	High	VPLVAPEDLR	3	6	1	O14744		0	2.4754	0				39.1921	0
	High	SDLLLSGRDWnTLIVGK	3	4	1	O14744	N11(Deamidated)	0	2.45299	0				70.5605	1
	High	GYEDYLQSPLQPLmDNLESQTYEVFEKDPIK	1	5	1	O14744	M14(Oxidation)	0	2.43548	0				81.0427	1
	High	KGFPVLSK	2	2	1	O14744		0	2.40744	0				22.8003	1
	High	TLcDYSKR	4	4	1	O14744	C3(Carbamidomethyl)	0	2.39984	0				12.2102	1
	High	VPEEEKDTNVqVLMVLGAGR	4	3	1	O14744	Q11(Deamidated)	0	2.31252	0				50.3548	1
	High	DWNTLIVGK	5	4	1	O14744		0	2.27401	0				48.9646	0
	High	LSPWIRPDSK	5	6	1	O14744		0	2.247	0				28.9439	0
	High	SDLLLSGR	4	5	1	O14744		0	2.20869	0				29.0298	0
	High	IKLYAVEK	3	1	1	O14744		0	2.16934	0				23.8611	1
	High	DPMIDNNR	2	3	1	O14744		0	2.13037	0				16.122	0
	High	DPIKYSQYQQAIYK	1	4	1	O14744		0	2.05946	0				37.0535	1
	High	GPLVNASLR	3	3	1	O14744		0	2.04545	0				27.0778	0
	High	VPEEEKDTnVqVLMVLGAGR	1	3	1	O14744	N9(Deamidated); Q11(Deamidated)	0	2.02529	0				54.7374	1
	High	LHNFHqLSAPqPcFTFSHPNR	5	3	1	O14744	Q6(Deamidated); Q11(Deamidated); C13(Carbamidomethyl)	0	2.01317	0				57.8023	0
	High	NPNAVVTLENWQFEEWGSQVTVVSSDMR	1	1	1	O14744		0	2.00475	0				82.0175	0
	High	EFIQEPAKnRPGPQTR	2	5	1	O14744	N9(Deamidated)	0	1.94082	0				23.2727	1
	High	IAVALEIGADLPSnHVIDR	1	3	1	O14744	N14(Deamidated)	0	1.90872	0				60.2782	0
	High	GYEDYLQSPLQPLMDNLESQTYEVFEKDPIK	1	5	1	O14744		0	1.89744	0				91.7143	1
	Medium	GPLVnASLR	1	3	1	O14744	N5(Deamidated)	0	1.8417	0				30.2297	0
	Medium	DPmIDNNR	3	3	1	O14744	M3(Oxidation)	0	1.80851	0				8.60049	0
	Medium	EGQTIcVR	1	2	1	O14744	C6(Carbamidomethyl)	0	1.74848	0				16.2997	0
	Medium	AAILPTSIFLTnK	1	2	1	O14744	N12(Deamidated)	0	1.735	0				60.3319	0
	Medium	DWnTLIVGK	1	4	1	O14744	N3(Deamidated)	0	1.72958	0				53.8203	0
	Medium	YSQYQqAIYK	5	4	1	O14744	Q6(Deamidated)	0	1.65127	0				29.6574	0
	Medium	REFIQEPAK	1	5	1	O14744		0.0409	1.64309	0				18.3061	1
	Medium	NPNAVVTLENWqFEEWGSQVTVVSSDMR	1	1	1	O14744	Q12(Deamidated)	0	1.62224	0				82.5217	0
	Medium	LYAVEK	1	1	1	O14744		0	1.58986	0				16.7356	0
	Medium	EFIqEPAK	1	5	1	O14744	Q4(Deamidated)	0	1.58833	0				24.4473	0
	Medium	WLGEPIK	1	2	1	O14744		0	1.54431	0				33.062	0
	Medium	LYnEVR	1	3	1	O14744	N3(Deamidated)	0	1.53942	0				18.2877	0
O75688	Protein phosphatase 1B OS=Homo sapiens GN=PPM1B PE=1 SV=1 - [PPM1B_HUMAN]	402.192	65.55	4	30	34	198	479	52.6094	5.04639	117 / 411	16.4	178
	A3	Sequence	# PSMs	# Proteins	# Protein Groups	Protein Group Accessions	Modifications	ΔCn	XCorr	Probability				RT [min]	# Missed Cleavages
	High	cVDGKGPTEQLVSPEPEVYEILR	8	2	1	O75688	C1(Carbamidomethyl)	0	5.0686	0				58.907	1
	High	SRLEVSDDLENVcNWVVDTcLHK	1	2	1	O75688	C13(Carbamidomethyl); C20(Carbamidomethyl)	0	4.42503	0				74.2354	1
	High	SRLEVSDDLEnVcNWVVDTcLHK	4	2	1	O75688	N11(Deamidated); C13(Carbamidomethyl); C20(Carbamidomethyl)	0	4.41966	0				73.7083	1
	High	NGQVcFSTQDHKPcNPR	7	3	1	O75688	C5(Carbamidomethyl); C14(Carbamidomethyl)	0	4.10344	0				18.4349	0
	High	VANYcSTHLLEHITTNEDFR	11	3	1	O75688	C5(Carbamidomethyl)	0	4.0762	0				55.7034	0
	High	GPTEQLVSPEPEVYEILR	8	2	1	O75688		0	4.04674	0				61.9223	0
	High	ILSAENIPNLPPGGGLAGKR	11	3	1	O75688		0	4.03592	0				43.6634	1
	High	SGSALELSVENVKnGIR	4	3	1	O75688	N14(Deamidated)	0	3.8817	0				43.8371	1
	High	ESDGASDEAEESGSQGK	3	1	1	O75688		0	3.84697	0				7.70576	0
	High	SGEEGMPDLAHVMR	4	3	1	O75688		0	3.76979	0				40.4692	0
	High	HNAHGAGNGLR	2	3	1	O75688		0	3.7431	0				5.3973	0
	High	DSELDKHLESRVEEIMEK	3	3	1	O75688		0	3.59138	0				68.8648	2
	High	RNVIEAVYSR	1	3	1	O75688		0	3.53637	0				29.4166	1
	High	KDSELDKHLESR	4	3	1	O75688		0	3.3801	0				14.9157	2
	High	DSELDKHLESRVEEImEK	2	3	1	O75688	M16(Oxidation)	0	3.31683	0				41.6512	2
	High	ILSAENIPNLPPGGGLAGK	13	3	1	O75688		0	3.22062	0				51.727	0
	High	SGSALELSVENVK	4	3	1	O75688		0	3.15808	0				38.588	0
	High	QLLEEMLTSYR	6	1	1	O75688		0	3.14554	0				60.7741	0
	High	DSELDKHLESR	5	3	1	O75688		0	3.10623	0				17.7855	1
	High	SGSTAVGVMISPK	2	3	1	O75688		0	3.02462	0				31.3377	0
	High	SGEEGmPDLAHVMR	6	3	1	O75688	M6(Oxidation)	0	3.01507	0				30.1263	0
	High	DNMSIVLVcFSNAPK	2	2	1	O75688	C9(Carbamidomethyl)	0	2.92749	0				60.9554	0
	High	DNmSIVLVcFSNAPK	2	2	1	O75688	M3(Oxidation); C9(Carbamidomethyl)	0	2.92679	0				51.915	0
	High	HIYFINcGDSR	2	3	1	O75688	C7(Carbamidomethyl)	0	2.9246	0				31.8364	0
	High	IQNAGGSVMIQR	4	5	2	P35813;O75688		0	2.90458	0				25.0682	0
	High	VAnYcSTHLLEHITTNEDFR	11	3	1	O75688	N3(Deamidated); C5(Carbamidomethyl)	0	2.81742	0				45.1094	0
	High	SGEEGmPDLAHVmR	1	3	1	O75688	M6(Oxidation); M13(Oxidation)	0	2.77113	0				21.2037	0
	High	YGLSSMQGWR	3	5	2	P35813;O75688		0	2.7396	0				42.6405	0
	High	VNGSLAVSR	2	4	2	P35813;O75688		0	2.65324	0				16.6001	0
	High	nGQVcFSTQDHKPcNPR	14	3	1	O75688	N1(Deamidated); C5(Carbamidomethyl); C14(Carbamidomethyl)	0	2.61769	0				20.6601	0
	High	IQNAGGSVmIQR	1	5	2	P35813;O75688	M9(Oxidation)	0	2.54637	0				20.724	0
	High	VnGSLAVSR	3	4	2	P35813;O75688	N2(Deamidated)	0	2.51271	0				19.153	0
	High	SGSTAVGVmISPK	3	3	1	O75688	M9(Oxidation)	0	2.50369	0				24.5776	0
	High	TEKHNAHGAGNGLR	1	3	1	O75688		0	2.49749	0				5.47708	1
	High	ILSAEnIPNLPPGGGLAGKR	2	3	1	O75688	N6(Deamidated)	0	2.48055	0				46.8938	1
	High	IQnAGGSVMIQR	4	5	2	P35813;O75688	N3(Deamidated)	0	2.43524	0				26.8228	0
	High	DnMSIVLVcFSNAPK	2	2	1	O75688	N2(Deamidated); C9(Carbamidomethyl)	0	2.39655	0				60.7143	0
	High	LEVSDDLENVcnWVVDTcLHK	2	2	1	O75688	C11(Carbamidomethyl); N12(Deamidated); C18(Carbamidomethyl)	0	2.36263	0				74.2922	0
	High	QLLEEmLTSYR	3	1	1	O75688	M6(Oxidation)	0	2.33389	0				42.8057	0
	High	qLLEEMLTSYR	1	1	1	O75688	Q1(Deamidated)	0	2.28447	0				60.2414	0
	High	TGFLKIDEYMR	1	3	1	O75688		0	2.27356	0				46.2706	1
	High	LNPHRESDGASDEAEESGSQGK	2	1	1	O75688		0	2.26105	0				13.9408	1
	High	cVDGKGPTEqLVSPEPEVYEILR	1	2	1	O75688	C1(Carbamidomethyl); Q10(Deamidated)	0	2.17137	0				57.307	1
	High	NVIEAVYSR	4	3	1	O75688		0	2.16332	0				33.1813	0
	High	nVIEAVYSR	1	3	1	O75688	N1(Deamidated)	0	2.10563	0				37.1578	0
	High	GPTEqLVSPEPEVYEILR	2	2	1	O75688	Q5(Deamidated)	0	2.10141	0				60.778	0
	High	VSDEAVK	1	2	1	O75688		0	2.07092	0				5.84094	0
	High	YGLSSmQGWR	2	5	2	P35813;O75688	M6(Oxidation)	0	1.97862	0				32.9977	0
	Medium	NFSDLRnGMDR	1	3	1	O75688	N7(Deamidated)	0	1.80075	0				26.841	1
	Medium	IQnAGGSVmIQR	2	5	2	P35813;O75688	N3(Deamidated); M9(Oxidation)	0	1.77457	0				23.5071	0
	Medium	NFSDLRnGmDR	1	3	1	O75688	N7(Deamidated); M9(Oxidation)	0	1.77348	0				20.6488	1
	Medium	IDEYMR	1	3	1	O75688		0	1.67421	0				20.5486	0
	Medium	LVEALR	2	3	2	P62424;O75688		0	1.65924	0				20.3368	0
	Medium	VEEImEK	1	3	1	O75688	M5(Oxidation)	0	1.6028	0				9.36161	0
	Medium	IDEYmR	1	3	1	O75688	M5(Oxidation)	0	1.60192	0				12.4334	0
	Medium	VSDEAVKK	1	2	1	O75688		0	1.58596	0				5.5244	1
	Medium	VAnYcSTHLLEHITTnEDFR	1	3	1	O75688	N3(Deamidated); C5(Carbamidomethyl); N16(Deamidated)	0	1.53507	0				54.3371	0
	Medium	TEKHNAHGAGnGLR	1	3	1	O75688	N11(Deamidated)	0	1.48817	0				5.49316	1
P13645	Keratin, type I cytoskeletal 10 OS=Homo sapiens GN=KRT10 PE=1 SV=6 - [K1C10_HUMAN]	346.113	61.3	6	33	39	187	584	58.7917	5.21143	355 / 411	65	824
	A3	Sequence	# PSMs	# Proteins	# Protein Groups	Protein Group Accessions	Modifications	ΔCn	XCorr	Probability				RT [min]	# Missed Cleavages
	High	ADLEmQIESLTEELAYLKK	6	1	1	P13645	M5(Oxidation)	0	5.53199	0				82.1057	1
	High	NVSTGDVNVEMNAAPGVDLTQLLNNMR	4	1	1	P13645		0	4.76663	0				78.0728	0
	High	NVSTGDVNVEmNAAPGVDLTQLLNNMR	5	1	1	P13645	M11(Oxidation)	0	4.62825	0				73.1003	0
	High	GSSGGGcFGGSSGGYGGLGGFGGGSFR	6	1	1	P13645	C7(Carbamidomethyl)	0	4.19311	0				51.3778	0
	High	GSLGGGFSSGGFSGGSFSR	8	1	1	P13645		0	4.05657	0				44.7576	0
	High	SKELTTEIDnNIEQISSYK	3	1	1	P13645	N10(Deamidated)	0	3.97396	0				42.8146	1
	High	SGGGGGGGGcGGGGGVSSLR	4	1	1	P13645	C10(Carbamidomethyl)	0	3.90243	0				16.6271	0
	High	HGNSHQGEPR	3	1	1	P13645		0	3.84099	0				5.32208	0
	High	ELTTEIDNNIEQISSYK	4	1	1	P13645		0	3.77253	0				56.471	0
	High	ADLEmQIESLTEELAYLK	2	1	1	P13645	M5(Oxidation)	0	3.52683	0				91.5102	0
	High	SKELTTEIDNNIEQISSYK	1	1	1	P13645		0	3.45586	0				43.4613	1
	High	NVSTGDVnVEmnAAPGVDLTQLLNNmR	6	1	1	P13645	N8(Deamidated); M11(Oxidation); N12(Deamidated); M26(Oxidation)	0	3.30498	0				60.795	0
	High	ADLEMQIESLTEELAYLKK	2	1	1	P13645		0	3.28098	0				81.753	1
	High	TIDDLKNQILNLTTDNANILLQIDNAR	3	1	1	P13645		0	3.15524	0				83.7474	1
	High	AETEcQNTEYQQLLDIK	1	1	1	P13645	C5(Carbamidomethyl)	0	3.14712	0				49.3334	0
	High	SQYEQLAEQNRK	5	1	1	P13645		0	2.95768	0				18.1119	1
	High	SLLEGEGSSGGGGR	2	1	1	P13645		0	2.91989	0				20.4411	0
	High	IRLENEIQTYR	4	1	1	P13645		0	2.82433	0				33.7439	1
	High	ALEESNYELEGK	4	1	1	P13645		0	2.80999	0				30.1078	0
	High	ADLEmqIESLTEELAYLKK	1	1	1	P13645	M5(Oxidation); Q6(Deamidated)	0	2.80558	0				77.1	1
	High	QSVEADINGLR	2	5	2	P13645;P13646		0	2.79802	0				34.7846	0
	High	KDAEAWFNEK	5	2	1	P13645		0	2.78959	0				29.3899	1
	High	SQYEQLAEQNR	3	1	1	P13645		0	2.6941	0				23.6006	0
	High	LASYLDKVR	7	9	4	P13645;P02533;P08779;Q04695		0	2.69301	0				26.2484	1
	High	LENEIQTYR	2	1	1	P13645		0	2.6775	0				25.6478	0
	High	ADLEMQIESLTEELAYLK	2	1	1	P13645		0	2.61677	0				90.8521	0
	High	KNHEEEMKDLR	1	1	1	P13645		0	2.60904	0				14.8043	2
	High	NQILNLTTDnANILLQIDNAR	12	1	1	P13645	N10(Deamidated)	0	2.58552	0				72.8155	0
	High	QSLEASLAETEGR	4	1	1	P13645		0	2.54568	0				36.1628	0
	High	NVSTGDVnVEmnAAPGVDLTQLLNNMR	4	1	1	P13645	N8(Deamidated); M11(Oxidation); N12(Deamidated)	0	2.50988	0				70.8004	0
	High	NVQALEIELqSQLALK	4	1	1	P13645	Q10(Deamidated)	0	2.50831	0				71.0484	0
	High	QSVEADInGLRR	4	4	2	P13645;P13646	N8(Deamidated)	0	2.46713	0				24.9624	1
	High	DAEAWFnEK	1	4	1	P13645	N7(Deamidated)	0	2.46559	0				42.6339	0
	High	VTMQNLnDR	6	6	3	P13645;P02533;P08779	N7(Deamidated)	0	2.4191	0				23.8124	0
	High	NHEEEMKDLR	4	1	1	P13645		0	2.4149	0				14.5652	1
	High	NVSTGDVnVEMNAAPGVDLTQLLNNMR	3	1	1	P13645	N8(Deamidated)	0	2.33556	0				75.7045	0
	High	SEITELRR	1	1	1	P13645		0	2.33345	0				17.6694	1
	High	NVQALEIELQSQLALK	2	1	1	P13645		0	2.28842	0				70.2444	0
	High	LKYENEVALR	3	1	1	P13645		0	2.25535	0				26.9455	1
	High	NVSTGDVNVEmnAAPGVDLTQLLNNMR	3	1	1	P13645	M11(Oxidation); N12(Deamidated)	0	2.07507	0				71.3228	0
	High	ELTTEIDnNIEQISSYK	3	1	1	P13645	N8(Deamidated)	0	2.07389	0				55.9485	0
	High	QSVEADINGLRR	3	4	2	P13645;P13646		0	2.0212	0				29.9962	1
	High	SQYEQLAEqNRK	3	1	1	P13645	Q9(Deamidated)	0	2.01338	0				19.5041	1
	High	DAEAWFNEK	2	4	1	P13645		0	1.99908	0				40.8066	0
	High	YENEVALR	1	1	1	P13645		0	1.98472	0				22.7967	0
	High	VTMQNLNDR	2	6	3	P13645;P02533;P08779		0	1.97196	0				21.1769	0
	High	AETEcqNTEYQQLLDIK	10	1	1	P13645	C5(Carbamidomethyl); Q6(Deamidated)	0	1.96506	0				48.9875	0
	High	SQYEQLAEQNRKDAEAWFNEK	1	1	1	P13645		0	1.91915	0				55.5723	2
	High	ISSSKGSLGGGFSSGGFSGGSFSR	1	1	1	P13645		0	1.91092	0				39.8831	1
	Medium	SKELTTEIDnnIEQISSYK	1	1	1	P13645	N10(Deamidated); N11(Deamidated)	0	1.86455	0				42.5559	1
	Medium	LAADDFR	1	14	5	P13645;P13646;P02533;P08779;Q04695		0	1.81873	0				24.1917	0
	Medium	LASYLDK	3	10	5	P13645;P02533;P08779;Q04695;P35527		0	1.81034	0				21.2008	0
	Medium	VTmQNLNDR	1	6	3	P13645;P02533;P08779	M3(Oxidation)	0	1.70398	0				9.32214	0
	Medium	RVLDELTLTK	1	1	1	P13645		0	1.66388	0				34.733	1
	Medium	NVSTGDVNVEMnAAPGVDLTqLLNNMR	4	1	1	P13645	N12(Deamidated); Q21(Deamidated)	0	1.64634	0				79.5987	0
	Medium	VLDELTLTK	1	1	1	P13645		0	1.6076	0				38.6314	0
	Medium	IKEWYEK	1	1	1	P13645		0	1.52417	0				20.2816	1
	Medium	SEITELR	1	1	1	P13645		0	1.50491	0				21.7999	0
P35527	Keratin, type I cytoskeletal 9 OS=Homo sapiens GN=KRT9 PE=1 SV=3 - [K1C9_HUMAN]	313.341	66.45	2	37	38	188	623	62.0268	5.23682	337 / 411	52.6	699
	A3	Sequence	# PSMs	# Proteins	# Protein Groups	Protein Group Accessions	Modifications	ΔCn	XCorr	Probability				RT [min]	# Missed Cleavages
	High	SDLEmQYETLQEELmALKK	5	2	1	P35527	M5(Oxidation); M15(Oxidation)	0	5.17939	0				71.743	1
	High	DIENQYETQITQIEHEVSSSGQEVQSSAK	7	2	1	P35527		0	4.71284	0				69.8368	0
	High	NHKEEMSQLTGqNSGDVNVEINVAPGKDLTK	6	2	1	P35527	Q12(Deamidated)	0	4.59087	0				41.1542	2
	High	GGSGGSHGGGSGFGGESGGSYGGGEEASGSGGGYGGGSGK	3	2	1	P35527		0	4.49813	0				23.9244	0
	High	HGVQELEIELQSQLSKK	1	2	1	P35527		0	4.42773	0				47.5072	1
	High	GGSGGSYGGGGSGGGYGGGSGSR	4	2	1	P35527		0	4.25751	0				14.9121	0
	High	SGGGGGGGLGSGGSIR	3	1	1	P35527		0	4.23171	0				16.4178	0
	High	LASYLDKVQALEEANNDLENK	1	1	1	P35527		0	3.99855	0				52.7147	1
	High	DIENQYETQITqIEHEVSSSGQEVQSSAK	27	2	1	P35527	Q12(Deamidated)	0	3.96116	0				64.7594	0
	High	SDLEMQYETLQEELMALKK	1	2	1	P35527		0	3.88667	0				67.052	1
	High	HGVQELEIELQSQLSK	4	2	1	P35527		0	3.7779	0				58.2505	0
	High	KDIENQYETQITQIEHEVSSSGqEVQSSAK	4	2	1	P35527	Q23(Deamidated)	0	3.68918	0				56.3413	1
	High	SDLEmqYETLQEELMALKK	4	2	1	P35527	M5(Oxidation); Q6(Deamidated)	0	3.68251	0				66.5059	1
	High	EIETYHNLLEGGqEDFESSGAGK	6	2	1	P35527	Q13(Deamidated)	0	3.64865	0				46.907	0
	High	GGGGSFGYSYGGGSGGGFSASSLGGGFGGGSR	7	1	1	P35527		0	3.51324	0				54.924	0
	High	NYSPYYNTIDDLKDQIVDLTVGNNK	5	1	1	P35527		0	3.46717	0				78.4795	1
	High	EIETYHNLLEGGQEDFESSGAGK	2	2	1	P35527		0	3.42773	0				47.4427	0
	High	SDLEMqYETLQEELMALKK	2	2	1	P35527	Q6(Deamidated)	0	3.32219	0				73.3681	1
	High	LASYLDKVQALEEANNDLENKIQDWYDK	1	1	1	P35527		0	3.08216	0				70.7957	2
	High	QGVDADInGLR	5	2	1	P35527	N8(Deamidated)	0	3.01417	0				34.2981	0
	High	VQALEEANNDLENKIQDWYDKK	1	1	1	P35527		0	2.99473	0				54.5957	2
	High	LASYLDKVqALEEANNDLENK	4	1	1	P35527	Q9(Deamidated)	0	2.8169	0				52.2139	1
	High	QGVDADINGLR	3	2	1	P35527		0	2.71808	0				32.1204	0
	High	FSSSSGYGGGSSR	3	1	1	P35527		0	2.68126	0				15.395	0
	High	LEKEIETYHNLLEGGqEDFESSGAGK	2	2	1	P35527	Q16(Deamidated)	0	2.67651	0				49.2091	1
	High	FSSSGGGGGGGR	2	1	1	P35527		0	2.64526	0				5.59236	0
	High	DQIVDLTVGNNK	1	1	1	P35527		0	2.58796	0				38.0595	0
	High	NHKEEmSQLTGQNSGDVNVEINVAPGKDLTK	1	2	1	P35527	M6(Oxidation)	0	2.58276	0				36.4139	2
	High	GGSGGSYGR	1	2	1	P35527		0	2.55594	0				5.53782	0
	High	IKFEMEQNLR	3	2	1	P35527		0	2.44986	0				34.008	1
	High	VQALEEANnDLENKIQDWYDK	5	1	1	P35527	N9(Deamidated)	0	2.4457	0				57.4108	1
	High	STmQELNSR	3	1	1	P35527	M3(Oxidation)	0	2.37263	0				7.58783	0
	High	NYSPYYnTIDDLKDQIVDLTVGNNK	6	1	1	P35527	N7(Deamidated)	0	2.33186	0				73.7201	1
	High	GPAAIQK	2	1	1	P35527		0	2.25451	0				5.63237	0
	High	NHKEEMSQLTGQNSGDVnVEINVAPGK	4	2	1	P35527	N18(Deamidated)	0	2.19048	0				39.9177	1
	High	TLNDMRQEYEQLIAK	9	2	1	P35527		0	2.16279	0				52.3972	1
	High	NHKEEMSQLTGQNSGDVNVEINVAPGK	1	2	1	P35527		0	2.15076	0				39.4139	1
	High	FEmEQNLR	3	2	1	P35527	M3(Oxidation)	0	2.13627	0				19.1472	0
	High	STMQELNSR	3	1	1	P35527		0	2.1027	0				17.2678	0
	High	QVLDNLTMEK	3	2	1	P35527		0	2.06619	0				35.7586	0
	High	TLNDmRQEYEQLIAK	2	2	1	P35527	M5(Oxidation)	0	2.03011	0				39.7851	1
	High	TLLDIDNTR	5	1	1	P35527		0	2.02048	0				36.3768	0
	High	VQALEEANNDLEnKIQDWYDKK	4	1	1	P35527	N13(Deamidated)	0	2.00199	0				54.0638	2
	High	KGPAAIQK	1	1	1	P35527		0	1.99825	0				5.53536	1
	High	QVLDNLTmEK	3	2	1	P35527	M8(Oxidation)	0	1.99025	0				29.8804	0
	High	SDLEMQYETLQEELmALKK	1	2	1	P35527	M15(Oxidation)	0	1.98182	0				64.2607	1
	High	NYSPYYNTIDDLK	1	1	1	P35527		0	1.89052	0				45.4949	0
	Medium	IKFEmEQNLR	2	2	1	P35527	M5(Oxidation)	0	1.81372	0				24.8202	1
	Medium	LASYLDK	3	10	5	P13645;P02533;P08779;Q04695;P35527		0	1.81034	0				21.2008	0
	Medium	TLLDIDnTR	1	1	1	P35527	N7(Deamidated)	0	1.80368	0				38.0748	0
	Medium	IQDWYDKK	1	1	1	P35527		0	1.64836	0				21.3718	1
	Medium	TLNDMRqEYEQLIAK	1	2	1	P35527	Q7(Deamidated)	0	1.61178	0				56.3247	1
	Medium	KAALEK	1	2	1	P35527		0	1.58965	0				4.97388	1
	Medium	mTLDDFR	2	2	1	P35527	M1(Oxidation)	0	1.57327	0				27.1194	0
	Medium	QEYEQLIAK	1	2	1	P35527		0	1.55567	0				30.1149	0
	Medium	QFSSSYLSR	1	1	1	P35527		0	1.54391	0				29.1607	0
P07437	Tubulin beta chain OS=Homo sapiens GN=TUBB PE=1 SV=2 - [TBB5_HUMAN]	256.804	68.24	19	4	26	128	444	49.639	4.89404	382 / 411	37.5	338
	A3	Sequence	# PSMs	# Proteins	# Protein Groups	Protein Group Accessions	Modifications	ΔCn	XCorr	Probability				RT [min]	# Missed Cleavages
	High	GHYTEGAELVDSVLDVVRK	4	9	3	Q13885;P68371;P07437		0	4.6958	0				73.3091	1
	High	MAVTFIGNSTAIQELFK	3	3	1	P07437		0	4.3551	0				76.4583	0
	High	GHYTEGAELVDSVLDVVR	4	9	3	Q13885;P68371;P07437		0	4.22943	0				73.5129	0
	High	ALTVPELTQQVFDAK	7	3	1	P07437		0	4.06625	0				60.1464	0
	High	SGPFGQIFRPDNFVFGQSGAGNNWAK	2	10	3	Q13885;P68371;P07437		0	3.90017	0				75.16	0
	High	MREIVHIQAGQcGNQIGAK	2	21	3	P68371;Q13885;P07437	C12(Carbamidomethyl)	0	3.87248	0				30.1416	1
	High	LTTPTYGDLNHLVSATMSGVTTcLR	4	8	3	Q13885;P68371;P07437	C23(Carbamidomethyl)	0	3.8207	0				77.1848	0
	High	EIVHIQAGQcGNQIGAK	2	23	3	Q13885;P07437;P68371	C10(Carbamidomethyl)	0	3.75638	0				27.4872	0
	High	LHFFMPGFAPLTSR	4	13	4	Q13885;P68371;P07437;Q9BUF5		0	3.59534	0				72.9366	0
	High	mSmKEVDEQMLNVQNK	6	6	3	Q13885;P68371;P07437	M1(Oxidation); M3(Oxidation)	0	3.52208	0				27.3161	1
	High	AILVDLEPGTMDSVR	4	10	2	Q13885;P07437		0	3.30433	0				53.0508	0
	High	mAVTFIGnSTAIQELFKR	2	3	1	P07437	M1(Oxidation); N8(Deamidated)	0	3.27675	0				71.2299	1
	High	AILVDLEPGTmDSVR	1	10	2	Q13885;P07437	M11(Oxidation)	0	3.11899	0				46.684	0
	High	KLAVNMVPFPR	3	16	4	Q13885;P68371;P07437;Q9BUF5		0	2.96717	0				42.6453	1
	High	FPGQLNADLR	4	18	4	Q13885;P68371;P07437;Q9BUF5		0	2.92288	0				37.1124	0
	High	KLAVNmVPFPR	1	16	4	Q13885;P68371;P07437;Q9BUF5	M6(Oxidation)	0	2.84418	0				34.4888	1
	High	SGPFGQIFRPDNFVFGqSGAGNNWAK	5	10	3	Q13885;P68371;P07437	Q17(Deamidated)	0	2.77598	0				74.6362	0
	High	ImNTFSVVPSPK	2	11	2	P68371;P07437	M2(Oxidation)	0	2.70413	0				37.2393	0
	High	LAVNMVPFPR	3	16	4	Q13885;P68371;P07437;Q9BUF5		0	2.68358	0				49.6372	0
	High	ISVYYNEATGGK	2	2	1	P07437		0	2.6798	0				29.4296	0
	High	NSSYFVEWIPNNVK	4	11	4	Q13885;P68371;P07437;Q9BUF5		0	2.64967	0				59.4296	0
	High	MSMKEVDEQMLNVQNK	1	6	3	Q13885;P68371;P07437		0	2.61075	0				42.0243	1
	High	LAVNmVPFPR	3	16	4	Q13885;P68371;P07437;Q9BUF5	M5(Oxidation)	0	2.52488	0				41.5145	0
	High	MSMKEVDEqmLNVQNK	5	6	3	Q13885;P68371;P07437	Q9(Deamidated); M10(Oxidation)	0	2.47236	0				31.3219	1
	High	nSSYFVEWIPNNVK	1	11	4	Q13885;P68371;P07437;Q9BUF5	N1(Deamidated)	0	2.34018	0				68.6444	0
	High	mSmKEVDEQmLNVQNK	1	6	3	Q13885;P68371;P07437	M1(Oxidation); M3(Oxidation); M10(Oxidation)	0	2.33121	0				20.2486	1
	High	IMNTFSVVPSPK	3	11	2	P68371;P07437		0	2.27409	0				43.426	0
	High	EAEScDcLQGFQLTHSLGGGTGSGMGTLLISK	1	10	2	P68371;P07437	C5(Carbamidomethyl); C7(Carbamidomethyl)	0	2.26864	0				68.4667	0
	High	ISEQFTAmFR	2	9	3	Q13885;P68371;P07437	M8(Oxidation)	0	2.25035	0				39.0445	0
	High	IREEYPDR	4	11	3	Q13885;P68371;P07437		0	2.24435	0				13.6152	1
	High	FPGQLNADLRK	5	18	4	Q13885;P68371;P07437;Q9BUF5		0	2.22075	0				29.9673	1
	High	EIVHIQAGQcGnQIGAK	4	23	3	Q13885;P07437;P68371	C10(Carbamidomethyl); N12(Deamidated)	0	2.14917	0				29.4971	0
	High	MSMKEVDEQmLNVQNK	8	6	3	Q13885;P68371;P07437	M10(Oxidation)	0	2.13566	0				31.2662	1
	High	YLTVAAVFR	2	5	2	P68371;P07437		0	2.12759	0				49.4125	0
	High	TAVcDIPPR	7	11	3	Q13885;P68371;P07437	C4(Carbamidomethyl)	0	2.05417	0				24.4906	0
	High	EVDEQMLNVQNK	1	6	3	Q13885;P68371;P07437		0	2.04858	0				31.3686	0
	High	LTTPTYGDLNHLVSATmSGVTTcLR	2	8	3	Q13885;P68371;P07437	M17(Oxidation); C23(Carbamidomethyl)	0	2.03529	0				67.2257	0
	High	EVDEQmLNVQNK	1	6	3	Q13885;P68371;P07437	M6(Oxidation)	0	2.0004	0				23.3603	0
	High	LTTPTYGDLnHLVSATmSGVTTcLR	1	8	3	Q13885;P68371;P07437	N10(Deamidated); M17(Oxidation); C23(Carbamidomethyl)	0	1.99038	0				65.3879	0
	Medium	NmMAAcDPR	3	15	4	Q13885;P68371;P07437;Q9BUF5	M2(Oxidation); C6(Carbamidomethyl)	0	1.85347	0				14.2967	0
	Medium	mAVTFIGNSTAIQELFK	1	3	1	P07437	M1(Oxidation)	0	1.78524	0				72.0178	0
	Medium	IMnTFSVVPSPK	1	11	2	P68371;P07437	N3(Deamidated)	0	1.64924	0				45.9544	0
	Medium	EAEScDcLQGFqLTHSLGGGTGSGMGTLLISK	1	10	2	P68371;P07437	C5(Carbamidomethyl); C7(Carbamidomethyl); Q12(Deamidated)	0	1.61785	0				68.4809	0
	Medium	MAVTFIGnSTAIQELFKR	1	3	1	P07437	N8(Deamidated)	0	1.48556	0				64.5957	1
P68371	Tubulin beta-4B chain OS=Homo sapiens GN=TUBB4B PE=1 SV=1 - [TBB4B_HUMAN]	240.863	68.09	20	3	26	122	445	49.799	4.89404	376 / 411	29.9	310
	A3	Sequence	# PSMs	# Proteins	# Protein Groups	Protein Group Accessions	Modifications	ΔCn	XCorr	Probability				RT [min]	# Missed Cleavages
	High	GHYTEGAELVDSVLDVVRK	4	9	3	Q13885;P68371;P07437		0	4.6958	0				73.3091	1
	High	GHYTEGAELVDSVLDVVR	4	9	3	Q13885;P68371;P07437		0	4.22943	0				73.5129	0
	High	MSATFIGNSTAIQELFKR	1	3	2	Q13885;P68371		0	4.14586	0				71.3814	1
	High	SGPFGQIFRPDNFVFGQSGAGNNWAK	2	10	3	Q13885;P68371;P07437		0	3.90017	0				75.16	0
	High	MREIVHLQAGQcGNQIGAK	2	21	3	P68371;Q13885;P07437	C12(Carbamidomethyl)	0	3.87248	0				30.1416	1
	High	LTTPTYGDLNHLVSATMSGVTTcLR	4	8	3	Q13885;P68371;P07437	C23(Carbamidomethyl)	0	3.8207	0				77.1848	0
	High	EIVHLQAGQcGNQIGAK	2	23	3	Q13885;P07437;P68371	C10(Carbamidomethyl)	0	3.75638	0				27.4872	0
	High	LHFFMPGFAPLTSR	4	13	4	Q13885;P68371;P07437;Q9BUF5		0	3.59534	0				72.9366	0
	High	mSmKEVDEQMLNVQNK	6	6	3	Q13885;P68371;P07437	M1(Oxidation); M3(Oxidation)	0	3.52208	0				27.3161	1
	High	AVLVDLEPGTMDSVR	4	9	1	P68371		0	3.21975	0				50.0717	0
	High	ALTVPELTQQMFDAK	3	4	1	P68371		0	3.12927	0				61.618	0
	High	KLAVNMVPFPR	3	16	4	Q13885;P68371;P07437;Q9BUF5		0	2.96717	0				42.6453	1
	High	FPGQLNADLR	4	18	4	Q13885;P68371;P07437;Q9BUF5		0	2.92288	0				37.1124	0
	High	KLAVNmVPFPR	1	16	4	Q13885;P68371;P07437;Q9BUF5	M6(Oxidation)	0	2.84418	0				34.4888	1
	High	SGPFGQIFRPDNFVFGqSGAGNNWAK	5	10	3	Q13885;P68371;P07437	Q17(Deamidated)	0	2.77598	0				74.6362	0
	High	ImNTFSVVPSPK	2	11	2	P68371;P07437	M2(Oxidation)	0	2.70413	0				37.2393	0
	High	LAVNMVPFPR	3	16	4	Q13885;P68371;P07437;Q9BUF5		0	2.68358	0				49.6372	0
	High	NSSYFVEWIPNNVK	4	11	4	Q13885;P68371;P07437;Q9BUF5		0	2.64967	0				59.4296	0
	High	MSMKEVDEQMLNVQNK	1	6	3	Q13885;P68371;P07437		0	2.61075	0				42.0243	1
	High	INVYYNEATGGK	2	1	1	P68371		0	2.53832	0				30.0935	0
	High	LAVNmVPFPR	3	16	4	Q13885;P68371;P07437;Q9BUF5	M5(Oxidation)	0	2.52488	0				41.5145	0
	High	AVLVDLEPGTmDSVR	4	9	1	P68371	M11(Oxidation)	0	2.48005	0				43.6667	0
	High	MSMKEVDEqmLNVQNK	5	6	3	Q13885;P68371;P07437	Q9(Deamidated); M10(Oxidation)	0	2.47236	0				31.3219	1
	High	nSSYFVEWIPNNVK	1	11	4	Q13885;P68371;P07437;Q9BUF5	N1(Deamidated)	0	2.34018	0				68.6444	0
	High	mSmKEVDEQmLNVQNK	1	6	3	Q13885;P68371;P07437	M1(Oxidation); M3(Oxidation); M10(Oxidation)	0	2.33121	0				20.2486	1
	High	IMNTFSVVPSPK	3	11	2	P68371;P07437		0	2.27409	0				43.426	0
	High	EAEScDcLQGFQLTHSLGGGTGSGMGTLLISK	1	10	2	P68371;P07437	C5(Carbamidomethyl); C7(Carbamidomethyl)	0	2.26864	0				68.4667	0
	High	ISEQFTAmFR	2	9	3	Q13885;P68371;P07437	M8(Oxidation)	0	2.25035	0				39.0445	0
	High	IREEYPDR	4	11	3	Q13885;P68371;P07437		0	2.24435	0				13.6152	1
	High	FPGQLNADLRK	5	18	4	Q13885;P68371;P07437;Q9BUF5		0	2.22075	0				29.9673	1
	High	EIVHLQAGQcGnQIGAK	4	23	3	Q13885;P07437;P68371	C10(Carbamidomethyl); N12(Deamidated)	0	2.14917	0				29.4971	0
	High	MSMKEVDEQmLNVQNK	8	6	3	Q13885;P68371;P07437	M10(Oxidation)	0	2.13566	0				31.2662	1
	High	YLTVAAVFR	2	5	2	P68371;P07437		0	2.12759	0				49.4125	0
	High	TAVcDIPPR	7	11	3	Q13885;P68371;P07437	C4(Carbamidomethyl)	0	2.05417	0				24.4906	0
	High	EVDEQMLNVQNK	1	6	3	Q13885;P68371;P07437		0	2.04858	0				31.3686	0
	High	LTTPTYGDLNHLVSATmSGVTTcLR	2	8	3	Q13885;P68371;P07437	M17(Oxidation); C23(Carbamidomethyl)	0	2.03529	0				67.2257	0
	High	EVDEQmLNVQNK	1	6	3	Q13885;P68371;P07437	M6(Oxidation)	0	2.0004	0				23.3603	0
	High	LTTPTYGDLnHLVSATmSGVTTcLR	1	8	3	Q13885;P68371;P07437	N10(Deamidated); M17(Oxidation); C23(Carbamidomethyl)	0	1.99038	0				65.3879	0
	High	MSATFIGNSTAIQELFK	1	3	2	Q13885;P68371		0	1.89383	0				72.2688	0
	Medium	NmMAAcDPR	3	15	4	Q13885;P68371;P07437;Q9BUF5	M2(Oxidation); C6(Carbamidomethyl)	0	1.85347	0				14.2967	0
	Medium	IMnTFSVVPSPK	1	11	2	P68371;P07437	N3(Deamidated)	0	1.64924	0				45.9544	0
	Medium	EAEScDcLQGFqLTHSLGGGTGSGMGTLLISK	1	10	2	P68371;P07437	C5(Carbamidomethyl); C7(Carbamidomethyl); Q12(Deamidated)	0	1.61785	0				68.4809	0
P98175	RNA binding motif protein 10, isoform CRA_d OS=Homo sapiens GN=RBM10 PE=1 SV=1 - [A0A0A0MR66_HUMAN]	233.824	53.57	3	61	61	156	995	110.299	6.27783	175 / 411	19.7	240
	A3	Sequence	# PSMs	# Proteins	# Protein Groups	Protein Group Accessions	Modifications	ΔCn	XCorr	Probability				RT [min]	# Missed Cleavages
	High	GDPTGAGPEASLEPGADSVSmQAFSR	2	2	1	A0A0A0MR66	M21(Oxidation)	0	4.54926	0				45.8544	0
	High	GFAFVEFSHLQDATR	2	2	1	A0A0A0MR66		0	4.14262	0				53.86	0
	High	AHLSENELEALEKNDmEQmK	2	2	1	A0A0A0MR66	M16(Oxidation); M19(Oxidation)	0	4.08287	0				34.0968	1
	High	GDPTGAGPEASLEPGADSVSMQAFSR	3	2	1	A0A0A0MR66		0	3.91985	0				51.3444	0
	High	RAHLSENELEALEKNDMEQMK	1	2	1	A0A0A0MR66		0	3.81179	0				42.8711	2
	High	mLPQAATEDDIRGQLQSHGVQAR	2	2	1	A0A0A0MR66	M1(Oxidation)	0	3.74065	0				39.9516	1
	High	AHLSEnELEALEKNDMEQMK	5	2	1	A0A0A0MR66	N6(Deamidated)	0	3.62601	0				44.3153	1
	High	AQPGAAPGIYQQSAEASSSQGTAANSqSYTIMSPAVLK	10	2	1	A0A0A0MR66	Q27(Deamidated)	0	3.36662	0				53.7006	0
	High	MLPQAATEDDIRGQLQSHGVQAR	6	2	1	A0A0A0MR66		0	3.34414	0				41.7267	1
	High	AQPGAAPGIYQQSAEASSSQGTAANSQSYTIMSPAVLK	1	2	1	A0A0A0MR66		0	3.33557	0				53.1351	0
	High	YGGISTASVDFEQPTR	4	2	1	A0A0A0MR66		0	3.33264	0				42.9211	0
	High	GPGITGTKGDPTGAGPEASLEPGADSVSMQAFSR	1	2	1	A0A0A0MR66		0	3.31332	0				48.7844	1
	High	RESATADAGYAILEK	1	2	1	A0A0A0MR66		0	3.25013	0				32.3038	1
	High	ESATADAGYAILEK	6	2	1	A0A0A0MR66		0	3.24756	0				38.7731	0
	High	KYGGISTASVDFEQPTR	3	2	1	A0A0A0MR66		0	3.19722	0				36.2139	1
	High	AHLSENELEALEKNDMEQMK	3	2	1	A0A0A0MR66		0	3.14454	0				43.1507	1
	High	mLPqAATEDDIRGQLQSHGVQAR	4	2	1	A0A0A0MR66	M1(Oxidation); Q4(Deamidated)	0	3.09007	0				40.3666	1
	High	TYVPALEQSADGHK	2	2	1	A0A0A0MR66		0	3.0047	0				26.7908	0
	High	DGLGSDNIGSR	2	2	1	A0A0A0MR66		0	2.97712	0				22.1579	0
	High	AHLSENELEALEK	2	2	1	A0A0A0MR66		0	2.97243	0				34.3932	0
	High	GLVAAYSGESDSEEEQER	2	2	1	A0A0A0MR66		0	2.94678	0				30.9576	0
	High	GGGESLQEASPR	1	1	1	A0A0A0MR66		0	2.91184	0				16.9839	0
	High	SEAEQKLPLGTR	4	2	1	A0A0A0MR66		0	2.78647	0				21.6733	1
	High	WMEANQHSLNILGQK	3	2	1	A0A0A0MR66		0	2.76024	0				42.3202	0
	High	LDQQTLPLGGR	4	2	1	A0A0A0MR66		0	2.5394	0				32.6391	0
	High	nLnPHSTmDSILGALAPYAVLSSSNVR	1	2	1	A0A0A0MR66	N1(Deamidated); N3(Deamidated); M8(Oxidation)	0	2.49508	0				66.1741	0
	High	DGDYRDQDYRTEqGEEEEEEEDEEEEEK	2	2	1	A0A0A0MR66	Q13(Deamidated)	0	2.48602	0				29.9754	2
	High	NSFQPISSLRDDER	2	2	1	A0A0A0MR66		0	2.48092	0				34.1185	1
	High	QGIVTPIEAQTR	5	2	1	A0A0A0MR66		0	2.45503	0				31.6359	0
	High	GTKGPGITGTK	1	2	1	A0A0A0MR66		0	2.44308	0				5.5901	1
	High	VSmHYSDPKPK	1	2	1	A0A0A0MR66	M3(Oxidation)	0	2.42587	0				5.55635	0
	High	NLNPHSTmDSILGALAPYAVLSSSnVR	4	2	1	A0A0A0MR66	M8(Oxidation); N25(Deamidated)	0	2.41665	0				66.6894	0
	High	AHLSENELEALEKNDmEQMK	2	2	1	A0A0A0MR66	M16(Oxidation)	0	2.37642	0				38.9307	1
	High	GSSYGVTSTESYKETLHK	2	2	1	A0A0A0MR66		0	2.36003	0				25.4521	1
	High	NSFQPISSLRDDERR	2	2	1	A0A0A0MR66		0	2.31045	0				30.9847	2
	High	DKQTQLNR	1	2	1	A0A0A0MR66		0	2.27791	0				5.5627	1
	High	MLPQAATEDDIR	3	2	1	A0A0A0MR66		0	2.27738	0				31.4171	0
	High	GQLQSHGVQAR	2	2	1	A0A0A0MR66		0	2.23353	0				6.94157	0
	High	TEqGEEEEEEEDEEEEEKASNIVMLR	2	2	1	A0A0A0MR66	Q3(Deamidated)	0	2.20391	0				47.2083	1
	High	DGDYRDQDYRTEQGEEEEEEEDEEEEEK	1	2	1	A0A0A0MR66		0	2.19038	0				30.1403	2
	High	VIKDKQTQLNR	1	2	1	A0A0A0MR66		0	2.15556	0				6.31705	2
	High	NLNPHSTMDSILGALAPYAVLSSSNVR	1	2	1	A0A0A0MR66		0	2.11226	0				82.6043	0
	High	RPYQDMEYER	1	1	1	A0A0A0MR66		0	2.10955	0				21.2852	0
	High	QHTSMDLPK	2	2	1	A0A0A0MR66		0	2.08503	0				16.441	0
	High	NSFQPISSLR	3	2	1	A0A0A0MR66		0	2.07728	0				36.307	0
	High	HQQLSGLHK	1	2	1	A0A0A0MR66		0	2.07135	0				7.56138	0
	High	TAQQIAK	1	3	1	A0A0A0MR66		0	2.05079	0				5.56679	0
	High	ESATADAGYAILEKK	1	2	1	A0A0A0MR66		0	2.04872	0				33.0768	1
	High	GLVAAYSGESDSEEEqERGGPEREEK	1	2	1	A0A0A0MR66	Q16(Deamidated)	0	2.04673	0				27.0398	2
	High	TYVPALEQSADGHKETGAPSKEGK	1	2	1	A0A0A0MR66		0	2.04556	0				22.978	2
	High	DHDYRDMDYR	1	2	1	A0A0A0MR66		0	2.04343	0				20.5658	1
	High	WmEANQHSLNILGQK	1	2	1	A0A0A0MR66	M2(Oxidation)	0	1.98959	0				37.0999	0
	High	NLNPHSTmDSILGALAPYAVLSSSNVR	1	2	1	A0A0A0MR66	M8(Oxidation)	0	1.95936	0				74.1252	0
	High	INEDWLcNK	1	2	1	A0A0A0MR66	C7(Carbamidomethyl)	0	1.94393	0				36.9828	0
	High	EGSGLGR	1	3	1	A0A0A0MR66		0	1.94346	0				5.9273	0
	High	YGGISTASVDFEQPTRDGLGSDNIGSR	1	2	1	A0A0A0MR66		0	1.90232	0				46.8187	1
	Medium	RPYQDmEYER	1	1	1	A0A0A0MR66	M6(Oxidation)	0	1.87374	0				14.9209	0
	Medium	cGVQNFK	1	2	1	A0A0A0MR66	C1(Carbamidomethyl)	0	1.69116	0				15.0959	0
	Medium	MLQAMGWK	1	2	1	A0A0A0MR66		0	1.67566	0				37.7265	0
	Medium	QNLEIHR	2	2	1	A0A0A0MR66		0	1.67096	0				12.7212	0
	Medium	mLPQAATEDDIR	1	2	1	A0A0A0MR66	M1(Oxidation)	0	1.67045	0				28.286	0
	Medium	GALAER	1	3	1	A0A0A0MR66		0	1.66712	0				5.99265	0
	Medium	DHDYRDmDYR	2	2	1	A0A0A0MR66	M7(Oxidation)	0	1.66496	0				14.6671	1
	Medium	EKYGIPEPPEPK	1	3	1	A0A0A0MR66		0	1.6554	0				30.1775	1
	Medium	TYVPALEQSADGHKETGAPSK	1	2	1	A0A0A0MR66		0	1.64684	0				24.9938	1
	Medium	VSMHYSDPKPK	2	2	1	A0A0A0MR66		0	1.60996	0				14.2642	0
	Medium	KKQGIVTPIEAQTR	1	2	1	A0A0A0MR66		0	1.59383	0				20.0563	2
	Medium	YGATDR	1	2	1	A0A0A0MR66		0	1.5852	0				5.58469	0
	Medium	QNLEIHRR	1	2	1	A0A0A0MR66		0	1.56393	0				7.25059	1
	Medium	RTYVPALEQSADGHK	1	2	1	A0A0A0MR66		0	1.55771	0				23.3081	1
	Medium	QHTSmDLPK	1	2	1	A0A0A0MR66	M5(Oxidation)	0	1.55448	0				6.81027	0
	Medium	GLVAAYSGESDSEEEqER	1	2	1	A0A0A0MR66	Q16(Deamidated)	0	1.55217	0				31.2525	0
	Medium	YGIPEPPEPK	1	3	1	A0A0A0MR66		0	1.54881	0				33.5545	0
	Medium	GSSYGVTSTESYK	1	2	1	A0A0A0MR66		0	1.53721	0				23.4922	0
	Medium	TINVEFAK	2	2	1	A0A0A0MR66		0	1.53321	0				30.9163	0
	Medium	LTDWQK	1	2	1	A0A0A0MR66		0	1.51876	0				17.2029	0
	Medium	DGDYRDQDYR	1	2	1	A0A0A0MR66		0	1.51496	0				15.345	1
	Medium	TYVPALEqSADGHKETGAPSKEGK	1	2	1	A0A0A0MR66	Q8(Deamidated)	0	1.51166	0				22.8567	2
	Medium	ASNIVmLR	1	2	1	A0A0A0MR66	M6(Oxidation)	0	1.50418	0				24.0496	0
	Medium	SRDHDYRDMDYR	1	2	1	A0A0A0MR66		0	1.50371	0				17.7365	2
	Medium	SRDHDYRDmDYR	1	2	1	A0A0A0MR66	M9(Oxidation)	0	1.49464	0				13.4617	2
	Medium	GPGITGTKGDPTGAGPEASLEPGADSVSmQAFSR	1	2	1	A0A0A0MR66	M29(Oxidation)	0	1.48029	0				43.6895	1
P19338	Nucleolin OS=Homo sapiens GN=NCL PE=1 SV=3 - [NUCL_HUMAN]	225.312	45.35	6	45	45	121	710	76.5684	4.70361	261 / 411	16.6	99
	A3	Sequence	# PSMs	# Proteins	# Protein Groups	Protein Group Accessions	Modifications	ΔCn	XCorr	Probability				RT [min]	# Missed Cleavages
	High	GLSEDTTEETLKESFDGSVR	5	2	1	P19338		0	4.97323	0				46.9689	1
	High	VEGTEPTTAFNLFVGNLNFNK	5	1	1	P19338		0	4.41773	0				76.7007	0
	High	QKVEGTEPTTAFNLFVGNLNFNK	4	1	1	P19338		0	4.2281	0				72.4005	1
	High	TLVLSNLSYSATEETLQEVFEK	7	2	1	P19338		0	4.20682	0				78.6536	0
	High	KQKVEGTEPTTAFNLFVGNLNFNK	1	1	1	P19338		0	3.81499	0				72.4037	2
	High	EAMEDGEIDGNKVTLDWAKPK	4	2	1	P19338		0	3.79709	0				43.6283	1
	High	VTQDELKEVFEDAAEIR	3	2	1	P19338		0	3.47631	0				62.0853	1
	High	EAmEDGEIDGNKVTLDWAKPK	3	2	1	P19338	M3(Oxidation)	0	3.42612	0				39.7151	1
	High	NDLAVVDVR	3	1	1	P19338		0	3.21749	0				32.2266	0
	High	TEADAEKTFEEKQGTEIDGR	1	2	1	P19338		0	3.18961	0				27.5661	2
	High	GFGFVDFNSEEDAK	2	2	1	P19338		0	3.0928	0				51.7667	0
	High	GFGFVDFnSEEDAK	1	2	1	P19338	N8(Deamidated)	0	2.93444	0				54.7807	0
	High	KAAVTPGKK	1	5	1	P19338		0	2.87467	0				5.36156	2
	High	AIRLELQGPR	2	2	1	P19338		0	2.84095	0				30.7725	1
	High	TEADAEKTFEEK	3	2	1	P19338		0	2.83973	0				18.9221	1
	High	GYAFIEFASFEDAKEALNScNKR	1	2	1	P19338	C20(Carbamidomethyl)	0	2.81945	0				59.8378	2
	High	KFGYVDFESAEDLEK	2	1	1	P19338		0	2.70295	0				47.1352	1
	High	FGYVDFESAEDLEK	2	1	1	P19338		0	2.66388	0				55.0827	0
	High	VFGNEIKLEKPK	3	1	1	P19338		0	2.62575	0				28.8687	1
	High	QKVEGTEPTTAFnLFVGNLNFNK	3	1	1	P19338	N13(Deamidated)	0	2.58209	0				71.7301	1
	High	TFEEKQGTEIDGR	3	2	1	P19338		0	2.50339	0				19.4513	1
	High	SKGIAYIEFK	1	2	1	P19338		0	2.50019	0				34.2085	1
	High	IVTDRETGSSK	4	2	1	P19338		0	2.35198	0				5.5491	1
	High	VAVATPAKK	1	5	1	P19338		0	2.32506	0				5.5947	1
	High	VTLDWAKPK	1	2	1	P19338		0	2.24935	0				29.5534	0
	High	GYAFIEFASFEDAK	1	2	1	P19338		0	2.22957	0				64.2082	0
	High	GLSEDTTEETLK	1	2	1	P19338		0	2.14037	0				26.5115	0
	High	ATFIKVPQNQnGK	16	2	1	P19338	N11(Deamidated)	0	2.12502	0				25.6933	1
	High	AAVTPGKK	1	5	1	P19338		0	2.11285	0				5.46994	1
	High	EAMEDGEIDGnKVTLDWAKPK	3	2	1	P19338	N11(Deamidated)	0	2.10997	0				42.8596	1
	High	QGTEIDGR	2	2	1	P19338		0	2.09856	0				7.60022	0
	High	SISLYYTGEKGQNQDYR	1	2	1	P19338		0	2.02172	0				33.9264	1
	High	NSTWSGESK	6	1	1	P19338		0	1.97871	0				9.16144	0
	High	GIAYIEFKTEADAEK	1	2	1	P19338		0	1.96805	0				40.6749	1
	High	VAVATPAK	2	5	1	P19338		0	1.90319	0				10.9247	0
	High	EVFEDAAEIR	2	2	1	P19338		0	1.89077	0				36.0401	0
	Medium	AAATPAKK	1	5	1	P19338		0	1.87383	0				5.30824	1
	Medium	GIAYIEFK	1	2	1	P19338		0	1.86528	0				42.2305	0
	Medium	EAMEDGEIDGNK	1	2	1	P19338		0	1.85011	0				20.3094	0
	Medium	ALVATPGK	1	5	1	P19338		0	1.84093	0				16.6051	0
	Medium	EAmEDGEIDGnKVTLDWAKPK	2	2	1	P19338	M3(Oxidation); N11(Deamidated)	0	1.82812	0				39.6803	1
	Medium	VPQNQNGK	1	2	1	P19338		0	1.79146	0				5.49238	0
	Medium	GAAIPAK	2	5	1	P19338		0	1.7556	0				6.67927	0
	Medium	GQNQDYR	1	2	1	P19338		0	1.71582	0				5.61165	0
	Medium	SISLYYTGEK	2	2	1	P19338		0	1.69322	0				35.2668	0
	Medium	TGISDVFAK	2	1	1	P19338		0	1.68952	0				36.6465	0
	Medium	LELQGPR	2	2	1	P19338		0	1.60138	0				21.6918	0
	Medium	TLFVK	1	2	1	P19338		0	1.58486	0				21.5975	0
	Medium	VTQDELK	1	2	1	P19338		0	1.52022	0				9.57304	0
	Medium	ALVATPGKK	1	5	1	P19338		0	1.51234	0				8.94683	1
Q13885	Tubulin beta-2A chain OS=Homo sapiens GN=TUBB2A PE=1 SV=1 - [TBB2A_HUMAN]	214.196	58.2	11	2	24	108	445	49.875	4.89404	372 / 411	26.4	299
	A3	Sequence	# PSMs	# Proteins	# Protein Groups	Protein Group Accessions	Modifications	ΔCn	XCorr	Probability				RT [min]	# Missed Cleavages
	High	GHYTEGAELVDSVLDVVRK	4	9	3	Q13885;P68371;P07437		0	4.6958	0				73.3091	1
	High	GHYTEGAELVDSVLDVVR	4	9	3	Q13885;P68371;P07437		0	4.22943	0				73.5129	0
	High	MSATFIGNSTAIQELFKR	1	3	2	Q13885;P68371		0	4.14586	0				71.3814	1
	High	SGPFGQIFRPDNFVFGQSGAGNNWAK	2	10	3	Q13885;P68371;P07437		0	3.90017	0				75.16	0
	High	MREIVHIQAGQcGNQIGAK	2	21	3	P68371;Q13885;P07437	C12(Carbamidomethyl)	0	3.87248	0				30.1416	1
	High	LTTPTYGDLNHLVSATMSGVTTcLR	4	8	3	Q13885;P68371;P07437	C23(Carbamidomethyl)	0	3.8207	0				77.1848	0
	High	EIVHIQAGQcGNQIGAK	2	23	3	Q13885;P07437;P68371	C10(Carbamidomethyl)	0	3.75638	0				27.4872	0
	High	LHFFMPGFAPLTSR	4	13	4	Q13885;P68371;P07437;Q9BUF5		0	3.59534	0				72.9366	0
	High	mSmKEVDEQMLNVQNK	6	6	3	Q13885;P68371;P07437	M1(Oxidation); M3(Oxidation)	0	3.52208	0				27.3161	1
	High	AILVDLEPGTMDSVR	4	10	2	Q13885;P07437		0	3.30433	0				53.0508	0
	High	AILVDLEPGTmDSVR	1	10	2	Q13885;P07437	M11(Oxidation)	0	3.11899	0				46.684	0
	High	KLAVNMVPFPR	3	16	4	Q13885;P68371;P07437;Q9BUF5		0	2.96717	0				42.6453	1
	High	FPGQLNADLR	4	18	4	Q13885;P68371;P07437;Q9BUF5		0	2.92288	0				37.1124	0
	High	KLAVNmVPFPR	1	16	4	Q13885;P68371;P07437;Q9BUF5	M6(Oxidation)	0	2.84418	0				34.4888	1
	High	SGPFGQIFRPDNFVFGqSGAGNNWAK	5	10	3	Q13885;P68371;P07437	Q17(Deamidated)	0	2.77598	0				74.6362	0
	High	LAVNMVPFPR	3	16	4	Q13885;P68371;P07437;Q9BUF5		0	2.68358	0				49.6372	0
	High	NSSYFVEWIPNNVK	4	11	4	Q13885;P68371;P07437;Q9BUF5		0	2.64967	0				59.4296	0
	High	MSMKEVDEQMLNVQNK	1	6	3	Q13885;P68371;P07437		0	2.61075	0				42.0243	1
	High	LAVNmVPFPR	3	16	4	Q13885;P68371;P07437;Q9BUF5	M5(Oxidation)	0	2.52488	0				41.5145	0
	High	MSMKEVDEqmLNVQNK	5	6	3	Q13885;P68371;P07437	Q9(Deamidated); M10(Oxidation)	0	2.47236	0				31.3219	1
	High	nSSYFVEWIPNNVK	1	11	4	Q13885;P68371;P07437;Q9BUF5	N1(Deamidated)	0	2.34018	0				68.6444	0
	High	mSmKEVDEQmLNVQNK	1	6	3	Q13885;P68371;P07437	M1(Oxidation); M3(Oxidation); M10(Oxidation)	0	2.33121	0				20.2486	1
	High	ISEQFTAmFR	2	9	3	Q13885;P68371;P07437	M8(Oxidation)	0	2.25035	0				39.0445	0
	High	IREEYPDR	4	11	3	Q13885;P68371;P07437		0	2.24435	0				13.6152	1
	High	IMnTFSVMPSPK	1	4	2	Q13885;Q9BUF5	N3(Deamidated)	0	2.23343	0				44.143	0
	High	FPGQLNADLRK	5	18	4	Q13885;P68371;P07437;Q9BUF5		0	2.22075	0				29.9673	1
	High	EIVHIQAGQcGnQIGAK	4	23	3	Q13885;P07437;P68371	C10(Carbamidomethyl); N12(Deamidated)	0	2.14917	0				29.4971	0
	High	MSMKEVDEQmLNVQNK	8	6	3	Q13885;P68371;P07437	M10(Oxidation)	0	2.13566	0				31.2662	1
	High	YLTVAAIFR	1	2	1	Q13885		0	2.10986	0				55.1855	0
	High	TAVcDIPPR	7	11	3	Q13885;P68371;P07437	C4(Carbamidomethyl)	0	2.05417	0				24.4906	0
	High	EVDEQMLNVQNK	1	6	3	Q13885;P68371;P07437		0	2.04858	0				31.3686	0
	High	LTTPTYGDLNHLVSATmSGVTTcLR	2	8	3	Q13885;P68371;P07437	M17(Oxidation); C23(Carbamidomethyl)	0	2.03529	0				67.2257	0
	High	EVDEQmLNVQNK	1	6	3	Q13885;P68371;P07437	M6(Oxidation)	0	2.0004	0				23.3603	0
	High	LTTPTYGDLnHLVSATmSGVTTcLR	1	8	3	Q13885;P68371;P07437	N10(Deamidated); M17(Oxidation); C23(Carbamidomethyl)	0	1.99038	0				65.3879	0
	High	MSATFIGNSTAIQELFK	1	3	2	Q13885;P68371		0	1.89383	0				72.2688	0
	Medium	NmMAAcDPR	3	15	4	Q13885;P68371;P07437;Q9BUF5	M2(Oxidation); C6(Carbamidomethyl)	0	1.85347	0				14.2967	0
	Medium	ALTVPELTqQMFDSK	1	2	1	Q13885	Q9(Deamidated)	0	1.63756	0				60.9266	0
	Medium	IMNTFSVmPSPK	1	4	2	Q13885;Q9BUF5	M8(Oxidation)	0	1.51261	0				34.7117	0
Q9NXV2	BTB/POZ domain-containing protein KCTD5 OS=Homo sapiens GN=KCTD5 PE=1 SV=1 - [KCTD5_HUMAN]	201.873	76.5	2	12	15	86	234	26.0761	6.23975	25 / 411	7	54
	A3	Sequence	# PSMs	# Proteins	# Protein Groups	Protein Group Accessions	Modifications	ΔCn	XCorr	Probability				RT [min]	# Missed Cleavages
	High	LVINKDLAEEGVLEEAEFYNITSLIK	5	1	1	Q9NXV2		0	5.12537	0				85.2311	1
	High	VLQcQEEELTQMVSTMSDGWK	3	2	2	Q14681;Q9NXV2	C4(Carbamidomethyl)	0	5.07241	0				77.181	0
	High	cSAGLGALAQRPGSVSK	6	2	1	Q9NXV2	C1(Carbamidomethyl)	0	5.00002	0				27.4912	0
	High	DLAEEGVLEEAEFYNITSLIK	7	1	1	Q9NXV2		0	4.69147	0				90.27	0
	High	LcQADPDLDSDKDETGAYLIDRDPTYFGPVLNYLR	3	2	1	Q9NXV2	C2(Carbamidomethyl)	0	4.62013	0				76.1815	2
	High	LcQADPDLDSDKDETGAYLIDR	1	2	1	Q9NXV2	C2(Carbamidomethyl)	0	4.22265	0				43.2343	1
	High	VLQcQEEELTQmVSTmSDGWK	1	2	2	Q14681;Q9NXV2	C4(Carbamidomethyl); M12(Oxidation); M16(Oxidation)	0	3.69797	0				48.4071	0
	High	DPTYFGPVLNYLR	3	2	1	Q9NXV2		0	3.57583	0				69.4602	0
	High	cSAGLGALAqRPGSVSK	1	2	1	Q9NXV2	C1(Carbamidomethyl); Q10(Deamidated)	0	3.56626	0				29.3694	0
	High	VLQcQEEELTqmVSTmSDGWK	3	2	2	Q14681;Q9NXV2	C4(Carbamidomethyl); Q11(Deamidated); M12(Oxidation); M16(Oxidation)	0	3.54372	0				47.8596	0
	High	RcSAGLGALAQRPGSVSK	4	2	1	Q9NXV2	C2(Carbamidomethyl)	0	3.41677	0				25.5866	1
	High	FEQLVSIGSSYNYGNEDQAEFLcVVSK	5	1	1	Q9NXV2	C23(Carbamidomethyl)	0.0648	3.31968	0				72.9707	0
	High	LNVGGTYFLTTR	7	2	1	Q9NXV2		0	3.15151	0				47.4384	0
	High	GGIGAGLGGGLcR	5	2	1	Q9NXV2	C12(Carbamidomethyl)	0	3.12603	0				33.9122	0
	High	ELHNTPYGTASEPSEK	6	1	1	Q9NXV2		0	3.03847	0				19.3759	0
	High	TSQVPVKHVYR	1	1	1	Q9NXV2		0	2.92432	0				14.2323	1
	High	VLQcQEEELTQmVSTMSDGWK	2	2	2	Q14681;Q9NXV2	C4(Carbamidomethyl); M12(Oxidation)	0	2.81805	0				59.9686	0
	High	FEQLVSIGSSYNYGNEDqAEFLcVVSK	8	1	1	Q9NXV2	Q18(Deamidated); C23(Carbamidomethyl)	0.0127	2.34349	0				74.0009	0
	High	RcSAGLGALAqRPGSVSK	1	2	1	Q9NXV2	C2(Carbamidomethyl); Q11(Deamidated)	0	2.24676	0				25.1792	1
	High	VLQcQEEELTqMVSTmSDGWK	8	2	2	Q14681;Q9NXV2	C4(Carbamidomethyl); Q11(Deamidated); M16(Oxidation)	0	2.21877	0				58.6441	0
	High	TSQVPVK	4	1	1	Q9NXV2		0	1.97032	0				6.09965	0
	High	DETGAYLIDR	1	7	3	Q8N5Z5;Q14681;Q9NXV2		0	1.92321	0				35.8315	0
	Medium	TSqVPVK	1	1	1	Q9NXV2	Q3(Deamidated)	0	1.58559	0				8.69166	0
P68363	Tubulin alpha-1B chain OS=Homo sapiens GN=TUBA1B PE=1 SV=1 - [TBA1B_HUMAN]	200.826	52.55	25	21	21	97	451	50.1196	5.05908	389 / 411	38.9	314
	A3	Sequence	# PSMs	# Proteins	# Protein Groups	Protein Group Accessions	Modifications	ΔCn	XCorr	Probability				RT [min]	# Missed Cleavages
	High	QLFHPEQLITGKEDAANNYAR	7	19	1	P68363		0	4.32209	0				52.7346	1
	High	FDGALNVDLTEFQTNLVPYPR	4	11	1	P68363		0	4.2075	0				76.9133	0
	High	AVFVDLEPTVIDEVR	9	11	1	P68363		0	4.05735	0				62.2794	0
	High	SIQFVDWcPTGFK	5	2	1	P68363	C8(Carbamidomethyl)	0	3.14132	0				61.0273	0
	High	LISQIVSSITASLR	9	9	1	P68363		0	3.08987	0				79.4479	0
	High	AVcmLSNTTAIAEAWAR	4	8	1	P68363	C3(Carbamidomethyl); M4(Oxidation)	0	3.03844	0				52.1856	0
	High	TIGGGDDSFNTFFSETGAGK	6	13	1	P68363		0	2.95399	0				56.446	0
	High	AVcMLSNTTAIAEAWAR	1	8	1	P68363	C3(Carbamidomethyl)	0	2.90416	0				62.6469	0
	High	LDHKFDLMYAK	2	10	1	P68363		0	2.89857	0				34.2549	1
	High	RNLDIERPTYTnLNR	3	12	1	P68363	N12(Deamidated)	0	2.76569	0				30.9772	1
	High	VGINYQPPTVVPGGDLAK	3	10	1	P68363		0	2.63945	0				48.27	0
	High	TIGGGDDSFnTFFSETGAGK	1	13	1	P68363	N10(Deamidated)	0	2.62438	0				56.4507	0
	High	QLFHPEQLITGK	2	21	1	P68363		0	2.61987	0				43.3888	0
	High	LSVDYGKK	1	11	1	P68363		0	2.59211	0				14.9884	1
	High	DVNAAIATIK	2	6	1	P68363		0	2.57717	0				34.6433	0
	High	NLDIERPTYTNLNR	3	12	1	P68363		0	2.45887	0				36.0651	0
	High	QLFHPEqLITGKEDAANNYAR	8	19	1	P68363	Q7(Deamidated)	0	2.44492	0				43.3374	1
	High	EDAANNYAR	2	20	1	P68363		0	2.35985	0				8.26085	0
	High	EIIDLVLDR	3	8	1	P68363		0	2.25136	0				55.92	0
	High	RNLDIERPTYTNLNR	1	12	1	P68363		0	2.19357	0				31.0956	1
	High	FDGALNVDLTEFqTNLVPYPR	10	11	1	P68363	Q13(Deamidated)	0	2.18662	0				77.9577	0
	High	SIqFVDWcPTGFK	2	2	1	P68363	Q3(Deamidated); C8(Carbamidomethyl)	0	2.16564	0				59.5142	0
	High	AVcMLSnTTAIAEAWAR	1	8	1	P68363	C3(Carbamidomethyl); N7(Deamidated)	0	2.09993	0				62.4544	0
	High	YmAccLLYR	1	6	1	P68363	M2(Oxidation); C4(Carbamidomethyl); C5(Carbamidomethyl)	0	2.07903	0				36.8457	0
	High	DVnAAIATIK	1	6	1	P68363	N3(Deamidated)	0	1.89846	0				37.353	0
	Medium	LDHKFDLmYAK	1	10	1	P68363	M8(Oxidation)	0	1.87908	0				28.9897	1
	Medium	DYEEVGVDSVEGEGEEEGEEY	1	2	1	P68363		0	1.7866	0				53.6003	0
	Medium	LSVDYGK	1	11	1	P68363		0	1.75569	0				20.9948	0
	Medium	GHYTIGK	1	16	1	P68363		0	1.74994	0				7.09994	0
	Medium	VGINYqPPTVVPGGDLAK	1	10	1	P68363	Q6(Deamidated)	0	1.65974	0				47.6114	0
	Medium	EDMAALEK	1	5	1	P68363		0	1.64394	0				21.3679	0
Q6P3W7	SCY1-like protein 2 OS=Homo sapiens GN=SCYL2 PE=1 SV=1 - [SCYL2_HUMAN]	194.878	46.07	5	43	43	120	929	103.642	8.22119	40 / 411	15.1	160
	A3	Sequence	# PSMs	# Proteins	# Protein Groups	Protein Group Accessions	Modifications	ΔCn	XCorr	Probability				RT [min]	# Missed Cleavages
	High	DLTDTLMDNMSSLTSLSVSTPK	2	2	1	Q6P3W7		0	4.18881	0				82.711	0
	High	QTQQRPTDMSALNNLFGPQKPK	1	2	1	Q6P3W7		0	4.11311	0				43.1405	0
	High	SQQPLKPQVHTPVATVK	4	2	1	Q6P3W7		0	3.97953	0				24.1401	0
	High	QQEPIQILLIFLQK	4	3	1	Q6P3W7		0	3.79597	0				90.1839	0
	High	LGSSSLTNIPEEVR	3	3	1	Q6P3W7		0	3.74798	0				41.3685	0
	High	HIASGGnGLAWK	1	3	1	Q6P3W7	N7(Deamidated)	0	3.58848	0				27.4359	0
	High	YGLLQVSEGLSFLHSSVK	3	3	1	Q6P3W7		0	3.49147	0				73.007	0
	High	TKLEQLHIMQEQQK	2	3	1	Q6P3W7		0	3.45183	0				28.7914	1
	High	LLTVQHPLEESR	4	3	1	Q6P3W7		0	3.44576	0				28.8675	0
	High	LGSSSLTNIPEEVREHVK	9	3	1	Q6P3W7		0	3.308	0				54.612	1
	High	VTADVTSAVMGNPVTR	3	3	1	Q6P3W7		0	3.13312	0				40.7583	0
	High	mVHGNITPENIILNK	1	3	1	Q6P3W7	M1(Oxidation)	0	3.12426	0				38.2842	0
	High	MVHGNITPENIILNK	2	3	1	Q6P3W7		0	3.10128	0				41.4912	0
	High	LLLNVTPTVRPDADQMTK	3	3	1	Q6P3W7		0	3.038	0				44.1658	0
	High	TKLEQLHImQEQQK	1	3	1	Q6P3W7	M9(Oxidation)	0	3.02531	0				21.0054	1
	High	STKQEVAVFVFDKK	1	3	1	Q6P3W7		0	3.00765	0				35.4938	2
	High	DLTDTLmDnmSSLTSLSVSTPK	1	2	1	Q6P3W7	M7(Oxidation); N9(Deamidated); M10(Oxidation)	0	2.98233	0				57.5435	0
	High	SLDIGNQMNVSEEMK	1	3	1	Q6P3W7		0	2.96711	0				43.4949	0
	High	VFNnIGADLLTGSESENKEDGLQNK	4	3	1	Q6P3W7	N4(Deamidated)	0	2.95916	0				49.8852	1
	High	VTADVTSAVmGNPVTR	3	3	1	Q6P3W7	M10(Oxidation)	0	2.93993	0				33.9448	0
	High	SLDIGNQmNVSEEMK	2	3	1	Q6P3W7	M8(Oxidation)	0	2.89093	0				34.8487	0
	High	QEVAVFVFDKK	2	3	1	Q6P3W7		0	2.85527	0				38.9933	1
	High	VFNNIGADLLTGSESENKEDGLQNK	2	3	1	Q6P3W7		0	2.78808	0				52.8966	1
	High	LEQLHIMQEQQK	1	3	1	Q6P3W7		0	2.68694	0				28.8942	0
	High	TPPDEIKNSVLPMVYR	3	4	1	Q6P3W7		0	2.65803	0				47.601	1
	High	GKPIFEVNKQDIYK	4	3	1	Q6P3W7		0	2.55372	0				32.337	1
	High	DQIIDSLKR	2	3	1	Q6P3W7		0	2.50888	0				28.8377	1
	High	LLLNVTPTVRPDADQmTK	3	3	1	Q6P3W7	M16(Oxidation)	0	2.35093	0				39.6712	0
	High	QTQQRPTDMSALNnLFGPQKPK	6	2	1	Q6P3W7	N14(Deamidated)	0	2.34424	0				43.1784	0
	High	QTQQRPTDmSALNNLFGPQKPK	2	2	1	Q6P3W7	M9(Oxidation)	0	2.29937	0				34.6515	0
	High	LILPELGPVFK	4	4	1	Q6P3W7		0	2.29246	0				65.2542	0
	High	SLDIGnQMNVSEEmKVTNIGNQQIDK	6	3	1	Q6P3W7	N6(Deamidated); M14(Oxidation)	0	2.26402	0				45.5729	1
	High	FEKDQIIDSLKR	1	3	1	Q6P3W7		0	2.25417	0				33.7423	2
	High	NSVLPmVYR	1	4	1	Q6P3W7	M6(Oxidation)	0	2.12518	0				33.7819	0
	High	ASLTLEEKQK	1	2	1	Q6P3W7		0	2.11537	0				15.1847	1
	High	VTNIGNQQIDK	3	3	1	Q6P3W7		0	2.09262	0				19.2962	0
	High	DQIIDSLK	1	3	1	Q6P3W7		0	2.03646	0				34.4267	0
	High	IKNAcLQTSSLAVR	1	4	1	Q6P3W7	C5(Carbamidomethyl)	0	1.96101	0				27.0618	1
	High	DLTDTLMDnmSSLTSLSVSTPK	2	2	1	Q6P3W7	N9(Deamidated); M10(Oxidation)	0	1.93034	0				63.7236	0
	Medium	DLTDTLmDNMSSLTSLSVSTPK	2	2	1	Q6P3W7	M7(Oxidation)	0	1.86436	0				70.7916	0
	Medium	LIDKYQKFEK	1	3	1	Q6P3W7		0	1.86201	0				20.9595	2
	Medium	DLTDTLMDnMSSLTSLSVSTPK	1	2	1	Q6P3W7	N9(Deamidated)	0	1.84572	0				81.2634	0
	Medium	NAcLQTSSLAVR	1	4	1	Q6P3W7	C3(Carbamidomethyl)	0	1.84481	0				28.8009	0
	Medium	VNSLVcLGK	1	4	1	Q6P3W7	C6(Carbamidomethyl)	0	1.83801	0				30.2313	0
	Medium	LIDKYQK	1	3	1	Q6P3W7		0	1.83201	0				9.27294	1
	Medium	LGITKEQLAGK	1	3	1	Q6P3W7		0	1.82036	0				23.0629	1
	Medium	MDLLLTK	1	4	1	Q6P3W7		0	1.80048	0				38.8293	0
	Medium	RASLTLEEK	1	2	1	Q6P3W7		0	1.78541	0				16.5241	1
	Medium	NALIPR	1	3	1	Q6P3W7		0	1.72373	0				20.1379	0
	Medium	LRHPR	1	3	1	Q6P3W7		0	1.7061	0				5.40297	1
	Medium	KLGITK	1	3	1	Q6P3W7		0	1.68394	0				6.71796	1
	Medium	HIASGGNGLAWK	1	3	1	Q6P3W7		0	1.64836	0				24.7502	0
	Medium	mTLGTPPTLPnFnALSVPPAGAK	1	2	1	Q6P3W7	M1(Oxidation); N11(Deamidated); N13(Deamidated)	0	1.63511	0				60.5323	0
	Medium	ASLTLEEK	1	2	1	Q6P3W7		0	1.63044	0				21.1727	0
	Medium	MTLGTPPTLPNFnALSVPPAGAK	2	2	1	Q6P3W7	N13(Deamidated)	0	1.62762	0				64.0776	0
	Medium	EmLNRLESEHK	1	3	1	Q6P3W7	M2(Oxidation)	0	1.5651	0				14.4865	1
	Medium	GVQQLTR	1	3	1	Q6P3W7		0	1.50688	0				13.7088	0
P35908	Keratin, type II cytoskeletal 2 epidermal OS=Homo sapiens GN=KRT2 PE=1 SV=2 - [K22E_HUMAN]	190.432	61.97	2	23	35	111	639	65.3932	8.00146	356 / 411	44.6	629
	A3	Sequence	# PSMs	# Proteins	# Protein Groups	Protein Group Accessions	Modifications	ΔCn	XCorr	Probability				RT [min]	# Missed Cleavages
	High	SKEEAEALYHSKYEELQVTVGR	1	1	1	P35908		0	4.5616	0				40.9462	2
	High	HGGGGGGFGGGGFGSR	2	1	1	P35908		0	3.93414	0				19.4543	0
	High	SKEEAEALYHSK	4	1	1	P35908		0	3.83174	0				14.4841	1
	High	FLEQQNQVLQTK	10	3	3	P35908;Q7Z794;P04264		0	3.50508	0				32.6797	0
	High	TSQNSELNNMQDLVEDYKK	1	1	1	P35908		0	3.39257	0				46.5937	1
	High	GSSSGGGYSSGSSSYGSGGR	2	1	1	P35908		0	3.38854	0				15.4175	0
	High	GFSSGSAVVSGGSR	4	1	1	P35908		0	3.37923	0				21.9853	0
	High	FLEQQnQVLQTK	9	3	3	P35908;Q7Z794;P04264	N6(Deamidated)	0	2.93788	0				34.5606	0
	High	NLDLDSIIAEVK	6	9	4	P35908;P13647;P02538;P04259		0	2.90992	0				66.9445	0
	High	GGSISGGGYGSGGGK	4	1	1	P35908		0	2.81755	0				11.9407	0
	High	KYEDEINKR	4	3	2	P35908;Q01546		0	2.75486	0				9.5352	2
	High	YEELQVTVGR	3	1	1	P35908		0	2.72814	0				33.8979	0
	High	VLYDAEISqIHQSVTDTNVILSMDNSR	3	1	1	P35908	Q9(Deamidated)	0	2.64192	0				63.1891	0
	High	FASFIDKVR	5	21	6	P35908;Q01546;Q7Z794;P13647;P02538;P04259		0	2.6241	0				34.9531	1
	High	NVQDAIADAEQR	1	1	1	P35908		0	2.62032	0				33.9465	0
	High	GGSGGGGSISGGGYGSGGGSGGR	2	1	1	P35908		0	2.60125	0				15.9728	0
	High	LNDLEEALQQAKEDLAR	1	1	1	P35908		0	2.57213	0				62.431	1
	High	nLDLDSIIAEVK	2	9	4	P35908;P13647;P02538;P04259	N1(Deamidated)	0	2.56604	0				80.9561	0
	High	LALDVEIATYR	1	10	5	P35908;Q01546;P13647;P02538;P04259		0	2.46753	0				50.1472	0
	High	TSqNSELNNmQDLVEDYKK	5	1	1	P35908	Q3(Deamidated); M10(Oxidation)	0	2.44854	0				31.5819	1
	High	VDLLNQEIEFLK	3	1	1	P35908		0	2.41484	0				64.8156	0
	High	YEDEINKR	3	16	7	P35908;Q01546;Q7Z794;P04264;P13647;P02538;P04259		0	2.40956	0				9.0832	1
	High	AQYEEIAQR	2	6	4	P35908;Q01546;P02538;P04259		0	2.29981	0				21.048	0
	High	KLLEGEEcR	3	13	5	P35908;Q01546;P13647;P02538;P04259	C8(Carbamidomethyl)	0	2.279	0				15.3715	1
	High	GGSSSGGGYGSGGGGSSSVK	2	1	1	P35908		0	2.16307	0				7.43419	0
	High	TSQNSELNNmQDLVEDYKK	1	1	1	P35908	M10(Oxidation)	0	2.13486	0				31.4105	1
	High	LQGEIAHVK	1	1	1	P35908		0	2.01051	0				14.9645	0
	High	mSGDLSSnVTVSVTSSTISSNVASK	1	1	1	P35908	M1(Oxidation); N8(Deamidated)	0	2.00558	0				45.3488	0
	High	VLYDAEISQIHQSVTDTNVILSmDNSR	1	1	1	P35908	M23(Oxidation)	0	1.96744	0				58.4319	0
	High	VDLLNqEIEFLK	2	1	1	P35908	Q6(Deamidated)	0	1.95976	0				63.7674	0
	High	DVDNAYMIK	1	1	1	P35908		0	1.95587	0				32.5468	0
	High	FASFIDK	1	23	6	P35908;Q01546;Q7Z794;P13647;P02538;P04259		0	1.93604	0				32.6865	0
	High	FLEqQNqVLQTK	6	3	3	P35908;Q7Z794;P04264	Q4(Deamidated); Q7(Deamidated)	0	1.90085	0				34.7239	0
	Medium	LLEGEEcR	2	13	5	P35908;Q01546;P13647;P02538;P04259	C7(Carbamidomethyl)	0	1.8797	0				17.6679	0
	Medium	qSGSRGGSGGGGSISGGGYGSGGGSGGR	1	1	1	P35908	Q1(Deamidated)	0	1.83715	0				17.2615	1
	Medium	STSSFScLSR	2	1	1	P35908	C7(Carbamidomethyl)	0	1.80787	0				24.1371	0
	Medium	GFSSGSAVVSGGSRR	1	1	1	P35908		0	1.79724	0				17.7022	1
	Medium	IEISELnR	1	2	2	P35908;P04264	N7(Deamidated)	0.0435	1.75532	0				28.6641	0
	Medium	GGGFGGGSSFGGGSGFSGGGFGGGGFGGGR	1	1	1	P35908		0	1.68555	0				53.3495	0
	Medium	IEISELNR	2	2	2	P35908;P04264		0	1.68412	0				30.4899	0
	Medium	NKLNDLEEALqqAKEDLAR	1	1	1	P35908	Q11(Deamidated); Q12(Deamidated)	0	1.64618	0				63.9368	2
	Medium	YEDEINK	2	17	7	P35908;Q01546;Q7Z794;P04264;P13647;P02538;P04259		0	1.51525	0				14.2822	0
	Medium	YLDGLTAER	1	1	1	P35908		0	1.4975	0				32.3874	0
O75533	Splicing factor 3B subunit 1 OS=Homo sapiens GN=SF3B1 PE=1 SV=3 - [SF3B1_HUMAN]	188.29	50.23	3	49	49	95	1304	145.738	7.09326	171 / 411	17.8	142
	A3	Sequence	# PSMs	# Proteins	# Protein Groups	Protein Group Accessions	Modifications	ΔCn	XCorr	Probability				RT [min]	# Missed Cleavages
	High	NRPLSDEELDAmFPEGYK	1	1	1	O75533	M12(Oxidation)	0	4.33517	0				42.2042	0
	High	NRPLSDEELDAMFPEGYK	2	1	1	O75533		0	4.25053	0				50.3596	0
	High	TDRGGDSIGETPTPGASK	2	1	1	O75533		0	4.06109	0				18.0684	1
	High	KLTATPTPLGGMTGFHMQTEDR	1	1	1	O75533		0	3.96434	0				43.1716	1
	High	RWDQTADQTPGATPK	2	1	1	O75533		0	3.81643	0				21.5453	1
	High	LLVDVDESTLSPEEQKER	3	1	1	O75533		0	3.76974	0				41.0256	1
	High	ILVVIEPLLIDEDYYAR	3	1	1	O75533		0	3.73484	0				77.2904	0
	High	IYnSIYIGSQDALIAHYPR	2	1	1	O75533	N3(Deamidated)	0	3.4991	0				51.4918	0
	High	KLSSWDQAETPGHTPSLR	4	1	1	O75533		0	3.49421	0				32.9116	1
	High	SLVEIIEHGLVDEQQK	3	1	1	O75533		0	3.21939	0				72.2795	0
	High	GDTPGHATPGHGGATSSAR	1	1	1	O75533		0	3.1595	0				5.6436	0
	High	SVNDQPSGNLPFLKPDDIQYFDK	2	1	1	O75533		0	3.1181	0				60.1759	0
	High	AALDEAQGVGLDSTGYYDQEIYGGSDSR	1	2	1	O75533		0	3.11271	0				54.419	0
	High	IWDPTPSHTPAGAATPGR	3	1	1	O75533		0	3.11151	0				30.7819	0
	High	MLqYcLQGLFHPAR	2	1	1	O75533	Q3(Deamidated); C5(Carbamidomethyl)	0	3.0838	0				52.859	0
	High	SRWDETPASQmGGSTPVLTPGK	1	1	1	O75533	M11(Oxidation)	0	3.01017	0				34.6397	1
	High	THEDIEAQIR	3	2	1	O75533		0	2.96787	0				20.4991	0
	High	IYNDDKNTYIR	2	1	1	O75533		0	2.95719	0				21.3019	1
	High	IVDDLKDEAEQYRK	2	1	1	O75533		0	2.88777	0				29.9937	2
	High	VRQQAADLISR	1	1	1	O75533		0	2.88145	0				20.4955	1
	High	GKGLAAFLK	1	1	1	O75533		0	2.85269	0				33.2938	1
	High	VVnGAAASQPPSKR	2	1	1	O75533	N3(Deamidated)	0	2.73379	0				8.1364	1
	High	IVQQIAILMGcAILPHLR	1	1	1	O75533	C11(Carbamidomethyl)	0	2.71069	0				75.5607	0
	High	DTPGHGSGWAETPR	2	1	1	O75533		0	2.70543	0				21.6673	0
	High	LSSWDQAETPGHTPSLR	1	1	1	O75533		0	2.66785	0				34.9453	0
	High	GGDSIGETPTPGASKR	1	1	1	O75533		0	2.6635	0				16.1026	1
	High	QLVDTTVELANK	1	1	1	O75533		0	2.47493	0				36.2249	0
	High	VQENcIDLVGR	2	2	1	O75533	C5(Carbamidomethyl)	0	2.43764	0				32.8314	0
	High	GSETPGATPGSK	1	1	1	O75533		0	2.37028	0				5.96451	0
	High	FAGYVTSIAATELEDDDDDYSSSTSLLGQK	1	2	1	O75533		0	2.32211	0				67.2599	0
	High	AIVNVIGmHK	2	1	1	O75533	M8(Oxidation)	0	2.25682	0				23.2987	0
	High	VKPYLPQIcGTVLWR	2	1	1	O75533	C9(Carbamidomethyl)	0	2.2418	0				55.1751	0
	High	NRWDETPKTER	1	1	1	O75533		0	2.23829	0				15.8185	2
	High	VLPPPAGYVPIR	2	1	1	O75533		0	2.20329	0				43.9459	0
	High	SLVEIIEHGLVDEQQKVR	1	1	1	O75533		0	2.15497	0				60.962	1
	High	nRPLSDEELDAmFPEGYK	1	1	1	O75533	N1(Deamidated); M12(Oxidation)	0	2.1467	0				42.1271	0
	High	TEILPPFFK	2	1	1	O75533		0	2.13346	0				55.5627	0
	High	EFGAGPLFNqILPLLmSPTLEDQER	2	1	1	O75533	Q10(Deamidated); M16(Oxidation)	0	2.12866	0				88.2411	0
	High	SRWDETPASqmGGSTPVLTPGK	1	1	1	O75533	Q10(Deamidated); M11(Oxidation)	0	2.10934	0				34.5941	1
	High	VVnGAAASQPPSK	1	1	1	O75533	N3(Deamidated)	0	2.10285	0				13.4677	0
	High	AIGPHDVLATLLNNLK	1	2	1	O75533		0	2.10051	0				72.7435	0
	High	ATVNTFGYIAK	3	2	1	O75533		0	2.07988	0				36.1986	0
	High	EVMLILIR	1	1	1	O75533		0	1.91273	0				54.0249	0
	High	QccGTDGVEANYIK	1	1	1	O75533	C2(Carbamidomethyl); C3(Carbamidomethyl)	0	1.91167	0				28.5072	0
	High	AIGYLIPLMDAEYANYYTR	1	1	1	O75533		0	1.90831	0				75.405	0
	High	AIVNVIGMHK	1	1	1	O75533		0	1.90163	0				31.0756	0
	Medium	GAEYVSAR	2	2	1	O75533		0	1.84012	0				12.062	0
	Medium	RATVNTFGYIAK	1	2	1	O75533		0	1.77176	0				29.7798	1
	Medium	SVNDqPSGNLPFLKPDDIQYFDK	3	1	1	O75533	Q5(Deamidated)	0	1.74511	0				59.672	0
	Medium	HLLVK	2	1	1	O75533		0	1.7384	0				9.79139	0
	Medium	EFQSPDEEMKK	1	1	1	O75533		0	1.68965	0				19.5376	1
	Medium	VVNGAAASQPPSK	1	1	1	O75533		0	1.67314	0				9.68785	0
	Medium	LDPFADGGK	1	1	1	O75533		0	1.63982	0				28.3459	0
	Medium	VPELNVQnGVLK	2	2	1	O75533	N8(Deamidated)	0	1.61286	0				41.2306	0
	Medium	VVNGAAASQPPSKR	1	1	1	O75533		0	1.57723	0				7.63574	1
	Medium	IVQqIAILMGcAILPHLR	2	1	1	O75533	Q4(Deamidated); C11(Carbamidomethyl)	0	1.57528	0				76.0593	0
	Medium	LDPFADGGKTPDPK	1	1	1	O75533		0	1.53473	0				29.2455	1
	Medium	KLTATPTPLGGMTGFHMqTEDR	1	1	1	O75533	Q18(Deamidated)	0	1.48581	0				42.9919	1
Q9BQA1	Methylosome protein 50 OS=Homo sapiens GN=WDR77 PE=1 SV=1 - [MEP50_HUMAN]	185.411	51.17	2	14	14	73	342	36.7011	5.17334	162 / 411	60.4	1143
	A3	Sequence	# PSMs	# Proteins	# Protein Groups	Protein Group Accessions	Modifications	ΔCn	XCorr	Probability				RT [min]	# Missed Cleavages
	High	FcKYEHDDIVSTVSVLSSGTQAVSGSK	9	2	1	Q9BQA1	C2(Carbamidomethyl)	0	5.37894	0				56.9601	1
	High	YRSDGALLLGASSLSGR	3	1	1	Q9BQA1		0	4.83033	0				43.2406	1
	High	AHAAQVTcVAASPHKDSVFLScSEDNR	2	2	1	Q9BQA1	C8(Carbamidomethyl); C22(Carbamidomethyl)	0	4.6207	0				32.4107	1
	High	GILVASDSGAVELWELDENETLIVSK	2	2	1	Q9BQA1		0	4.0996	0				79.9327	0
	High	YEHDDIVSTVSVLSSGTQAVSGSK	5	2	1	Q9BQA1		0	4.04355	0				51.2145	0
	High	AHAAQVTcVAASPHK	6	2	1	Q9BQA1	C8(Carbamidomethyl)	0	3.96137	0				13.1696	0
	High	SDGALLLGASSLSGR	4	1	1	Q9BQA1		0	3.72294	0				46.2539	0
	High	DPcAAPNEGFcSAGVqTEAGVADLTWVGER	2	1	1	Q9BQA1	C3(Carbamidomethyl); C11(Carbamidomethyl); Q16(Deamidated)	0	3.7002	0				64.8977	0
	High	VWDLAQQVVLSSYR	8	2	1	Q9BQA1		0	3.51159	0				63.3005	0
	High	EWNLPPNAPAcMER	11	1	1	Q9BQA1	C11(Carbamidomethyl)	0	3.41672	0				46.3343	0
	High	FcKYEHDDIVSTVSVLSSGTqAVSGSK	3	2	1	Q9BQA1	C2(Carbamidomethyl); Q21(Deamidated)	0	3.28753	0				60.1876	1
	High	DPcAAPNEGFcSAGVQTEAGVADLTWVGER	2	1	1	Q9BQA1	C3(Carbamidomethyl); C11(Carbamidomethyl)	0	3.10384	0				64.9411	0
	High	GILVASDSGAVELWELDEnETLIVSK	1	2	1	Q9BQA1	N19(Deamidated)	0	2.68355	0				79.4112	0
	High	DSVFLScSEDNR	1	2	1	Q9BQA1	C7(Carbamidomethyl)	0	2.28675	0				33.6069	0
	High	YEHDDIVSTVSVLSSGTqAVSGSK	2	2	1	Q9BQA1	Q18(Deamidated)	0	2.25937	0				51.7632	0
	High	EWNLPPNAPAcmER	5	1	1	Q9BQA1	C11(Carbamidomethyl); M12(Oxidation)	0	2.20011	0				37.9449	0
	High	EWNLPPnAPAcmER	1	1	1	Q9BQA1	N7(Deamidated); C11(Carbamidomethyl); M12(Oxidation)	0	2.04529	0				38.0635	0
	High	ILLWDTR	3	2	1	Q9BQA1		0	2.00319	0				46.5617	0
	High	AHAAQVTcVAASPHKDSVFLScSEDnR	1	2	1	Q9BQA1	C8(Carbamidomethyl); C22(Carbamidomethyl); N26(Deamidated)	0	1.9741	0				33.7232	1
	High	KETPPPLVPPAAR	1	1	1	Q9BQA1		0	1.89906	0				25.5219	1
	Medium	ETPPPLVPPAAR	1	1	1	Q9BQA1		0	1.59835	0				32.26	0
P02538	Keratin, type II cytoskeletal 6A OS=Homo sapiens GN=KRT6A PE=1 SV=3 - [K2C6A_HUMAN]	181.775	54.08	10	5	39	97	564	60.0083	8.00146	283 / 411	20.5	215
	A3	Sequence	# PSMs	# Proteins	# Protein Groups	Protein Group Accessions	Modifications	ΔCn	XCorr	Probability				RT [min]	# Missed Cleavages
	High	SRGSGGLGGAcGGAGFGSR	1	3	2	P02538;P04259	C11(Carbamidomethyl)	0	5.13716	0				21.0603	1
	High	RISIGGGScAISGGYGSR	2	3	2	P02538;P04259	C9(Carbamidomethyl)	0	4.24571	0				31.1587	1
	High	GSGGLGGAcGGAGFGSR	3	3	2	P02538;P04259	C9(Carbamidomethyl)	0	3.73512	0				26.2721	0
	High	SRAEAESWYQTKYEELQVTAGR	2	3	1	P02538		0	3.57558	0				44.0214	2
	High	ISIGGGScAISGGYGSR	3	3	2	P02538;P04259	C8(Carbamidomethyl)	0	3.06508	0				35.6651	0
	High	NLDLDSIIAEVK	6	9	4	P35908;P13647;P02538;P04259		0	2.90992	0				66.9445	0
	High	NKYEDEINKR	6	10	4	P04264;P13647;P02538;P04259		0	2.87653	0				15.7091	2
	High	ALYDAELSqMQTHISDTSVVLSMDNNR	6	3	2	P02538;P04259	Q9(Deamidated)	0	2.84266	0				63.0523	0
	High	SRAEAESWYQTK	4	4	2	P02538;P04259		0	2.77958	0				22.5835	1
	High	NKLEGLEDALQK	2	3	2	P02538;P04259		0	2.74296	0				36.9182	1
	High	WTLLQEQGTK	4	5	3	P13647;P02538;P04259		0	2.73803	0				38.4307	0
	High	AEAESWYqTKYEELQVTAGR	2	3	1	P02538	Q8(Deamidated)	0	2.67084	0				47.6451	1
	High	DVDAAYMNKVELqAK	2	4	2	P02538;P04259	Q13(Deamidated)	0	2.63476	0				40.0965	1
	High	FASFIDKVR	5	21	6	P35908;Q01546;Q7Z794;P13647;P02538;P04259		0	2.6241	0				34.9531	1
	High	nLDLDSIIAEVK	2	9	4	P35908;P13647;P02538;P04259	N1(Deamidated)	0	2.56604	0				80.9561	0
	High	YEELQVTAGR	3	3	1	P02538		0	2.53274	0				28.1049	0
	High	ADTLTDEINFLR	2	3	2	P02538;P04259		0	2.48499	0				58.2387	0
	High	LALDVEIATYR	1	10	5	P35908;Q01546;P13647;P02538;P04259		0	2.46753	0				50.1472	0
	High	AEAESWYQTK	2	4	2	P02538;P04259		0	2.4558	0				26.7878	0
	High	TAAENEFVTLK	2	4	2	P02538;P04259		0	2.43115	0				34.5988	0
	High	YEDEINKR	3	16	7	P35908;Q01546;Q7Z794;P04264;P13647;P02538;P04259		0	2.40956	0				9.0832	1
	High	GRLDSELR	2	6	3	P13647;P02538;P04259		0	2.36585	0				17.3257	1
	High	TAAENEFVTLKK	2	4	2	P02538;P04259		0	2.33741	0				26.5487	1
	High	QNLEPLFEQYINNLRR	4	5	3	P13647;P02538;P04259		0	2.33397	0				74.1204	1
	High	AQYEEIAQR	2	6	4	P35908;Q01546;P02538;P04259		0	2.29981	0				21.048	0
	High	KLLEGEEcR	3	13	5	P35908;Q01546;P13647;P02538;P04259	C8(Carbamidomethyl)	0	2.279	0				15.3715	1
	High	LLKEYQELMNVK	1	3	2	P02538;P04259		0	2.20484	0				45.6056	1
	High	DVDAAYmNKVELQAK	1	4	2	P02538;P04259	M7(Oxidation)	0	2.1653	0				29.8964	1
	High	SGFSSVSVSR	2	1	1	P02538		0	2.16124	0				24.1223	0
	High	HGDDLR	1	12	5	Q01546;P13647;P02538;P04259;P48736		0	2.093	0				5.52315	0
	High	QEIAEINR	1	3	2	P02538;P04259		0	2.08524	0				20.0728	0
	High	SLYGLGGSKR	2	3	2	P02538;P04259		0	2.05557	0				19.8537	1
	High	AIGGGLSSVGGGSSTIK	2	2	1	P02538		0	2.04877	0				31.5054	0
	High	FASFIDK	1	23	6	P35908;Q01546;Q7Z794;P13647;P02538;P04259		0	1.93604	0				32.6865	0
	High	QLDSIVGER	2	4	2	P13647;P02538		0	1.92568	0				27.5548	0
	Medium	NTKQEIAEINR	1	3	2	P02538;P04259		0	1.88154	0				17.9211	1
	Medium	QNLEPLFEQYINNLR	1	5	3	P13647;P02538;P04259		0	1.88046	0				76.0495	0
	Medium	LLEGEEcR	2	13	5	P35908;Q01546;P13647;P02538;P04259	C7(Carbamidomethyl)	0	1.8797	0				17.6679	0
	Medium	DVDAAYMNK	1	8	3	P13647;P02538;P04259		0	1.79978	0				22.9147	0
	Medium	LDSELR	1	11	3	P13647;P02538;P04259		0	1.74118	0				15.1128	0
	Medium	YEDEINK	2	17	7	P35908;Q01546;Q7Z794;P04264;P13647;P02538;P04259		0	1.51525	0				14.2822	0
Q8N5Z5	BTB/POZ domain-containing protein KCTD17 OS=Homo sapiens GN=KCTD17 PE=1 SV=3 - [KCD17_HUMAN]	181.723	62.31	4	14	15	103	321	35.6475	4.85596	5 / 411	17.6	38
	A3	Sequence	# PSMs	# Proteins	# Protein Groups	Protein Group Accessions	Modifications	ΔCn	XCorr	Probability				RT [min]	# Missed Cleavages
	High	LVLDKDMAEEGVLEEAEFYNIGPLIR	4	4	1	Q8N5Z5		0	5.84989	0				80.2957	1
	High	LVLDKDmAEEGVLEEAEFYNIGPLIR	4	4	1	Q8N5Z5	M7(Oxidation)	0	4.952	0				76.7655	1
	High	VLQcQEEELTQMVSTMSDGWR	2	3	1	Q8N5Z5	C4(Carbamidomethyl)	0	4.37062	0				77.7123	0
	High	ELHSTPnGLSSESSR	6	3	1	Q8N5Z5	N7(Deamidated)	0	4.18371	0				18.6014	0
	High	mEAGEAAPPAGAGGR	2	2	1	Q8N5Z5	M1(Oxidation)	0	3.95374	0				14.7417	0
	High	ELHSTPnGLSSESSRK	4	3	1	Q8N5Z5	N7(Deamidated)	0	3.78697	0				16.1173	1
	High	LcQGEELQSDRDETGAYLIDR	1	4	1	Q8N5Z5	C2(Carbamidomethyl)	0	3.66942	0				40.6843	1
	High	FEQLVNIGSSYNYGSEDQAEFLcVVSK	5	3	1	Q8N5Z5	C23(Carbamidomethyl)	0	3.39863	0				72.421	0
	High	VLQcQEEELTqMVSTmSDGWR	6	3	1	Q8N5Z5	C4(Carbamidomethyl); Q11(Deamidated); M16(Oxidation)	0	3.34665	0				60.1828	0
	High	ELHSTPNGLSSESSR	4	3	1	Q8N5Z5		0	3.33705	0				17.5708	0
	High	STEEQLEEQQQQEEEVEEVEVEQVQVEADAQEK	1	1	1	Q8N5Z5		0	3.265	0				60.2103	0
	High	MEEKDYTVTQVPPK	9	3	1	Q8N5Z5		0	3.20449	0				29.5331	1
	High	VLQcqEEELTQMVSTMSDGWR	3	3	1	Q8N5Z5	C4(Carbamidomethyl); Q5(Deamidated)	0	3.1074	0				77.1547	0
	High	mEEKDYTVTQVPPK	3	3	1	Q8N5Z5	M1(Oxidation)	0	2.91787	0				25.3773	1
	High	ELHSTPNGLSSESSRK	2	3	1	Q8N5Z5		0	2.88456	0				14.5989	1
	High	DRmEEKDYTVTQVPPK	1	3	1	Q8N5Z5	M3(Oxidation)	0	2.79113	0				20.9776	2
	High	STEEQLEEQqQQEEEVEEVEVEQVQVEADAQEK	14	1	1	Q8N5Z5	Q10(Deamidated)	0	2.78646	0				60.7694	0
	High	LNVGGTVFLTTR	6	2	1	Q8N5Z5		0	2.63277	0				48.3787	0
	High	VLQcqEEELTqMVSTmSDGWR	6	3	1	Q8N5Z5	C4(Carbamidomethyl); Q5(Deamidated); Q11(Deamidated); M16(Oxidation)	0	2.60692	0				60.7232	0
	High	DPTYFGPILNFLR	1	4	1	Q8N5Z5		0	2.57354	0				84.4364	0
	High	DYTVTQVPPK	3	3	1	Q8N5Z5		0	2.26553	0				27.5468	0
	High	FEQLVNIGSSYnYGSEDQAEFLcVVSK	9	3	1	Q8N5Z5	N12(Deamidated); C23(Carbamidomethyl)	0	2.17625	0				69.1944	0
	High	MEAGEAAPPAGAGGR	1	2	1	Q8N5Z5		0	2.08822	0				18.3505	0
	High	VLqcqEEELTqmVSTMSDGWR	1	3	1	Q8N5Z5	Q3(Deamidated); C4(Carbamidomethyl); Q5(Deamidated); Q11(Deamidated); M12(Oxidation)	0	2.07102	0				79.1561	0
	High	DRMEEKDYTVTqVPPK	1	3	1	Q8N5Z5	Q12(Deamidated)	0	1.95113	0				24.4755	2
	High	DETGAYLIDR	1	7	3	Q8N5Z5;Q14681;Q9NXV2		0	1.92321	0				35.8315	0
	Medium	MEEKDYTVTqVPPK	1	3	1	Q8N5Z5	Q10(Deamidated)	0	1.77714	0				26.5693	1
	Medium	DMAEEGVLEEAEFYnIGPLIR	1	4	1	Q8N5Z5	N15(Deamidated)	0	1.67749	0				81.2504	0
	Medium	LVLDKDMAEEGVLEEAEFYnIGPLIR	1	4	1	Q8N5Z5	N20(Deamidated)	0	1.6152	0				76.1583	1
P04259	Keratin, type II cytoskeletal 6B OS=Homo sapiens GN=KRT6B PE=1 SV=5 - [K2C6B_HUMAN]	181.684	54.08	10	3	37	96	564	60.0303	8.00146	319 / 411	22.1	320
	A3	Sequence	# PSMs	# Proteins	# Protein Groups	Protein Group Accessions	Modifications	ΔCn	XCorr	Probability				RT [min]	# Missed Cleavages
	High	SRGSGGLGGAcGGAGFGSR	1	3	2	P02538;P04259	C11(Carbamidomethyl)	0	5.13716	0				21.0603	1
	High	RISIGGGScAISGGYGSR	2	3	2	P02538;P04259	C9(Carbamidomethyl)	0	4.24571	0				31.1587	1
	High	GSGGLGGAcGGAGFGSR	3	3	2	P02538;P04259	C9(Carbamidomethyl)	0	3.73512	0				26.2721	0
	High	ATGGGLSSVGGGSSTIK	1	1	1	P04259		0	3.19624	0				23.9339	0
	High	ISIGGGScAISGGYGSR	3	3	2	P02538;P04259	C8(Carbamidomethyl)	0	3.06508	0				35.6651	0
	High	NLDLDSIIAEVK	6	9	4	P35908;P13647;P02538;P04259		0	2.90992	0				66.9445	0
	High	NKYEDEINKR	6	10	4	P04264;P13647;P02538;P04259		0	2.87653	0				15.7091	2
	High	ALYDAELSqMQTHISDTSVVLSMDNNR	6	3	2	P02538;P04259	Q9(Deamidated)	0	2.84266	0				63.0523	0
	High	SRAEAESWYQTK	4	4	2	P02538;P04259		0	2.77958	0				22.5835	1
	High	NKLEGLEDALQK	2	3	2	P02538;P04259		0	2.74296	0				36.9182	1
	High	WTLLQEQGTK	4	5	3	P13647;P02538;P04259		0	2.73803	0				38.4307	0
	High	DVDAAYMNKVELqAK	2	4	2	P02538;P04259	Q13(Deamidated)	0	2.63476	0				40.0965	1
	High	FASFIDKVR	5	21	6	P35908;Q01546;Q7Z794;P13647;P02538;P04259		0	2.6241	0				34.9531	1
	High	nLDLDSIIAEVK	2	9	4	P35908;P13647;P02538;P04259	N1(Deamidated)	0	2.56604	0				80.9561	0
	High	YEELQITAGR	8	2	2	P04264;P04259		0	2.50166	0				32.4231	0
	High	ADTLTDEINFLR	2	3	2	P02538;P04259		0	2.48499	0				58.2387	0
	High	LALDVEIATYR	1	10	5	P35908;Q01546;P13647;P02538;P04259		0	2.46753	0				50.1472	0
	High	AEAESWYQTK	2	4	2	P02538;P04259		0	2.4558	0				26.7878	0
	High	TAAENEFVTLK	2	4	2	P02538;P04259		0	2.43115	0				34.5988	0
	High	YEDEINKR	3	16	7	P35908;Q01546;Q7Z794;P04264;P13647;P02538;P04259		0	2.40956	0				9.0832	1
	High	GRLDSELR	2	6	3	P13647;P02538;P04259		0	2.36585	0				17.3257	1
	High	TAAENEFVTLKK	2	4	2	P02538;P04259		0	2.33741	0				26.5487	1
	High	QNLEPLFEQYINNLRR	4	5	3	P13647;P02538;P04259		0	2.33397	0				74.1204	1
	High	AQYEEIAQR	2	6	4	P35908;Q01546;P02538;P04259		0	2.29981	0				21.048	0
	High	KLLEGEEcR	3	13	5	P35908;Q01546;P13647;P02538;P04259	C8(Carbamidomethyl)	0	2.279	0				15.3715	1
	High	LLKEYQELMNVK	1	3	2	P02538;P04259		0	2.20484	0				45.6056	1
	High	SGFSSISVSR	2	2	1	P04259		0	2.20476	0				29.1619	0
	High	DVDAAYmNKVELQAK	1	4	2	P02538;P04259	M7(Oxidation)	0	2.1653	0				29.8964	1
	High	HGDDLR	1	12	5	Q01546;P13647;P02538;P04259;P48736		0	2.093	0				5.52315	0
	High	QEIAEINR	1	3	2	P02538;P04259		0	2.08524	0				20.0728	0
	High	SLYGLGGSKR	2	3	2	P02538;P04259		0	2.05557	0				19.8537	1
	High	FASFIDK	1	23	6	P35908;Q01546;Q7Z794;P13647;P02538;P04259		0	1.93604	0				32.6865	0
	Medium	NTKQEIAEINR	1	3	2	P02538;P04259		0	1.88154	0				17.9211	1
	Medium	QNLEPLFEQYINNLR	1	5	3	P13647;P02538;P04259		0	1.88046	0				76.0495	0
	Medium	LLEGEEcR	2	13	5	P35908;Q01546;P13647;P02538;P04259	C7(Carbamidomethyl)	0	1.8797	0				17.6679	0
	Medium	DVDAAYMNK	1	8	3	P13647;P02538;P04259		0	1.79978	0				22.9147	0
	Medium	LDSELR	1	11	3	P13647;P02538;P04259		0	1.74118	0				15.1128	0
	Medium	YEDEINK	2	17	7	P35908;Q01546;Q7Z794;P04264;P13647;P02538;P04259		0	1.51525	0				14.2822	0
	Medium	QLDNIVGER	1	1	1	P04259		0	1.48418	0				27.151	0
P11142	Heat shock cognate 71 kDa protein OS=Homo sapiens GN=HSPA8 PE=1 SV=1 - [HSP7C_HUMAN]	172.214	47.21	15	21	29	89	646	70.8542	5.51611	396 / 411	39.2	332
	A3	Sequence	# PSMs	# Proteins	# Protein Groups	Protein Group Accessions	Modifications	ΔCn	XCorr	Probability				RT [min]	# Missed Cleavages
	High	IINEPTAAAIAYGLDKK	5	5	1	P11142		0	4.1763	0				45.0446	1
	High	QTQTFTTYSDNQPGVLIQVYEGER	1	5	1	P11142		0	4.07924	0				59.6006	0
	High	LDKSQIHDIVLVGGSTR	4	5	1	P11142		0	4.05429	0				37.9812	1
	High	NQVAMNPTNTVFDAKR	2	9	1	P11142		0	3.84868	0				33.2043	1
	High	SQIHDIVLVGGSTR	3	5	1	P11142		0	3.76669	0				33.4916	0
	High	STAGDTHLGGEDFDNR	3	4	1	P11142		0	3.38697	0				24.4643	0
	High	NQVAMNPTNTVFDAK	3	9	1	P11142		0	3.26914	0				38.6884	0
	High	FDDAVVQSDMK	1	10	1	P11142		0	3.26002	0				32.2153	0
	High	IINEPTAAAIAYGLDK	1	9	2	P11021;P11142		0	3.20543	0				51.5401	0
	High	NSLESYAFNmK	1	6	1	P11142	M10(Oxidation)	0	2.9379	0				36.6818	0
	High	TVTNAVVTVPAYFNDSQR	2	7	1	P11142		0	2.93388	0				49.3661	0
	High	ARFEELNADLFR	4	6	1	P11142		0	2.92987	0				48.1797	1
	High	NQVAmNPTNTVFDAKR	2	9	1	P11142	M5(Oxidation)	0	2.8258	0				27.2331	1
	High	LLQDFFnGKELNK	5	7	2	P11142;P17066	N7(Deamidated)	0	2.81748	0				47.5398	1
	High	MKEIAEAYLGK	3	9	1	P11142		0	2.72615	0				31.3604	1
	High	IInEPTAAAIAYGLDK	1	9	2	P11021;P11142	N3(Deamidated)	0	2.70494	0				51.0134	0
	High	NQVAmNPTNTVFDAK	1	9	1	P11142	M5(Oxidation)	0	2.69588	0				31.7763	0
	High	TTPSYVAFTDTER	3	17	3	P0DMV8;P11142;P17066		0	2.6641	0				37.8284	0
	High	DAGTIAGLNVLR	1	8	1	P11142		0	2.65808	0				48.645	0
	High	ITITnDKGR	1	13	3	P0DMV8;P11142;P17066	N5(Deamidated)	0	2.65472	0				14.1791	1
	High	HWPFMVVNDAGRPK	1	10	1	P11142		0	2.63342	0				42.8522	0
	High	VEIIANDQGNR	4	18	4	P17066;P0DMV8;P11021;P11142		0	2.63058	0				21.3873	0
	High	MVNHFIAEFK	2	4	1	P11142		0	2.62645	0				39.021	0
	High	LLQDFFNGKELNK	1	7	2	P11142;P17066		0	2.57637	0				46.9851	1
	High	ITITNDKGR	3	13	3	P0DMV8;P11142;P17066		0	2.41947	0				8.55586	1
	High	SFYPEEVSSMVLTK	4	10	1	P11142		0	2.40795	0				55.6206	0
	High	FEELNADLFR	1	6	1	P11142		0	2.29659	0				51.6838	0
	High	QTQTFTTYSDnQPGVLIQVYEGER	4	5	1	P11142	N11(Deamidated)	0	2.17788	0				60.197	0
	High	VQVEYKGETK	2	10	1	P11142		0	2.12663	0				13.3314	1
	High	LLQDFFNGK	1	7	2	P11142;P17066		0	2.10199	0				48.3726	0
	High	LSKEDIER	3	6	1	P11142		0	2.1005	0				14.6509	1
	High	LLQDFFnGK	2	7	2	P11142;P17066	N7(Deamidated)	0	2.06947	0				49.8446	0
	High	GPAVGIDLGTTYScVGVFQHGK	1	10	1	P11142	C14(Carbamidomethyl)	0	1.94092	0				55.8233	0
	High	SFYPEEVSSmVLTK	4	10	1	P11142	M10(Oxidation)	0	1.91654	0				47.8177	0
	Medium	TVTNAVVTVPAYFnDSQR	2	7	1	P11142	N14(Deamidated)	0	1.88316	0				51.2578	0
	Medium	VEIIAnDQGNR	3	18	4	P11021;P0DMV8;P11142;P17066	N6(Deamidated)	0	1.85964	0				24.1187	0
	Medium	RFDDAVVQSDmK	1	10	1	P11142	M11(Oxidation)	0.3707	1.63047	0				21.1739	1
	Medium	MVQEAEK	1	9	2	P0DMV8;P11142		0	1.61671	0				5.77209	0
	Medium	VqVEYKGETK	1	10	1	P11142	Q2(Deamidated)	0	1.56998	0				13.5663	1
	Medium	VcNPIITK	1	5	1	P11142	C2(Carbamidomethyl)	0	1.47886	0				22.2135	0
Q15208	Serine/threonine-protein kinase 38 OS=Homo sapiens GN=STK38 PE=1 SV=1 - [STK38_HUMAN]	163.927	52.9	1	22	29	86	465	54.1554	7.15186	168 / 411	41.1	381
	A3	Sequence	# PSMs	# Proteins	# Protein Groups	Protein Group Accessions	Modifications	ΔCn	XCorr	Probability				RT [min]	# Missed Cleavages
	High	IGAPGVEEIKSNSFFEGVDWEHIR	1	1	1	Q15208		0	4.58698	0				71.2675	1
	High	QLAFSTVGTPDYIAPEVFMQTGYNK	2	1	1	Q15208		0	4.25413	0				73.8411	0
	High	NLNHSLPSDFTFQNMNSK	2	1	1	Q15208		0	4.19671	0				45.1671	0
	High	KADMLEKEQVGHIR	5	1	1	Q15208		0	4.11726	0				22.7654	2
	High	VMEEEGLKDEEKR	3	1	1	Q15208		0	4.01218	0				16.9375	2
	High	NLNHSLPSDFTFQNmNSK	3	1	1	Q15208	M15(Oxidation)	0	3.87583	0				39.5885	0
	High	SNSFFEGVDWEHIR	1	1	1	Q15208		0	3.63508	0				55.7562	0
	High	SnSFFEGVDWEHIR	1	1	1	Q15208	N2(Deamidated)	0	3.26365	0				55.2033	0
	High	LSDFGLcTGLKK	3	4	2	Q9Y2H1;Q15208	C7(Carbamidomethyl)	0	3.083	0				36.014	1
	High	ETLTFPPEVPISEK	10	1	1	Q15208		0	3.02778	0				54.752	0
	High	ADMLEKEQVGHIR	1	1	1	Q15208		0	2.95397	0				24.3618	1
	High	KADmLEKEQVGHIR	2	1	1	Q15208	M4(Oxidation)	0	2.91217	0				16.8467	2
	High	AERDILVEADSLWVVK	2	1	1	Q15208		0	2.88551	0				69.8193	1
	High	VTLEnFYSNLIAQHEER	2	1	1	Q15208	N5(Deamidated)	0	2.88427	0				59.3995	0
	High	KDTGHVYAMK	1	1	1	Q15208		0	2.80778	0				7.7351	1
	High	NLnHSLPSDFTFQNMNSK	8	1	1	Q15208	N3(Deamidated)	0	2.71324	0				47.236	0
	High	DILVEADSLWVVK	1	1	1	Q15208		0	2.64144	0				70.3898	0
	High	DTGHVYAMK	2	1	1	Q15208		0	2.62198	0				15.1828	0
	High	TRLGLEDFESLK	1	1	1	Q15208		0	2.55549	0				45.8033	1
	High	LGLEDFESLK	1	1	1	Q15208		0	2.50104	0				54.5884	0
	High	VmEEEGLKDEEK	1	1	1	Q15208	M2(Oxidation)	0	2.46048	0				14.8466	1
	High	ERPAAISIEIK	5	1	1	Q15208		0	2.41595	0				31.4918	0
	High	VTLENFYSNLIAQHEER	1	1	1	Q15208		0	2.39419	0				57.8078	0
	High	RFEGLTAR	3	1	1	Q15208		0	2.3089	0				18.9398	1
	High	FccEWEHR	2	1	1	Q15208	C2(Carbamidomethyl); C3(Carbamidomethyl)	0	2.29039	0				23.5295	0
	High	DIKPDNLLLDSK	4	1	1	Q15208		0	2.25511	0				39.8668	0
	High	VmEEEGLKDEEKR	2	1	1	Q15208	M2(Oxidation)	0	2.21827	0				13.9634	2
	High	IGAPGVEEIK	3	1	1	Q15208		0	2.20168	0				29.6397	0
	High	KETEFLR	2	5	2	Q9Y2H1;Q15208		0	1.99242	0				16.2267	1
	Medium	AKDLILR	1	2	2	Q9Y2H1;Q15208		0	1.86329	0				18.2399	1
	Medium	VMnWKETLTFPPEVPISEK	1	1	1	Q15208	N3(Deamidated)	0	1.8157	0				71.0389	1
	Medium	NLnHSLPSDFTFqNMNSK	4	1	1	Q15208	N3(Deamidated); Q13(Deamidated)	0	1.79417	0				47.8965	0
	Medium	LSDFGLcTGLK	1	4	2	Q9Y2H1;Q15208	C7(Carbamidomethyl)	0	1.77653	0				44.4488	0
	Medium	GAFGEVR	2	4	2	Q9Y2H1;Q15208		0	1.62331	0				18.7847	0
	Medium	KAETWK	1	2	2	Q9Y2H1;Q15208		0	1.53508	0				5.6281	1
	Medium	ETEFLR	1	5	2	Q9Y2H1;Q15208		0	1.50039	0				23.2884	0
Q60FE5	Filamin A OS=Homo sapiens GN=FLNA PE=1 SV=1 - [Q60FE5_HUMAN]	151.942	37.52	9	63	63	98	2620	278.053	6.06201	226 / 411	103.2	1970
	A3	Sequence	# PSMs	# Proteins	# Protein Groups	Protein Group Accessions	Modifications	ΔCn	XCorr	Probability				RT [min]	# Missed Cleavages
	High	SPFEVYVDKSQGDASK	3	5	1	Q60FE5		0	4.10146	0				33.578	1
	High	FNEEHIPDSPFVVPVASPSGDAR	2	5	1	Q60FE5		0	4.04922	0				52.7926	0
	High	FGGEHVPNSPFQVTALAGDQPSVQPPLR	2	4	1	Q60FE5		0	3.96978	0				56.5211	0
	High	DAGEGGLSLAIEGPSK	2	4	1	Q60FE5		0	3.65292	0				44.2397	0
	High	GAGTGGLGLAVEGPSEAK	1	4	1	Q60FE5		0	3.4864	0				36.4574	0
	High	IANLQTDLSDGLR	1	5	1	Q60FE5		0	3.41582	0				44.3677	0
	High	ATcAPQHGAPGPGPADASK	1	4	1	Q60FE5	C3(Carbamidomethyl)	0	3.26758	0				14.4587	0
	High	KTHIQDNHDGTYTVAYVPDVTGR	2	4	1	Q60FE5		0	3.20416	0				35.3068	1
	High	TGVAVNKPAEFTVDAK	3	4	1	Q60FE5		0	3.16674	0				30.7432	0
	High	EAGAGGLAIAVEGPSK	1	4	1	Q60FE5		0	3.12635	0				36.7603	0
	High	ASGPGLNTTGVPASLPVEFTIDAK	2	4	1	Q60FE5		0	3.06299	0				61.8918	0
	High	GLVEPVDVVDNADGTQTVNYVPSR	2	4	1	Q60FE5		0	2.94263	0				52.9692	0
	High	DAGEGLLAVQITDPEGKPK	1	4	1	Q60FE5		0	2.76972	0				45.8564	0
	High	QmqLENVSVALEFLDRESIK	3	6	1	Q60FE5	M2(Oxidation); Q3(Deamidated)	0	2.74786	0				65.1309	1
	High	IEcDDKGDGScDVR	1	5	1	Q60FE5	C3(Carbamidomethyl); C11(Carbamidomethyl)	0	2.70927	0				11.2792	1
	High	TGVELGKPTHFTVNAK	1	4	1	Q60FE5		0	2.70871	0				28.1202	0
	High	GLVEPVDVVDnADGTQTVNYVPSR	3	4	1	Q60FE5	N11(Deamidated)	0	2.70837	0				52.9329	0
	High	DAGEGLLAVqITDPEGKPK	2	4	1	Q60FE5	Q10(Deamidated)	0	2.70816	0				45.6561	0
	High	LQVEPAVDTSGVqcYGPGIEGQGVFR	2	4	1	Q60FE5	Q13(Deamidated); C14(Carbamidomethyl)	0	2.69119	0				55.9856	0
	High	YWPQEAGEYAVHVLcNSEDIR	1	4	1	Q60FE5	C15(Carbamidomethyl)	0	2.69064	0				65.2526	0
	High	NGQHVASSPIPVVISqSEIGDASR	3	4	1	Q60FE5	Q16(Deamidated)	0	2.67261	0				44.7045	0
	High	ATcAPqHGAPGPGPADASK	1	4	1	Q60FE5	C3(Carbamidomethyl); Q6(Deamidated)	0	2.57156	0				14.7541	0
	High	YNEQHVPGSPFTAR	2	4	1	Q60FE5		0	2.48792	0				29.1224	0
	High	EATTEFSVDAR	1	4	1	Q60FE5		0	2.46818	0				27.9809	0
	High	AWGPGLEGGVVGK	2	4	1	Q60FE5		0	2.43939	0				40.0231	0
	High	VAnPSGNLTETYVQDR	2	4	1	Q60FE5	N3(Deamidated)	0	2.41908	0				34.3116	0
	High	VQVQDNEGcPVEALVK	1	4	1	Q60FE5	C9(Carbamidomethyl)	0	2.41298	0				40.4889	0
	High	LIALLEVLSQKK	1	5	1	Q60FE5		0	2.36238	0				57.0646	1
	High	YGGPYHIGGSPFK	2	4	1	Q60FE5		0	2.36027	0				35.8916	0
	High	SAGqGEVLVYVEDPAGHQEEAK	1	5	1	Q60FE5	Q4(Deamidated)	0	2.35128	0				39.7583	0
	High	GAGSYTImVLFADqATPTSPIR	1	4	1	Q60FE5	M8(Oxidation); Q14(Deamidated)	0	2.33208	0				62.7101	0
	High	LTVSSLQESGLK	1	4	1	Q60FE5		0	2.30878	0				36.0244	0
	High	ASGPGLnTTGVPASLPVEFTIDAK	1	4	1	Q60FE5	N7(Deamidated)	0	2.26968	0				62.0017	0
	High	VNQPASFAVSLNGAK	1	4	1	Q60FE5		0	2.25572	0				39.0595	0
	High	EGPYSISVLYGDEEVPR	2	4	1	Q60FE5		0	2.22229	0				54.4536	0
	High	LVSNHSLHETSSVFVDSLTK	1	4	1	Q60FE5		0	2.11909	0				43.146	0
	High	IVGPSGAAVPcK	1	4	1	Q60FE5	C11(Carbamidomethyl)	0	2.11142	0				23.5565	0
	High	YTPVQQGPVGVNVTYGGDPIPK	1	4	1	Q60FE5		0	2.08613	0				47.3691	0
	High	ANLPQSFQVDTSK	2	4	1	Q60FE5		0	2.07427	0				35.702	0
	High	VHGPGIQSGTTNKPNK	1	4	1	Q60FE5		0	2.03449	0				8.63099	0
	High	YGGQPVPNFPSK	2	4	1	Q60FE5		0	2.02733	0				32.8763	0
	High	VTAQGPGLEPSGNIANK	1	5	1	Q60FE5		0	2.01205	0				28.1021	0
	High	AEISFEDRK	2	4	1	Q60FE5		0	1.96107	0				19.2289	1
	High	VHSPSGALEEcYVTEIDqDKYAVR	1	4	1	Q60FE5	C11(Carbamidomethyl); Q18(Deamidated)	0	1.93869	0				44.7555	1
	High	DVDIIDHHDNTYTVK	3	4	1	Q60FE5		0	1.9311	0				31.2861	0
	High	GAGSYTIMVLFADqATPTSPIR	1	4	1	Q60FE5	Q14(Deamidated)	0	1.9095	0				70.7599	0
	High	cSGPGLER	1	4	1	Q60FE5	C1(Carbamidomethyl)	0	1.90584	0				10.9615	0
	High	AHVVPcFDASK	2	4	1	Q60FE5	C6(Carbamidomethyl)	0	1.90157	0				23.5731	0
	High	HTAmVSWGGVSIPnSPFR	1	4	1	Q60FE5	M4(Oxidation); N14(Deamidated)	0	1.89339	0				51.6767	0
	Medium	VPVHDVTDASK	1	4	1	Q60FE5		0	1.87816	0				13.6027	0
	Medium	VNVGAGSHPNK	1	4	1	Q60FE5		0	1.83317	0				5.56109	0
	Medium	SPYTVTVGQAcNPSAcR	1	5	1	Q60FE5	C11(Carbamidomethyl); C16(Carbamidomethyl)	0	1.81193	0				31.9219	0
	Medium	NDNDTFTVK	1	5	1	Q60FE5		0	1.72178	0				20.3551	0
	Medium	LPQLPITNFSR	1	5	1	Q60FE5		0	1.70475	0				51.1553	0
	Medium	VKAEGPGLSR	1	4	1	Q60FE5		0	1.69129	0				10.4848	1
	Medium	SADFVVEAIGDDVGTLGFSVEGPSqAK	1	4	1	Q60FE5	Q25(Deamidated)	0	1.68183	0				77.0133	0
	Medium	ALGALVDScAPGLcPDWDSWDASKPVTnAR	1	5	1	Q60FE5	C9(Carbamidomethyl); C14(Carbamidomethyl); N28(Deamidated)	0	1.68124	0				61.135	0
	Medium	VGSAADIPINISETDLSLLTATVVPPSGR	1	4	1	Q60FE5		0	1.68058	0				82.6355	0
	Medium	IVGPSGAAVPcKVEPGLGADNSVVR	1	4	1	Q60FE5	C11(Carbamidomethyl)	0	1.68044	0				40.2766	1
	Medium	ENGVYLIDVK	1	4	1	Q60FE5		0	1.60395	0				41.2367	0
	Medium	GKLDVQFSGLTK	1	4	1	Q60FE5		0	1.59553	0				35.5389	1
	Medium	TPcEEILVK	1	4	1	Q60FE5	C3(Carbamidomethyl)	0	1.5952	0				29.2817	0
	Medium	LYSVSYLLK	1	4	1	Q60FE5		0	1.58	0				48.5663	0
	Medium	VEPGLGADNSVVR	1	4	1	Q60FE5		0	1.55348	0				28.9974	0
	Medium	AGGPGLER	1	5	1	Q60FE5		0	1.55291	0				8.97182	0
	Medium	VLPTHDASK	1	4	1	Q60FE5		0	1.55068	0				5.62468	0
	Medium	VRVHGPGIQSGTTNKPNK	1	4	1	Q60FE5		0	1.53915	0				15.3159	1
	Medium	LIALLEVLSQK	1	7	1	Q60FE5		0	1.51318	0				67.3947	0
	Medium	VNQPASFAVSLnGAK	1	4	1	Q60FE5	N12(Deamidated)	0	1.49159	0				41.0086	0
P0DMV8	Heat shock 70 kDa protein 1A OS=Homo sapiens GN=HSPA1A PE=1 SV=1 - [HS71A_HUMAN]	147.07	57.41	4	24	33	89	641	70.009	5.65576	395 / 411	42.9	331
	A3	Sequence	# PSMs	# Proteins	# Protein Groups	Protein Group Accessions	Modifications	ΔCn	XCorr	Probability				RT [min]	# Missed Cleavages
	High	HWPFQVINDGDKPK	1	2	1	P0DMV8		0	3.39026	0				40.3257	0
	High	LDKAQIHDLVLVGGSTR	2	3	1	P0DMV8		0	3.28259	0				40.5239	1
	High	ATAGDTHLGGEDFDNR	3	7	2	P0DMV8;P17066		0	3.16614	0				24.3444	0
	High	MKEIAEAYLGYPVTnAVITVPAYFNDSQR	3	2	1	P0DMV8	N15(Deamidated)	0	3.10654	0				75.1018	1
	High	AMTKDNNLLGR	1	6	2	P0DMV8;P17066		0	3.08041	0				19.8851	1
	High	QTQIFTTYSDNqPGVLIQVYEGER	5	5	1	P0DMV8	Q12(Deamidated)	0	3.07303	0				64.4328	0
	High	LVNHFVEEFKR	3	3	1	P0DMV8		0	3.06236	0				35.4692	1
	High	IINEPTAAAIAYGLDR	3	3	2	P0DMV8;P17066		0	3.03644	0				52.4543	0
	High	QTQIFTTYSDNQPGVLIQVYEGER	2	5	1	P0DMV8		0	2.93634	0				64.6791	0
	High	DAGVIAGLNVLR	2	4	1	P0DMV8		0	2.92941	0				53.5728	0
	High	NQVALnPQNTVFDAK	5	2	1	P0DMV8	N6(Deamidated)	0	2.909	0				40.2216	0
	High	AQIHDLVLVGGSTR	1	3	1	P0DMV8		0	2.89238	0				34.9058	0
	High	NQVALNPQNTVFDAK	2	2	1	P0DMV8		0	2.80745	0				40.7452	0
	High	YKAEDEVQR	1	5	1	P0DMV8		0	2.80247	0				10.1971	1
	High	NQVALNPQNTVFDAKR	1	2	1	P0DMV8		0	2.71941	0				34.3856	1
	High	AFYPEEISSMVLTK	5	4	1	P0DMV8		0	2.66861	0				61.8648	0
	High	TTPSYVAFTDTER	3	17	3	P0DMV8;P11142;P17066		0	2.6641	0				37.8284	0
	High	ITITnDKGR	1	13	3	P0DMV8;P11142;P17066	N5(Deamidated)	0	2.65472	0				14.1791	1
	High	VEIIANDQGNR	4	18	4	P17066;P0DMV8;P11021;P11142		0	2.63058	0				21.3873	0
	High	ELEQVcNPIISGLYQGAGGPGPGGFGAQGPK	1	3	1	P0DMV8	C6(Carbamidomethyl)	0	2.54932	0				64.4069	0
	High	SINPDEAVAYGAAVQAAILMGDK	1	5	1	P0DMV8		0	2.50799	0				79.5364	0
	High	mVQEAEKYKAEDEVQR	1	3	1	P0DMV8	M1(Oxidation)	0	2.46202	0				17.9894	2
	High	FGDPVVQSDMK	1	2	1	P0DMV8		0	2.43071	0				31.4842	0
	High	ITITNDKGR	3	13	3	P0DMV8;P11142;P17066		0	2.41947	0				8.55586	1
	High	LVNHFVEEFK	1	3	1	P0DMV8		0	2.41724	0				38.2537	0
	High	FEELcSDLFR	1	5	2	P0DMV8;P17066	C5(Carbamidomethyl)	0	2.39691	0				51.2787	0
	High	LLQDFFnGR	2	3	1	P0DMV8	N7(Deamidated)	0	2.20376	0				51.3377	0
	High	VQVSYKGETK	3	2	1	P0DMV8		0	2.20283	0				12.6267	1
	High	NALESYAFNmK	2	5	1	P0DMV8	M10(Oxidation)	0	2.19716	0				37.3234	0
	High	AFYPEEISSmVLTK	4	4	1	P0DMV8	M10(Oxidation)	0	2.06552	0				51.5798	0
	High	MVQEAEKYKAEDEVQR	1	3	1	P0DMV8		0	2.04761	0				20.9685	2
	High	NALESYAFNMK	1	5	1	P0DMV8		0	1.99456	0				45.8314	0
	High	NQVALnPQNTVFDAKR	5	2	1	P0DMV8	N6(Deamidated)	0	1.94385	0				34.5269	1
	High	LLQDFFNGR	1	3	1	P0DMV8		0	1.93819	0				49.1726	0
	High	SAVEDEGLK	2	3	1	P0DMV8		0	1.92465	0				16.3371	0
	Medium	LLQDFFNGRDLNK	1	3	1	P0DMV8		0	1.86995	0				47.6783	1
	Medium	VEIIAnDQGNR	3	18	4	P11021;P0DMV8;P11142;P17066	N6(Deamidated)	0	1.85964	0				24.1187	0
	Medium	LSKEEIER	3	5	1	P0DMV8		0	1.67433	0				11.4454	1
	Medium	MVQEAEK	1	9	2	P0DMV8;P11142		0	1.61671	0				5.77209	0
	Medium	DNNLLGR	1	6	2	P0DMV8;P17066		0	1.58783	0				21.6189	0
	Medium	GGSGSGPTIEEVD	1	3	1	P0DMV8		0	1.49705	0				30.3972	0
	Medium	VQVSYK	1	2	1	P0DMV8		0	1.47833	0				14.2839	0
P13647	Keratin, type II cytoskeletal 5 OS=Homo sapiens GN=KRT5 PE=1 SV=3 - [K2C5_HUMAN]	144.046	45.25	14	19	36	78	590	62.34	7.73779	282 / 411	23.6	223
	A3	Sequence	# PSMs	# Proteins	# Protein Groups	Protein Group Accessions	Modifications	ΔCn	XCorr	Probability				RT [min]	# Missed Cleavages
	High	SRTEAESWYQTK	2	3	1	P13647		0	2.96727	0				23.2594	1
	High	NLDLDSIIAEVK	6	9	4	P35908;P13647;P02538;P04259		0	2.90992	0				66.9445	0
	High	NKYEDEINKR	6	10	4	P04264;P13647;P02538;P04259		0	2.87653	0				15.7091	2
	High	VDALMDEINFMK	1	2	1	P13647		0	2.78715	0				60.8912	0
	High	WTLLQEQGTK	4	5	3	P13647;P02538;P04259		0	2.73803	0				38.4307	0
	High	TEAESWYQTKYEELQQTAGR	2	3	1	P13647		0	2.72241	0				47.8415	1
	High	DVDAAYMNKVELEAK	1	3	1	P13647		0	2.63476	0				40.0965	1
	High	NTKHEISEMNR	1	2	1	P13647		0	2.63411	0				9.53078	1
	High	FASFIDKVR	5	21	6	P35908;Q01546;Q7Z794;P13647;P02538;P04259		0	2.6241	0				34.9531	1
	High	VSLAGAcGVGGYGSR	3	2	1	P13647	C7(Carbamidomethyl)	0	2.59275	0				32.6636	0
	High	nLDLDSIIAEVK	2	9	4	P35908;P13647;P02538;P04259	N1(Deamidated)	0	2.56604	0				80.9561	0
	High	ISISTSGGSFR	2	2	1	P13647		0	2.52256	0				32.1191	0
	High	SFSTASAITPSVSR	1	3	1	P13647		0	2.46785	0				34.2231	0
	High	LALDVEIATYR	1	10	5	P35908;Q01546;P13647;P02538;P04259		0	2.46753	0				50.1472	0
	High	TTAENEFVmLK	1	3	1	P13647	M9(Oxidation)	0	2.42079	0				35.7976	0
	High	YEDEINKR	3	16	7	P35908;Q01546;Q7Z794;P04264;P13647;P02538;P04259		0	2.40956	0				9.0832	1
	High	NMQDLVEDFK	1	2	1	P13647		0	2.40792	0				50.7787	0
	High	GRLDSELR	2	6	3	P13647;P02538;P04259		0	2.36585	0				17.3257	1
	High	VDALmDEINFMK	1	2	1	P13647	M5(Oxidation)	0	2.34738	0				52.2596	0
	High	QNLEPLFEQYINNLRR	4	5	3	P13647;P02538;P04259		0	2.33397	0				74.1204	1
	High	TTAENEFVMLKK	1	3	1	P13647		0	2.31225	0				32.2881	1
	High	SGGGGGGGFGR	2	3	1	P13647		0	2.2803	0				7.18015	0
	High	KLLEGEEcR	3	13	5	P35908;Q01546;P13647;P02538;P04259	C8(Carbamidomethyl)	0	2.279	0				15.3715	1
	High	TTAENEFVmLKK	1	3	1	P13647	M9(Oxidation)	0	2.27455	0				28.2583	1
	High	TEAESWYQTK	2	3	1	P13647		0	2.22947	0				27.3133	0
	High	AQYEEIANR	2	3	1	P13647		0	2.21216	0				20.2655	0
	High	HGDDLR	1	12	5	Q01546;P13647;P02538;P04259;P48736		0	2.093	0				5.52315	0
	High	YEELQQTAGR	2	3	1	P13647		0	2.01028	0				19.2775	0
	High	SLYNLGGSKR	2	2	1	P13647		0	1.94847	0				20.388	1
	High	FASFIDK	1	23	6	P35908;Q01546;Q7Z794;P13647;P02538;P04259		0	1.93604	0				32.6865	0
	High	QLDSIVGER	2	4	2	P13647;P02538		0	1.92568	0				27.5548	0
	Medium	QNLEPLFEQYINNLR	1	5	3	P13647;P02538;P04259		0	1.88046	0				76.0495	0
	Medium	LLEGEEcR	2	13	5	P35908;Q01546;P13647;P02538;P04259	C7(Carbamidomethyl)	0	1.8797	0				17.6679	0
	Medium	DVDAAYMNK	1	8	3	P13647;P02538;P04259		0	1.79978	0				22.9147	0
	Medium	LDSELR	1	11	3	P13647;P02538;P04259		0	1.74118	0				15.1128	0
	Medium	QSSVSFR	1	4	1	P13647		0	1.69276	0				15.8436	0
	Medium	HEISEMNR	1	2	1	P13647		0	1.51752	0				8.93284	0
	Medium	YEDEINK	2	17	7	P35908;Q01546;Q7Z794;P04264;P13647;P02538;P04259		0	1.51525	0				14.2822	0
	Medium	TSFTSVSR	1	3	1	P13647		0	1.51441	0				18.3458	0
P08779	Keratin, type I cytoskeletal 16 OS=Homo sapiens GN=KRT16 PE=1 SV=4 - [K1C16_HUMAN]	136.696	58.56	5	13	25	88	473	51.2362	5.04639	274 / 411	21.4	243
	A3	Sequence	# PSMs	# Proteins	# Protein Groups	Protein Group Accessions	Modifications	ΔCn	XCorr	Probability				RT [min]	# Missed Cleavages
	High	IIAATIENAQPILQIDNAR	2	1	1	P08779		0	3.91393	0				56.1164	0
	High	TEELNKEVASNSELVQSSR	2	2	1	P08779		0	3.43741	0				31.431	1
	High	ALEEANADLEVK	4	6	3	P13646;P02533;P08779		0	2.91071	0				31.0188	0
	High	TRLEQEIATYR	2	8	4	P13646;P02533;P08779;Q04695		0	2.87209	0				34.014	1
	High	EVFTSSSSSSSR	3	1	1	P08779		0	2.80065	0				14.479	0
	High	APSTYGGGLSVSSR	3	1	1	P08779		0	2.79692	0				26.7729	0
	High	TEELNKEVASnSELVQSSR	10	2	1	P08779	N11(Deamidated)	0	2.79078	0				31.9621	1
	High	ISSVLAGGScR	3	3	2	P02533;P08779	C10(Carbamidomethyl)	0	2.73445	0				21.6932	0
	High	LASYLDKVR	7	9	4	P13645;P02533;P08779;Q04695		0	2.69301	0				26.2484	1
	High	ASLENSLEETK	1	3	2	P02533;P08779		0	2.62765	0				27.456	0
	High	IRDWYQR	5	5	3	P02533;P08779;Q04695		0	2.55688	0				22.4015	1
	High	VLDELTLAR	3	10	3	P02533;P08779;Q04695		0	2.51255	0				40.7405	0
	High	VTMQNLnDR	6	6	3	P13645;P02533;P08779	N7(Deamidated)	0	2.4191	0				23.8124	0
	High	QRPSEIKDYSPYFK	3	1	1	P08779		0	2.40031	0				33.655	1
	High	QTVEADVNGLRR	1	1	1	P08779		0	2.34848	0				24.4511	1
	High	LLEGEDAHLSSQqASGQSYSSR	3	1	1	P08779	Q13(Deamidated)	0	2.33028	0				29.19	0
	High	TKYEHELALR	2	1	1	P08779		0	2.27231	0				20.9536	1
	High	GScGIGGGIGGGSSR	3	3	2	P02533;P08779	C3(Carbamidomethyl)	0	2.21137	0				19.7335	0
	High	GQTGGDVnVEMDAAPGVDLSR	2	2	1	P08779	N8(Deamidated)	0	2.1847	0				44.3467	0
	High	IIAATIENAqPILQIDNAR	7	1	1	P08779	Q10(Deamidated)	0	2.12878	0				55.7977	0
	High	GQTGGDVNVEMDAAPGVDLSR	1	2	1	P08779		0	2.0349	0				44.3928	0
	High	VTMQNLNDR	2	6	3	P13645;P02533;P08779		0	1.97196	0				21.1769	0
	High	QFTSSSSMK	2	3	2	P02533;P08779		0	1.94364	0				13.0877	0
	Medium	DQYEQMAEK	1	2	1	P08779		0	1.86512	0				20.088	0
	Medium	QFTSSSSmK	1	3	2	P02533;P08779	M8(Oxidation)	0	1.85814	0				5.84955	0
	Medium	ILNEMRDQYEQMAEK	2	2	1	P08779		0	1.82385	0				40.7725	1
	Medium	DAETWFLSK	1	2	1	P08779		0	1.82239	0				50.9553	0
	Medium	LAADDFR	1	14	5	P13645;P13646;P02533;P08779;Q04695		0	1.81873	0				24.1917	0
	Medium	LASYLDK	3	10	5	P13645;P02533;P08779;Q04695;P35527		0	1.81034	0				21.2008	0
	Medium	VTmQNLNDR	1	6	3	P13645;P02533;P08779	M3(Oxidation)	0	1.70398	0				9.32214	0
	Medium	EVASNSELVQSSR	1	2	1	P08779		0	1.68649	0				20.4073	0
P02533	Keratin, type I cytoskeletal 14 OS=Homo sapiens GN=KRT14 PE=1 SV=4 - [K1C14_HUMAN]	136.297	56.99	5	6	25	75	472	51.5294	5.16064	284 / 411	23.9	282
	A3	Sequence	# PSMs	# Proteins	# Protein Groups	Protein Group Accessions	Modifications	ΔCn	XCorr	Probability				RT [min]	# Missed Cleavages
	High	TEELNREVATNSELVQSGK	2	4	2	P02533;Q04695		0	4.71719	0				31.495	1
	High	LLEGEDAHLSSSQFSSGSQSSR	1	1	1	P02533		0	3.60683	0				33.4693	0
	High	EVATNSELVQSGK	2	4	2	P02533;Q04695		0	3.4051	0				20.908	0
	High	GQVGGDVNVEmDAAPGVDLSR	4	1	1	P02533	M11(Oxidation)	0	3.3446	0				41.3338	0
	High	GQVGGDVNVEMDAAPGVDLSR	2	1	1	P02533		0	3.12593	0				47.3007	0
	High	cEMEQQNQEYK	1	3	2	P02533;Q04695	C1(Carbamidomethyl)	0	2.95589	0				16.1827	0
	High	ALEEANADLEVK	4	6	3	P13646;P02533;P08779		0	2.91071	0				31.0188	0
	High	TRLEQEIATYR	2	8	4	P13646;P02533;P08779;Q04695		0	2.87209	0				34.014	1
	High	ISSVLAGGScR	3	3	2	P02533;P08779	C10(Carbamidomethyl)	0	2.73445	0				21.6932	0
	High	ILNEMRDQYEK	1	5	2	P02533;Q04695		0	2.72121	0				26.4692	1
	High	LASYLDKVR	7	9	4	P13645;P02533;P08779;Q04695		0	2.69301	0				26.2484	1
	High	EVATnSELVQSGK	2	4	2	P02533;Q04695	N5(Deamidated)	0	2.64448	0				23.4366	0
	High	ASLENSLEETK	1	3	2	P02533;P08779		0	2.62765	0				27.456	0
	High	ILTATVDNANVLLQIDNAR	1	1	1	P02533		0	2.62166	0				59.3948	0
	High	QRPAEIKDYSPYFK	1	1	1	P02533		0	2.57052	0				34.1912	1
	High	IRDWYQR	5	5	3	P02533;P08779;Q04695		0	2.55688	0				22.4015	1
	High	VLDELTLAR	3	10	3	P02533;P08779;Q04695		0	2.51255	0				40.7405	0
	High	APSTYGGGLSVSSSR	2	1	1	P02533		0	2.4726	0				26.6292	0
	High	VTMQNLnDR	6	6	3	P13645;P02533;P08779	N7(Deamidated)	0	2.4191	0				23.8124	0
	High	ILTATVDNAnVLLQIDNAR	3	1	1	P02533	N10(Deamidated)	0	2.21508	0				59.9365	0
	High	GScGIGGGIGGGSSR	3	3	2	P02533;P08779	C3(Carbamidomethyl)	0	2.21137	0				19.7335	0
	High	GqVGGDVnVEMDAAPGVDLSR	1	1	1	P02533	Q2(Deamidated); N8(Deamidated)	0.0148	1.99631	0				44.3928	0
	High	LLEGEDAHLSSSqFSSGSQSSR	2	1	1	P02533	Q13(Deamidated)	0	1.98045	0				33.9918	0
	High	VTMQNLNDR	2	6	3	P13645;P02533;P08779		0	1.97196	0				21.1769	0
	High	DAEEWFFTK	1	1	1	P02533		0	1.95083	0				54.5969	0
	High	QFTSSSSMK	2	3	2	P02533;P08779		0	1.94364	0				13.0877	0
	High	NHEEEMNALR	2	5	2	P02533;Q04695		0	1.93829	0				17.5585	0
	Medium	QFTSSSSmK	1	3	2	P02533;P08779	M8(Oxidation)	0	1.85814	0				5.84955	0
	Medium	LAADDFR	1	14	5	P13645;P13646;P02533;P08779;Q04695		0	1.81873	0				24.1917	0
	Medium	LASYLDK	3	10	5	P13645;P02533;P08779;Q04695;P35527		0	1.81034	0				21.2008	0
	Medium	VTmQNLNDR	1	6	3	P13645;P02533;P08779	M3(Oxidation)	0	1.70398	0				9.32214	0
	Medium	SEISELRR	1	3	2	P02533;Q04695		0	1.63547	0				17.2375	1
	Medium	TEELNR	2	6	2	P02533;Q04695		0	1.60652	0				6.07378	0
Q13813	Spectrin alpha chain, non-erythrocytic 1 OS=Homo sapiens GN=SPTAN1 PE=1 SV=3 - [SPTN1_HUMAN]	128.545	37.99	6	70	70	86	2472	284.364	5.35107	161 / 411	22.3	239
	A3	Sequence	# PSMs	# Proteins	# Protein Groups	Protein Group Accessions	Modifications	ΔCn	XCorr	Probability				RT [min]	# Missed Cleavages
	High	SADESGQALLAAGHYASDEVR	1	3	1	Q13813		0	5.06587	0				43.5396	0
	High	SADESGQALLAAGHYASDEVREK	1	3	1	Q13813		0	4.52225	0				41.7769	1
	High	AGTFQAFEQFGQQLLAHGHYASPEIK	1	3	1	Q13813		0	3.97223	0				68.4513	0
	High	IAALQAFADQLIAAGHYAK	2	3	1	Q13813		0	3.80506	0				69.8721	0
	High	TATDEAYKDPSNLQGK	1	3	1	Q13813		0	3.7894	0				21.3682	1
	High	EAFLnTEDKGDSLDSVEALIK	1	3	1	Q13813	N5(Deamidated)	0	3.27725	0				59.0616	1
	High	EKEPIVGSTDYGKDEDSAEALLK	1	3	1	Q13813		0	3.08831	0				42.8231	2
	High	SSLSSAQADFNQLAELDR	1	3	1	Q13813		0	3.06677	0				57.1434	0
	High	KVEDLFLTFAK	1	3	1	Q13813		0	2.98992	0				52.6356	1
	High	AQLADSFHLQQFFR	1	3	1	Q13813		0	2.97436	0				58.0515	0
	High	HQAFEAELHANADR	1	3	1	Q13813		0	2.95509	0				24.0893	0
	High	RLEAELAAHEPAIQGVLDTGKK	1	3	1	Q13813		0	2.80559	0				43.2144	2
	High	LQTASDESYKDPTNIQSK	1	1	1	Q13813		0	2.74785	0				24.5883	1
	High	QQVAPTDDETGKELVLALYDYQEK	1	3	1	Q13813		0	2.69461	0				60.6136	1
	High	ALcAEADRLQQSHPLSATQIQVK	1	3	1	Q13813	C3(Carbamidomethyl)	0	2.54959	0				38.9367	1
	High	EANELQQWINEK	1	3	1	Q13813		0	2.53674	0				47.7561	0
	High	LIDVNHYAKDEVAAR	2	3	1	Q13813		0	2.49868	0				30.9141	1
	High	GNAMVEEGHFAAEDVK	1	3	1	Q13813		0	2.48241	0				31.1699	0
	High	NNHHEENISSK	2	4	1	Q13813		0	2.47636	0				5.29382	0
	High	EAALTSEEVGADLEQVEVLQK	1	3	1	Q13813		0	2.34488	0				59.3771	0
	High	SQLLGSAHEVQR	2	3	1	Q13813		0	2.3165	0				19.8531	0
	High	ALInADELASDVAGAEALLDR	3	3	1	Q13813	N4(Deamidated)	0	2.31223	0				82.5867	0
	High	DVDEIEAWISEK	1	3	1	Q13813		0	2.29859	0				63.0988	0
	High	MTLVASEDYGDTLAAIQGLLK	1	3	1	Q13813		0	2.28693	0				81.5054	0
	High	DLASVQALLR	1	3	1	Q13813		0	2.27445	0				54.3265	0
	High	DTEQVDNWMSK	1	3	1	Q13813		0	2.21062	0				36.7376	0
	High	DLAALGDKVNSLGETAER	1	3	1	Q13813		0	2.20347	0				45.0607	1
	High	VLETAEDIQER	1	4	1	Q13813		0	2.19822	0				26.6995	0
	High	LDENSAFLQFNWK	1	4	1	Q13813		0	2.17758	0				61.2433	0
	High	LIQSHPESAEDLQEK	1	3	1	Q13813		0	2.15152	0				22.1056	0
	High	DVTGAEALLER	1	3	1	Q13813		0	2.15106	0				43.6968	0
	High	EANQQQQFNR	1	3	1	Q13813		0	2.12642	0				8.99987	0
	High	LQIASDENYKDPTNLQGK	1	4	1	Q13813		0	2.06681	0				33.2723	1
	High	KQEALVAR	2	3	1	Q13813		0	2.02033	0				6.41367	1
	High	KHEDFEK	2	3	1	Q13813		0	1.96066	0				5.46117	1
	High	KLDPAQSASR	1	3	1	Q13813		0	1.95423	0				6.58107	1
	High	LLEAQSHFR	1	3	1	Q13813		0	1.93514	0				21.8214	0
	High	VNDVcTNGQDLIKK	1	3	1	Q13813	C5(Carbamidomethyl)	0	1.91973	0				24.621	1
	Medium	EKEPIAASTNR	2	3	1	Q13813		0	1.87748	0				7.3357	1
	Medium	ELPTAFDYVEFTR	1	3	1	Q13813		0	1.86548	0				61.3918	0
	Medium	VNSLGETAER	1	3	1	Q13813		0	1.83968	0				15.3583	0
	Medium	LDETGnLmISEGHFASETIR	1	4	1	Q13813	N6(Deamidated); M8(Oxidation)	0	1.83636	0				43.8848	0
	Medium	SSEEIESAFR	1	4	1	Q13813		0	1.8259	0				31.2021	0
	Medium	KLLVGSEDYGR	1	3	1	Q13813		0	1.82503	0				25.0605	1
	Medium	GVIDMGNSLIER	1	3	1	Q13813		0	1.79809	0				47.1023	0
	Medium	KHEDFDK	1	3	1	Q13813		0	1.79152	0				5.36937	1
	Medium	KNNHHEENISSK	1	3	1	Q13813		0	1.78334	0				5.12195	1
	Medium	DVEDEETWIR	1	3	1	Q13813		0	1.78238	0				42.25	0
	Medium	LAALADqWQFLVQK	2	3	1	Q13813	Q7(Deamidated)	0	1.75003	0				62.8778	0
	Medium	VNEVNQFAAK	1	3	1	Q13813		0	1.74216	0				22.0144	0
	Medium	ADVVESWIGEKENSLK	1	3	1	Q13813		0	1.73483	0				46.722	1
	Medium	MQHNLEQQIQAR	1	3	1	Q13813		0	1.72498	0				23.1944	0
	Medium	ENLLEEqGSIALRQEQIDNQTR	3	2	1	Q13813	Q7(Deamidated)	0	1.70674	0				46.8302	1
	Medium	REELITNWEQIR	1	3	1	Q13813		0	1.69671	0				43.7272	1
	Medium	HQALQAEIAGHEPR	1	3	1	Q13813		0	1.69632	0				24.8012	0
	Medium	GAcAGSEDAVK	1	3	1	Q13813	C3(Carbamidomethyl)	0	1.6843	0				6.13047	0
	Medium	LGDSHDLQR	2	3	1	Q13813		0	1.63596	0				10.4454	0
	Medium	EELYQNLTR	1	3	1	Q13813		0	1.62655	0				32.4821	0
	Medium	FnRDVDETISWIK	1	3	1	Q13813	N2(Deamidated)	0	1.62074	0				46.2178	1
	Medium	VNDVcTnGQDLIK	2	3	1	Q13813	C5(Carbamidomethyl); N7(Deamidated)	0	1.61978	0				31.8338	0
	Medium	VNDVcTNGQDLIK	1	3	1	Q13813	C5(Carbamidomethyl)	0	1.61548	0				30.3601	0
	Medium	ETENVKSSEEIESAFR	1	4	1	Q13813		0	1.61184	0				34.479	1
	Medium	DSDELKSWVNEK	1	3	1	Q13813		0	1.57277	0				35.1015	1
	Medium	QFQDAGHFDAENIK	1	3	1	Q13813		0	1.56969	0				31.6554	0
	Medium	ALSSEGKPYVTKEELYQNLTR	1	3	1	Q13813		0	1.56539	0				40.5859	1
	Medium	DLTSWVTEMK	1	3	1	Q13813		0	1.55741	0				59.1719	0
	Medium	GKDLIGVQNLLK	1	3	1	Q13813		0	1.55102	0				42.689	1
	Medium	DADETKEWIEEK	1	3	1	Q13813		0	1.51683	0				30.5915	1
	Medium	GVIDmGNSLIER	1	3	1	Q13813	M5(Oxidation)	0	1.51558	0				37.1427	0
	Medium	VASnPYTWFTMEALEETWR	1	3	1	Q13813	N4(Deamidated)	0	1.49629	0				83.4355	0
	Medium	YEALKEPMVAR	1	3	1	Q13813		0	1.49275	0				27.2907	1
	Medium	EQADYcVSHmKPYVDGK	1	3	1	Q13813	C6(Carbamidomethyl); M10(Oxidation)	0	1.49241	0				21.5117	0
P61978	Heterogeneous nuclear ribonucleoprotein K OS=Homo sapiens GN=HNRNPK PE=1 SV=1 - [HNRPK_HUMAN]	125.783	58.1	4	24	24	67	463	50.9444	5.5415	288 / 411	16.3	143
	A3	Sequence	# PSMs	# Proteins	# Protein Groups	Protein Group Accessions	Modifications	ΔCn	XCorr	Probability				RT [min]	# Missed Cleavages
	High	RPAEDmEEEQAFKR	1	3	1	P61978	M6(Oxidation)	0	4.23664	0				17.1889	1
	High	HESGASIKIDEPLEGSEDR	2	2	1	P61978		0	3.82775	0				30.4435	1
	High	RPAEDMEEEQAFKR	4	3	1	P61978		0	3.79769	0				22.5859	1
	High	IIPTLEEGLQLPSPTATSQLPLESDAVEcLNYQHYK	1	1	1	P61978	C29(Carbamidomethyl)	0	3.53555	0				76.4311	0
	High	GSYGDLGGPIITTQVTIPK	3	3	1	P61978		0	3.3705	0				55.0087	0
	High	ILSISADIETIGEILKK	4	2	1	P61978		0	3.3381	0				81.1995	1
	High	IILDLISESPIK	5	2	1	P61978		0	3.17672	0				61.8057	0
	High	TDYNASVSVPDSSGPER	3	2	1	P61978		0	3.05101	0				31.5238	0
	High	LLIHQSLAGGIIGVK	3	2	1	P61978		0	3.0378	0				47.4549	0
	High	ALRTDYNASVSVPDSSGPER	1	2	1	P61978		0	2.96298	0				32.5907	1
	High	GGDLMAYDRR	1	2	1	P61978		0	2.64192	0				22.5081	1
	High	LFQEccPHSTDR	1	2	1	P61978	C5(Carbamidomethyl); C6(Carbamidomethyl)	0	2.58938	0				20.2311	0
	High	NTDEMVELR	1	3	1	P61978		0	2.49002	0				29.0724	0
	High	IITITGTQDQIQnAQYLLQNSVK	18	1	1	P61978	N13(Deamidated)	0	2.36456	0				65.5019	0
	High	IDEPLEGSEDR	2	2	1	P61978		0	2.34909	0				24.6353	0
	High	NLPLPPPPPPR	5	2	1	P61978		0	2.19943	0				35.7125	0
	High	GGDLmAYDR	1	2	1	P61978	M5(Oxidation)	0	1.99984	0				19.9976	0
	High	NAGAVIGK	2	3	1	P61978		0	1.97764	0				8.21839	0
	High	VVLIGGKPDR	1	2	1	P61978		0	1.94532	0				19.9097	0
	Medium	SRNTDEMVELR	1	3	1	P61978		0	1.87528	0				23.4767	1
	Medium	ILSISADIETIGEILK	1	2	1	P61978		0	1.83718	0				85.2541	0
	Medium	NTDEmVELR	1	3	1	P61978	M5(Oxidation)	0	1.83261	0				20.323	0
	Medium	DYDDMSPR	1	2	1	P61978		0	1.82694	0				22.8546	0
	Medium	DYDDmSPR	1	2	1	P61978	M5(Oxidation)	0	1.79746	0				14.1297	0
	Medium	DLAGSIIGK	1	2	1	P61978		0	1.79665	0				37.7834	0
	Medium	GSDFDcELR	1	2	1	P61978	C6(Carbamidomethyl)	0	1.73003	0				27.7239	0
	Medium	ILLQSK	1	3	1	P61978		0	1.55205	0				17.4065	0
Q01082	Spectrin beta chain, non-erythrocytic 1 OS=Homo sapiens GN=SPTBN1 PE=1 SV=2 - [SPTB2_HUMAN]	112.003	32.23	5	54	55	83	2364	274.439	5.56689	143 / 411	23.9	232
	A3	Sequence	# PSMs	# Proteins	# Protein Groups	Protein Group Accessions	Modifications	ΔCn	XCorr	Probability				RT [min]	# Missed Cleavages
	High	SNAHYNLQnAFNLAEQHLGLTK	6	3	1	Q01082	N9(Deamidated)	0	4.02968	0				59.3629	0
	High	AQTLPTSVVTITSESSPGKR	1	2	1	Q01082		0	3.4276	0				38.1378	1
	High	KHEAIETDIAAYEER	1	3	1	Q01082		0	3.18578	0				34.5598	1
	High	DASVAEAWLLGQEPYLSSR	2	2	1	Q01082		0	3.17087	0				71.0045	0
	High	HQILEQAVEDYAETVHqLSK	2	2	1	Q01082	Q17(Deamidated)	0	3.12977	0				61.6848	0
	High	RLEEAHR	1	2	1	Q01082		0	3.03841	0				5.29756	1
	High	QIEAQEKPR	1	2	1	Q01082		0	2.9526	0				5.57852	0
	High	HTLVEADIGIQAER	1	3	1	Q01082		0	2.94769	0				35.3585	0
	High	LLDPEDISVDHPDEK	1	3	1	Q01082		0	2.93815	0				38.413	0
	High	QnLLSQSHAYQQFLR	3	2	1	Q01082	N2(Deamidated)	0	2.86557	0				45.2344	0
	High	TQTAIASEDMPNTLTEAEK	1	2	1	Q01082		0	2.7906	0				40.1948	0
	High	QLWGLLIEETEKR	1	2	1	Q01082		0	2.78809	0				56.9336	1
	High	VHLENmGSHDIVDGNHR	1	5	1	Q01082	M6(Oxidation)	0	2.77781	0				19.0134	0
	High	EAEKLESEHPDQAQAILSR	2	2	1	Q01082		0	2.7711	0				29.9805	1
	High	SQNIVTDSSSLSAEAIR	2	2	1	Q01082		0	2.74313	0				41.5032	0
	High	LLTQHENIKNEIDNYEEDYQK	1	2	1	Q01082		0	2.6708	0				43.2628	1
	High	GNLEVLLFTIQSK	1	5	1	Q01082		0	2.64375	0				66.3432	0
	High	VIESTQDLGNDLAGVMALQR	1	2	1	Q01082		0	2.61394	0				63.0569	0
	High	LQAAYAGDKADDIQKR	1	2	1	Q01082		0	2.51479	0				19.4924	2
	High	EGMQLISEKPETEAVVK	1	2	1	Q01082		0	2.50072	0				36.9064	0
	High	TAASGIPYHSEVPVSLK	1	2	1	Q01082		0	2.38425	0				37.7084	0
	High	KKEIEELQSqAQALSQEGK	6	2	1	Q01082	Q10(Deamidated)	0	2.33653	0				38.4043	2
	High	LILEVHQFSR	1	2	1	Q01082		0	2.32795	0				37.441	0
	High	HqILEqAVEDYAETVHQLSK	2	2	1	Q01082	Q2(Deamidated); Q6(Deamidated)	0	2.31829	0				61.7553	0
	High	HLLGVEDLLQK	1	3	1	Q01082		0	2.24768	0				47.4698	0
	High	MLTAQDMSYDEAR	1	2	1	Q01082		0	2.23131	0				36.0678	0
	High	FATDGEGYKPcDPQVIR	1	3	1	Q01082	C11(Carbamidomethyl)	0	2.16555	0				33.8397	0
	High	DTGNIGQER	1	2	1	Q01082		0	2.157	0				9.27554	0
	High	TKVIESTQDLGnDLAGVMALQR	2	2	1	Q01082	N12(Deamidated)	0	2.15634	0				58.2205	1
	High	VQAVVAVAR	1	3	1	Q01082		0	2.10926	0				21.171	0
	High	NDSFTTcIELGK	1	2	1	Q01082	C7(Carbamidomethyl)	0	2.06258	0				41.3647	0
	High	DLDDFQSWLSR	1	2	1	Q01082		0	2.03177	0				66.195	0
	High	VLDNAIETEK	1	3	1	Q01082		0	2.01328	0				23.7455	0
	High	LVSQDnFGFDLPAVEAATK	2	3	1	Q01082	N6(Deamidated)	0	1.95164	0				61.9916	0
	High	ELEAENYHDIKR	1	3	1	Q01082		0	1.92009	0				20.0413	1
	High	EIGQSVDEVEK	1	2	1	Q01082		0	1.90771	0				23.0029	0
	High	TQETPSAQMEGFLNR	1	2	1	Q01082		0	1.90316	0				45.4462	0
	High	ALVADSHPESER	2	2	1	Q01082		0	1.89796	0				14.8384	0
	Medium	EVVAGSHELGqDYEHVTMLQER	1	1	1	Q01082	Q11(Deamidated)	0	1.8807	0				41.6887	0
	Medium	ENEVLEAWK	1	2	1	Q01082		0	1.87968	0				39.2435	0
	Medium	TALPAQSAATLPAR	1	2	1	Q01082		0	1.86922	0				30.7079	0
	Medium	QqMLENQMEVR	2	1	1	Q01082	Q2(Deamidated)	0	1.84142	0				30.5431	0
	Medium	KLPEELGRDQNTVETLQR	1	2	1	Q01082		0	1.82662	0				33.5034	2
	Medium	DVSSVELLMNNHQGIK	1	2	1	Q01082		0	1.80989	0				44.8389	0
	Medium	LVSQDNFGFDLPAVEAATK	1	3	1	Q01082		0	1.79945	0				61.9788	0
	Medium	HTLVEADIGIqAER	1	3	1	Q01082	Q11(Deamidated)	0	1.72656	0				35.9025	0
	Medium	QALQDTLALYK	1	2	1	Q01082		0	1.71774	0				43.8953	0
	Medium	ETASELLMR	1	2	1	Q01082		0	1.70228	0				34.8238	0
	Medium	EGmQLISEKPETEAVVK	1	2	1	Q01082	M3(Oxidation)	0	1.69506	0				30.1065	0
	Medium	LLTQHENIKNEIDnYEEDYQK	1	2	1	Q01082	N14(Deamidated)	0	1.68121	0				43.0769	1
	Medium	EAEKLESEHPDqAQAILSR	1	2	1	Q01082	Q12(Deamidated)	0	1.67417	0				29.5683	1
	Medium	SAATWDER	1	2	1	Q01082		0	1.66858	0				17.4038	0
	Medium	VDTVnHLADELINSGHSDAATIAEWK	1	2	1	Q01082	N5(Deamidated)	0	1.61462	0				63.2908	0
	Medium	VLVLSQDYGK	1	3	1	Q01082		0	1.60515	0				33.2438	0
	Medium	LVSDGNINSDRIQEK	1	2	1	Q01082		0	1.58178	0				23.2026	1
	Medium	EAVcEVALDYKK	1	2	1	Q01082	C4(Carbamidomethyl)	0	1.57167	0				29.1004	1
	Medium	AFEDEMSGR	1	3	1	Q01082		0	1.56866	0				24.374	0
	Medium	IDDIFER	1	2	1	Q01082		0	1.56379	0				35.9502	0
	Medium	ILSSDDYGKDLTSVmR	1	3	1	Q01082	M15(Oxidation)	0	1.55735	0				36.7796	1
	Medium	mLTAQDMSYDEAR	1	2	1	Q01082	M1(Oxidation)	0	1.52063	0				31.3016	0
	Medium	IIYIR	1	3	2	Q9Y3B4;Q01082		0	1.51801	0				27.235	0
	Medium	LSGIEER	1	2	1	Q01082		0	1.49568	0				15.3345	0
P15924	Desmoplakin OS=Homo sapiens GN=DSP PE=1 SV=3 - [DESP_HUMAN]	107.96	19.71	1	52	52	62	2871	331.569	6.81494	126 / 411	19.4	237
	A3	Sequence	# PSMs	# Proteins	# Protein Groups	Protein Group Accessions	Modifications	ΔCn	XCorr	Probability				RT [min]	# Missed Cleavages
	High	AQQIHSQTSQQYPLYDLDLGK	2	1	1	P15924		0	4.00202	0				45.8271	0
	High	LNDSILQATEQR	1	1	1	P15924		0	3.52034	0				36.696	0
	High	IVHKGDEcILKDNNER	1	1	1	P15924	C8(Carbamidomethyl)	0	3.29423	0				18.4709	2
	High	NSQGSEMFGDDDKRK	1	1	1	P15924		0	3.19344	0				14.7919	2
	High	GGGGYTcQSGSGWDEFTK	1	1	1	P15924	C7(Carbamidomethyl)	0	3.04619	0				41.0669	0
	High	GRSEADSDKNATILELR	1	1	1	P15924		0	2.90677	0				28.9466	2
	High	NKYETEINITK	1	1	1	P15924		0	2.83442	0				25.4698	1
	High	LTYEIEDEKR	1	1	1	P15924		0	2.69731	0				23.7291	1
	High	QQIQNDLNQWK	1	1	1	P15924		0	2.65829	0				35.4985	0
	High	ANSSATETINK	1	1	1	P15924		0	2.63642	0				7.27444	0
	High	KIVQLKPR	1	1	1	P15924		0	2.62294	0				15.3378	1
	High	NQcTQVVQER	2	1	1	P15924	C3(Carbamidomethyl)	0	2.59437	0				15.3216	0
	High	DLKDEIVR	1	1	1	P15924		0	2.45157	0				27.7306	1
	High	QLQNIIQATSR	2	1	1	P15924		0	2.44161	0				33.5015	0
	High	VRNNYDEEIISLK	1	1	1	P15924		0	2.42777	0				37.1029	1
	High	IDKQIDFR	1	1	1	P15924		0	2.39915	0				21.9761	1
	High	QKVEEELNR	1	1	1	P15924		0	2.30776	0				14.2563	1
	High	SAIYqLEEEYENLLK	1	1	1	P15924	Q5(Deamidated)	0	2.25108	0				77.598	0
	High	SLNESKIEIER	1	1	1	P15924		0	2.24765	0				24.1694	1
	High	ALLQAILQTEDMLK	1	1	1	P15924		0	2.23281	0				79.0268	0
	High	QVQNLVNK	1	1	1	P15924		0	2.23004	0				15.5237	0
	High	LLQLQEQMR	2	1	1	P15924		0	2.22949	0				34.8041	0
	High	QcEKENLGWQK	1	1	1	P15924	C2(Carbamidomethyl)	0	2.22235	0				18.6351	1
	High	QLLQEQESVK	1	1	1	P15924		0	2.1805	0				23.428	0
	High	IQSQFTDAQK	2	1	1	P15924		0	2.13659	0				18.9892	0
	High	VQEQELTR	1	1	1	P15924		0	2.10951	0				14.7871	0
	High	ELDEcFAQAnDQMEILDSLIR	3	1	1	P15924	C5(Carbamidomethyl); N10(Deamidated)	0	2.10913	0				81.0053	0
	High	FGDSNTVMR	1	1	1	P15924		0	2.09954	0				22.4063	0
	High	YQAEcSQFK	1	1	1	P15924	C5(Carbamidomethyl)	0	2.06771	0				19.245	0
	High	QMGQPcDAYQK	1	1	1	P15924	C6(Carbamidomethyl)	0	2.06623	0				19.08	0
	High	LPVEEAYKR	1	1	1	P15924		0	2.02687	0				20.4661	1
	High	NTKIEVLEEELR	1	1	1	P15924		0	2.00584	0				42.3958	1
	High	LEYDDLRR	1	1	1	P15924		0	1.99684	0				23.8849	1
	High	TmIQSPSGVILqEAADVHAR	2	1	1	P15924	M2(Oxidation); Q12(Deamidated)	0	1.94319	0				46.6778	0
	High	SLSEEIKR	1	1	1	P15924		0	1.9397	0				16.0121	1
	High	ALcDYKQDQK	1	1	1	P15924	C3(Carbamidomethyl)	0	1.91288	0				11.5304	1
	Medium	LQSLTENLTK	1	1	1	P15924		0	1.86629	0				30.5089	0
	Medium	AELIVQPELK	1	1	1	P15924		0	1.84741	0				38.5002	0
	Medium	KREYENELAK	1	1	1	P15924		0	1.78896	0				11.6359	2
	Medium	SLKEQAIK	1	1	1	P15924		0	1.77198	0				7.74008	1
	Medium	NTLTQTTENLR	1	1	1	P15924		0	1.75583	0				27.7537	0
	Medium	SLLATMK	1	1	1	P15924		0	1.74151	0				26.3496	0
	Medium	ETQSQLETER	2	1	1	P15924		0	1.7221	0				14.8446	0
	Medium	FLDQNLQK	1	1	1	P15924		0	1.71783	0				25.7058	0
	Medium	YEVTSGGGGTSR	2	1	1	P15924		0	1.7177	0				13.492	0
	Medium	GLVGIEFK	1	1	1	P15924		0	1.7107	0				41.7499	0
	Medium	STLEAETR	1	1	1	P15924		0	1.69862	0				9.79549	0
	Medium	NLHSEISGK	1	1	1	P15924		0	1.65726	0				11.1135	0
	Medium	AISVPR	1	1	1	P15924		0	1.64713	0				17.8197	0
	Medium	GAGSIAGASASPK	1	1	1	P15924		0	1.57326	0				14.6592	0
	Medium	LVFDGLR	1	1	1	P15924		0	1.51231	0				40.0702	0
	Medium	FLSEMLK	1	1	1	P15924		0	1.47555	0				39.1023	0
Q14681	BTB/POZ domain-containing protein KCTD2 OS=Homo sapiens GN=KCTD2 PE=1 SV=3 - [KCTD2_HUMAN]	106.964	49.43	1	7	9	61	263	28.5092	5.2876	7 / 411	6.1	17
	A3	Sequence	# PSMs	# Proteins	# Protein Groups	Protein Group Accessions	Modifications	ΔCn	XCorr	Probability				RT [min]	# Missed Cleavages
	High	ELAEEGVLEEAEFYNIASLVR	5	1	1	Q14681		0	5.19278	0				84.5132	0
	High	VLQcQEEELTQMVSTMSDGWK	3	2	2	Q14681;Q9NXV2	C4(Carbamidomethyl)	0	5.07241	0				77.181	0
	High	GHGRPAAAVAQPLEPGPGPPER	4	1	1	Q14681		0	4.16993	0				29.5786	0
	High	ELNNSTNGIVIEPSEK	2	1	1	Q14681		0	3.79302	0				34.1974	0
	High	GHGRPAAAVAqPLEPGPGPPER	2	1	1	Q14681	Q11(Deamidated)	0	3.72561	0				28.4456	0
	High	VLQcQEEELTQmVSTmSDGWK	1	2	2	Q14681;Q9NXV2	C4(Carbamidomethyl); M12(Oxidation); M16(Oxidation)	0	3.69797	0				48.4071	0
	High	VLQcQEEELTqmVSTmSDGWK	3	2	2	Q14681;Q9NXV2	C4(Carbamidomethyl); Q11(Deamidated); M12(Oxidation); M16(Oxidation)	0	3.54372	0				47.8596	0
	High	LccQEDPELDSDKDETGAYLIDR	1	1	1	Q14681	C2(Carbamidomethyl); C3(Carbamidomethyl)	0	3.22232	0				43.564	1
	High	ELNNSTnGIVIEPSEK	15	1	1	Q14681	N7(Deamidated)	0	3.18213	0				34.9495	0
	High	VLQcQEEELTQmVSTMSDGWK	2	2	2	Q14681;Q9NXV2	C4(Carbamidomethyl); M12(Oxidation)	0	2.81805	0				59.9686	0
	High	LNVGGTYFVTTR	2	1	1	Q14681		0	2.77553	0				43.6053	0
	High	ELNnSTnGIVIEPSEK	6	1	1	Q14681	N4(Deamidated); N7(Deamidated)	0	2.46775	0				37.7225	0
	High	IRDNENR	2	1	1	Q14681		0	2.29224	0				5.47245	1
	High	QTLGREPK	2	1	1	Q14681		0	2.23698	0				5.69749	1
	High	VLQcQEEELTqMVSTmSDGWK	8	2	2	Q14681;Q9NXV2	C4(Carbamidomethyl); Q11(Deamidated); M16(Oxidation)	0	2.21877	0				58.6441	0
	High	ELnnSTnGIVIEPSEK	1	1	1	Q14681	N3(Deamidated); N4(Deamidated); N7(Deamidated)	0	2.04169	0				38.3028	0
	High	DETGAYLIDR	1	7	3	Q8N5Z5;Q14681;Q9NXV2		0	1.92321	0				35.8315	0
	Medium	ELAEEGVLEEAEFYnIASLVR	1	1	1	Q14681	N15(Deamidated)	0	1.8261	0				81.5795	0
Q04695	Keratin, type I cytoskeletal 17 OS=Homo sapiens GN=KRT17 PE=1 SV=2 - [K1C17_HUMAN]	102.918	56.94	7	13	26	54	432	48.076	5.021	248 / 411	14.9	121
	A3	Sequence	# PSMs	# Proteins	# Protein Groups	Protein Group Accessions	Modifications	ΔCn	XCorr	Probability				RT [min]	# Missed Cleavages
	High	TEELNREVATNSELVQSGK	2	4	2	P02533;Q04695		0	4.71719	0				31.495	1
	High	EVATNSELVQSGK	2	4	2	P02533;Q04695		0	3.4051	0				20.908	0
	High	cEMEQQNQEYK	1	3	2	P02533;Q04695	C1(Carbamidomethyl)	0	2.95589	0				16.1827	0
	High	TRLEQEIATYR	2	8	4	P13646;P02533;P08779;Q04695		0	2.87209	0				34.014	1
	High	ALEEANTELEVK	4	2	1	Q04695		0	2.84936	0				30.6565	0
	High	LSGGLGAGScR	3	2	1	Q04695	C10(Carbamidomethyl)	0	2.82422	0				16.4572	0
	High	LLEGEDAHLTQYK	1	2	1	Q04695		0	2.78909	0				31.3922	0
	High	ILNEMRDQYEK	1	5	2	P02533;Q04695		0	2.72121	0				26.4692	1
	High	LASYLDKVR	7	9	4	P13645;P02533;P08779;Q04695		0	2.69301	0				26.2484	1
	High	EVATnSELVQSGK	2	4	2	P02533;Q04695	N5(Deamidated)	0	2.64448	0				23.4366	0
	High	ILTATVDNANILLQIDNAR	1	3	1	Q04695		0	2.58407	0				63.5191	0
	High	IRDWYQR	5	5	3	P02533;P08779;Q04695		0	2.55688	0				22.4015	1
	High	VLDELTLAR	3	10	3	P02533;P08779;Q04695		0	2.51255	0				40.7405	0
	High	DAEDWFFSKTEELNR	1	3	1	Q04695		0	2.34853	0				57.807	1
	High	DAEDWFFSK	2	3	1	Q04695		0	2.23782	0				56.3203	0
	High	ATMQNLNDR	2	2	1	Q04695		0	2.09625	0				15.8386	0
	High	QFTSSSSIK	1	1	1	Q04695		0	1.99791	0				15.9237	0
	High	LSVEADINGLRR	1	2	1	Q04695		0	1.96925	0				36.2856	1
	High	NHEEEMNALR	2	5	2	P02533;Q04695		0	1.93829	0				17.5585	0
	Medium	LAADDFR	1	14	5	P13645;P13646;P02533;P08779;Q04695		0	1.81873	0				24.1917	0
	Medium	LASYLDK	3	10	5	P13645;P02533;P08779;Q04695;P35527		0	1.81034	0				21.2008	0
	Medium	GQVGGEINVEmDAAPGVDLSR	1	4	1	Q04695	M11(Oxidation)	0	1.79826	0				44.7222	0
	Medium	TIEELQNK	1	3	1	Q04695		0	1.79419	0				17.671	0
	Medium	GSSGLGGGSSR	1	2	1	Q04695		0	1.74117	0				5.68276	0
	Medium	TKFETEQALR	1	4	1	Q04695		0	1.73805	0				19.7614	1
	Medium	SEISELRR	1	3	2	P02533;Q04695		0	1.63547	0				17.2375	1
	Medium	TEELNR	2	6	2	P02533;Q04695		0	1.60652	0				6.07378	0
P36578	60S ribosomal protein L4 OS=Homo sapiens GN=RPL4 PE=1 SV=5 - [RL4_HUMAN]	101.313	46.84	5	23	24	45	427	47.6674	11.063	197 / 411	9.6	81
	A3	Sequence	# PSMs	# Proteins	# Protein Groups	Protein Group Accessions	Modifications	ΔCn	XCorr	Probability				RT [min]	# Missed Cleavages
	High	NNRQPYAVSELAGHQTSAESWGTGR	2	3	1	P36578		0	5.27047	0				38.5927	1
	High	RGPcIIYNEDNGIIK	3	2	1	P36578	C4(Carbamidomethyl)	0	4.05424	0				37.7647	1
	High	QPYAVSELAGHQTSAESWGTGR	3	3	1	P36578		0	4.01633	0				41.2912	0
	High	VDKAAAAAAALQAK	1	3	1	P36578		0	3.69075	0				23.8076	1
	High	YAIcSALAASALPALVMSK	3	3	1	P36578	C4(Carbamidomethyl)	0	3.24867	0				73.6319	0
	High	GPcIIYNEDNGIIK	1	2	1	P36578	C3(Carbamidomethyl)	0	3.17784	0				43.3306	0
	High	AAAAAAALQAK	3	3	1	P36578		0	3.1294	0				16.1212	0
	High	RGPcIIYNEDnGIIK	2	2	1	P36578	C4(Carbamidomethyl); N11(Deamidated)	0	3.11164	0				39.6171	1
	High	SGQGAFGNMcR	1	3	1	P36578	C10(Carbamidomethyl)	0	2.9596	0				22.742	0
	High	SGQGAFGNmcR	1	3	1	P36578	M9(Oxidation); C10(Carbamidomethyl)	0	2.63773	0				13.9903	0
	High	EAVLLLKK	1	3	1	P36578		0	2.55718	0				23.5152	1
	High	NIPGITLLNVSK	3	2	1	P36578		0	2.4762	0				52.2502	0
	High	ILKSPEIQR	1	2	1	P36578		0	2.41552	0				19.0393	1
	High	KLDELYGTWR	2	2	1	P36578		0	2.40432	0				38.885	1
	High	APIRPDIVNFVHTNLR	1	3	1	P36578		0	2.29331	0				47.5919	0
	High	GPcIIYNEDnGIIK	2	2	1	P36578	C3(Carbamidomethyl); N10(Deamidated)	0	2.27766	0				45.0684	0
	High	RVNTTQKR	1	3	1	P36578		0	2.227	0				5.28524	2
	High	qPYAVSELAGHQTSAESWGTGR	2	3	1	P36578	Q1(Deamidated)	0	2.20203	0				41.076	0
	High	FcIWTESAFR	2	2	1	P36578	C2(Carbamidomethyl)	0	2.16317	0				56.1232	0
	High	TKEAVLLLKK	1	3	1	P36578		0	2.09815	0				20.4814	2
	High	TKEAVLLLK	2	3	1	P36578		0	1.97876	0				25.3795	1
	Medium	KPTTEEK	1	2	1	P36578		0	1.81376	0				5.29954	0
	Medium	LNILK	1	6	2	P36578;A0A0U1RRM1		0	1.78135	0				22.9058	0
	Medium	KPVVGK	1	2	1	P36578		0	1.7614	0				5.48085	0
	Medium	NVTLPAVFK	1	3	1	P36578		0	1.75354	0				45.2541	0
	Medium	EAVLLLK	1	3	1	P36578		0	1.68913	0				34.1886	0
	Medium	mINTDLSR	1	2	1	P36578	M1(Oxidation)	0	1.63739	0				19.0728	0
	Medium	LNPYAK	1	3	1	P36578		0	1.5317	0				10.5874	0
Q00839	Heterogeneous nuclear ribonucleoprotein U OS=Homo sapiens GN=HNRNPU PE=1 SV=6 - [HNRPU_HUMAN]	98.6562	31.52	2	22	22	52	825	90.528	5.99854	280 / 411	15.8	256
	A3	Sequence	# PSMs	# Proteins	# Protein Groups	Protein Group Accessions	Modifications	ΔCn	XCorr	Probability				RT [min]	# Missed Cleavages
	High	KAEVEGKDLPEHAVLK	3	1	1	Q00839		0	4.8644	0				23.0696	2
	High	LQAALDDEEAGGRPAMEPGnGSLDLGGDSAGR	4	1	1	Q00839	N20(Deamidated)	0	4.23005	0				45.5788	0
	High	AVVVcPKDEDYKQR	1	1	1	Q00839	C5(Carbamidomethyl)	0	3.67927	0				18.0064	2
	High	NFILDQTNVSAAAQR	4	1	1	Q00839		0	3.49029	0				42.8138	0
	High	LQAALDDEEAGGRPAmEPGNGSLDLGGDSAGR	1	1	1	Q00839	M16(Oxidation)	0	3.46376	0				40.4015	0
	High	GYFEYIEENKYSR	3	2	1	Q00839		0	3.39862	0				42.6649	1
	High	LQAALDDEEAGGRPAmEPGnGSLDLGGDSAGR	1	1	1	Q00839	M16(Oxidation); N20(Deamidated)	0	3.35809	0				41.745	0
	High	SSGPTSLFAVTVAPPGAR	4	1	1	Q00839		0	3.17066	0				52.104	0
	High	KDcEVVMMIGLPGAGK	1	1	1	Q00839	C3(Carbamidomethyl)	0	3.01131	0				48.4385	1
	High	nGQDLGVAFK	2	2	1	Q00839	N1(Deamidated)	0	2.93624	0				38.8732	0
	High	LLEQYKEESKK	1	1	1	Q00839		0	2.79339	0				15.7017	2
	High	LQAALDDEEAGGRPAMEPGNGSLDLGGDSAGR	1	1	1	Q00839		0	2.79025	0				44.4126	0
	High	EKPYFPIPEEYTFIQNVPLEDR	4	1	1	Q00839		0	2.76996	0				72.8819	0
	High	NGQDLGVAFK	1	2	1	Q00839		0	2.61409	0				30.7321	0
	High	EKPYFPIPEEYTFIQNVPLEDRVR	1	1	1	Q00839		0	2.60117	0				63.0941	1
	High	HAAENPGK	1	1	1	Q00839		0	2.48859	0				5.3884	0
	High	YNILGTNTIMDK	2	1	1	Q00839		0	2.30944	0				46.2634	0
	High	GYFEYIEENK	1	2	1	Q00839		0	2.1696	0				44.1399	0
	High	DIDIHEVR	3	2	1	Q00839		0	2.05366	0				23.8348	0
	High	GNFTLPEVAEcFDEITYVELQKEEAQK	1	1	1	Q00839	C11(Carbamidomethyl)	0	1.99841	0				77.7592	1
	High	LqAALDDEEAGGRPAMEPGnGSLDLGGDSAGR	1	1	1	Q00839	Q2(Deamidated); N20(Deamidated)	0	1.97806	0				45.5073	0
	High	HAAENPGKYnILGTNTIMDK	3	1	1	Q00839	N10(Deamidated)	0	1.95431	0				38.7662	1
	High	YNILGTNTImDK	1	1	1	Q00839	M10(Oxidation)	0	1.91916	0				39.0195	0
	Medium	GKVcFEMK	1	2	1	Q00839	C4(Carbamidomethyl)	0	1.882	0				19.6673	1
	Medium	LqAALDDEEAGGRPAmEPGnGSLDLGGDSAGR	1	1	1	Q00839	Q2(Deamidated); M16(Oxidation); N20(Deamidated)	0	1.75531	0				41.8647	0
	Medium	KAVVVcPK	1	1	1	Q00839	C6(Carbamidomethyl)	0	1.74666	0				6.37	1
	Medium	KAVVVcPKDEDYK	1	1	1	Q00839	C6(Carbamidomethyl)	0	1.68954	0				16.5675	2
	Medium	AELMER	1	1	1	Q00839		0	1.68631	0				14.3332	0
	Medium	NFILDqTNVSAAAQR	1	1	1	Q00839	Q6(Deamidated)	0	1.56942	0				43.3254	0
	Medium	DRLSASSLTmESFAFLWAGGR	1	2	1	Q00839	M10(Oxidation)	0	1.55708	0				72.3313	1
A0A0J9YYL3	Poly(U)-binding-splicing factor PUF60 (Fragment) OS=Homo sapiens GN=PUF60 PE=1 SV=1 - [A0A0J9YYL3_HUMAN]	91.6702	40.59	13	14	14	43	505	54.592	5.33838	145 / 411	12.7	88
	A3	Sequence	# PSMs	# Proteins	# Protein Groups	Protein Group Accessions	Modifications	ΔCn	XCorr	Probability				RT [min]	# Missed Cleavages
	High	VGRPSNIGQAqPIIDQLAEEAR	8	11	1	A0A0J9YYL3	Q11(Deamidated)	0	4.87255	0				52.9919	0
	High	VGRPSNIGQAQPIIDQLAEEAR	8	11	1	A0A0J9YYL3		0	4.66819	0				55.9718	0
	High	AVTPPMPLLTPATPGGLPPAAAVAAAAATAK	3	10	1	A0A0J9YYL3		0	4.18913	0				75.1553	0
	High	VYVGSIYYELGEDTIR	4	12	1	A0A0J9YYL3		0	3.63291	0				60.6692	0
	High	IYVASVHQDLSDDDIKSVFEAFGK	1	9	1	A0A0J9YYL3		0	3.46949	0				73.2182	1
	High	LGLPPLTPEQQEALQK	4	12	1	A0A0J9YYL3		0	3.09038	0				47.2597	0
	High	KVVAEVYDQER	2	5	1	A0A0J9YYL3		0	2.98237	0				20.9038	1
	High	KVVAEVYDQERFDNSDLSA	1	5	1	A0A0J9YYL3		0	2.55665	0				41.0716	2
	High	QTIAHQQQqLTNLQmAAQR	5	6	1	A0A0J9YYL3	Q9(Deamidated); M15(Oxidation)	0	2.41969	0				30.7048	0
	High	VVAEVYDQER	1	5	1	A0A0J9YYL3		0	2.41015	0				23.6576	0
	High	SIDMSWDSVTMK	1	13	1	A0A0J9YYL3		0	2.37005	0				50.8406	0
	High	SIDMSWDSVTmK	1	13	1	A0A0J9YYL3	M11(Oxidation)	0	2.14302	0				45.4394	0
	High	QAFAPFGPIK	1	13	1	A0A0J9YYL3		0	1.96036	0				45.4236	0
	Medium	AIQALNGR	1	5	1	A0A0J9YYL3		0	1.77329	0				16.4457	0
	Medium	FGAVNR	1	5	1	A0A0J9YYL3		0	1.7587	0				10.8359	0
	Medium	AQSSQDAVSSmnLFDLGGQYLR	1	10	1	A0A0J9YYL3	M11(Oxidation); N12(Deamidated)	0	1.52433	0				62.2442	0
E9PCY7	Heterogeneous nuclear ribonucleoprotein H OS=Homo sapiens GN=HNRNPH1 PE=1 SV=1 - [E9PCY7_HUMAN]	88.8338	42.89	22	6	14	39	429	47.0574	6.34131	263 / 411	13.7	201
	A3	Sequence	# PSMs	# Proteins	# Protein Groups	Protein Group Accessions	Modifications	ΔCn	XCorr	Probability				RT [min]	# Missed Cleavages
	High	EGRPSGEAFVELESEDEVK	3	15	1	E9PCY7		0	4.5893	0				42.0084	0
	High	YGDGGSTFQSTTGHcVHMR	1	7	1	E9PCY7	C15(Carbamidomethyl)	0	4.44383	0				25.5936	0
	High	ATENDIYNFFSPLNPVR	7	7	2	E9PCY7;P52597		0	4.09783	0				73.4123	0
	High	STGEAFVQFASQEIAEK	4	10	2	E9PCY7;P55795		0	3.80681	0				59.6524	0
	High	HTGPNSPDTANDGFVR	2	17	2	E9PCY7;P55795		0	2.83542	0				21.1368	0
	High	VHIEIGPDGR	5	8	3	E9PCY7;P55795;P52597		0	2.75479	0				25.1256	0
	High	YGDGGSTFQSTTGHcVHmR	2	7	1	E9PCY7	C15(Carbamidomethyl); M18(Oxidation)	0	2.61956	0				20.4353	0
	High	DLNYcFSGmSDHR	1	7	2	E9PCY7;P55795	C5(Carbamidomethyl); M9(Oxidation)	0	2.52439	0				31.1339	0
	High	ATEnDIYNFFSPLNPVR	4	7	2	E9PCY7;P52597	N4(Deamidated)	0	2.43993	0				71.874	0
	High	DLNYcFSGMSDHR	2	7	2	E9PCY7;P55795	C5(Carbamidomethyl)	0	2.35235	0				38.8443	0
	High	SNNVEmDWVLK	1	16	1	E9PCY7	M6(Oxidation)	0	2.34611	0				40.577	0
	High	VTGEADVEFATHEDAVAAmSK	1	6	1	E9PCY7	M19(Oxidation)	0	2.21884	0				36.5663	0
	High	IQNGAQGIR	1	16	1	E9PCY7		0	1.91111	0				10.7371	0
	Medium	GLPWScSADEVQR	1	17	1	E9PCY7	C6(Carbamidomethyl)	0	1.56147	0				39.7088	0
	Medium	YIEIFK	1	8	2	E9PCY7;P55795		0	1.54127	0				39.0374	0
	Medium	YVEVFK	1	16	2	E9PCY7;P55795		0	1.52619	0				26.5963	0
	Medium	THYDPPR	1	9	2	E9PCY7;P55795		0	1.52382	0				6.68984	0
	Medium	IQnGAQGIR	1	16	1	E9PCY7	N3(Deamidated)	0	1.48586	0				15.0013	0
Q15750	TGF-beta-activated kinase 1 and MAP3K7-binding protein 1 OS=Homo sapiens GN=TAB1 PE=1 SV=1 - [TAB1_HUMAN]	86.836	57.34	1	20	20	52	504	54.6104	5.51611	45 / 411	5.5	54
	A3	Sequence	# PSMs	# Proteins	# Protein Groups	Protein Group Accessions	Modifications	ΔCn	XCorr	Probability				RT [min]	# Missed Cleavages
	High	STVDGLQVTQLNVDHTTENEDELFR	1	1	1	Q15750		0	3.79836	0				54.8229	0
	High	ASLQSQLPEGVPQHQLPPQYQK	4	1	1	Q15750		0	3.78903	0				40.2323	0
	High	ALEAAHGPGQANqEIAAMIDTEFAK	3	1	1	Q15750	Q13(Deamidated)	0	3.42684	0				68.6963	0
	High	YGYTDIDLLSAAK	1	1	1	Q15750		0	3.23894	0				53.0287	0
	High	EISGGAMAVVAVLLNNK	4	1	1	Q15750		0	3.06695	0				79.3152	0
	High	RIHSDTFASGGER	1	1	1	Q15750		0	3.01451	0				15.9982	1
	High	VYPVSVPYSSAQSTSK	2	1	1	Q15750		0	2.91015	0				35.903	0
	High	QTSLDAVAQAVVDR	1	1	1	Q15750		0	2.78604	0				49.6924	0
	High	STVDGLQVTqLNVDHTTENEDELFR	4	1	1	Q15750	Q10(Deamidated)	0	2.77038	0				56.2942	0
	High	NFGYPLGEMSqPTPSPAPAAGGR	2	1	1	Q15750	Q11(Deamidated)	0	2.73825	0				49.3079	0
	High	SFLESIDDALAEK	6	1	1	Q15750		0	2.71289	0				65.0426	0
	High	NFGYPLGEmSQPTPSPAPAAGGR	1	1	1	Q15750	M9(Oxidation)	0	2.68854	0				42.9309	0
	High	VLLQAFDVVER	3	1	1	Q15750		0	2.63035	0				53.6781	0
	High	HEDMTLLVR	2	1	1	Q15750		0	2.33012	0				31.0219	0
	High	LWSVDHGEQSVVTAP	2	1	1	Q15750		0	2.23226	0				45.1274	0
	High	LYVANVGTNR	1	1	1	Q15750		0	2.22983	0				25.0443	0
	High	GTESHPPEDSWLK	2	1	1	Q15750		0	2.17849	0				27.4513	0
	High	SLLqSEQQPSWTDDLPLcHLSGVGSASNR	6	1	1	Q15750	Q4(Deamidated); C18(Carbamidomethyl)	0	2.00848	0				69.8476	0
	Medium	IHSDTFASGGER	1	1	1	Q15750		0	1.83713	0				15.2261	0
	Medium	STVDGLqVTqLNVDHTTENEDELFR	1	1	1	Q15750	Q7(Deamidated); Q10(Deamidated)	0	1.70703	0				56.372	0
	Medium	QVGIIcGQESTR	1	1	1	Q15750	C6(Carbamidomethyl)	0	1.62972	0				24.386	0
	Medium	VTNFVAQR	1	1	1	Q15750		0	1.60208	0				20.3516	0
	Medium	ASLQSqLPEGVPQHQLPPQYQK	1	1	1	Q15750	Q6(Deamidated)	0	1.59639	0				41.4726	0
	Medium	QVGIIcGQESTRR	1	1	1	Q15750	C6(Carbamidomethyl)	0	1.5727	0				20.573	1
P46821	Microtubule-associated protein 1B OS=Homo sapiens GN=MAP1B PE=1 SV=2 - [MAP1B_HUMAN]	85.1069	21.96	3	32	32	47	2468	270.468	4.80518	94 / 411	19	184
	A3	Sequence	# PSMs	# Proteins	# Protein Groups	Protein Group Accessions	Modifications	ΔCn	XCorr	Probability				RT [min]	# Missed Cleavages
	High	KTDDVEAmSSqPALALDER	1	1	1	P46821	M8(Oxidation); Q11(Deamidated)	0	3.93866	0				31.5329	1
	High	SDVLETVVLINPSDEAVSTEVR	1	2	1	P46821		0	3.3668	0				63.7789	0
	High	AAEAVAAAVGTGATTAAVMAAAGIAAIGPAK	3	1	1	P46821		0	3.19869	0				80.9158	0
	High	TPGDFSYAYQKPEETTR	1	1	1	P46821		0	3.03515	0				32.0506	0
	High	HSPTEDEESAKAEADAYIR	1	1	1	P46821		0	2.97072	0				34.4907	1
	High	KTDDVEAMSSQPALALDER	1	1	1	P46821		0	2.85794	0				39.4776	1
	High	NLISPDLGVVFLnVPENLKNPEPNIK	4	3	1	P46821	N13(Deamidated)	0	2.83028	0				70.2207	1
	High	AAEAGGAEEQYGFLTTPTK	1	1	1	P46821		0	2.80538	0				42.2251	0
	High	SSYYVVSGnDPAAEEPSR	1	1	1	P46821	N9(Deamidated)	0	2.68471	0				34.4405	0
	High	KTDDVEAmSSQPALALDER	1	1	1	P46821	M8(Oxidation)	0	2.63011	0				31.3339	1
	High	HNLQDFINIK	2	3	1	P46821		0	2.58003	0				42.7962	0
	High	DLTGQVPTPVVK	2	3	1	P46821		0	2.5673	0				38.4367	0
	High	SIEEAcFTLQYLNK	1	3	1	P46821	C6(Carbamidomethyl)	0	2.50821	0				53.9248	0
	High	ASVSPMDEPVPDSESPIEK	2	1	1	P46821		0	2.42768	0				40.0449	0
	High	TPEEGGYSYDISEK	1	1	1	P46821		0	2.41173	0				31.04	0
	High	AVLDALLEGK	2	1	1	P46821		0	2.33872	0				50.3573	0
	High	VLFPGNSTQYNILEGLEK	1	3	1	P46821		0	2.32208	0				65.0669	0
	High	SPDEEDYDYESYEK	1	1	1	P46821		0	2.30167	0				33.942	0
	High	MSISEGTVSDK	1	1	1	P46821		0	2.24272	0				23.8913	0
	High	TTSPPEVSGYSYEK	1	1	1	P46821		0	2.18265	0				29.5751	0
	High	VLFPGnSTQYNILEGLEK	3	3	1	P46821	N6(Deamidated)	0	2.16112	0				65.0572	0
	High	TATcHSSSSPPIDAASAEPYGFR	1	1	1	P46821	C4(Carbamidomethyl)	0	2.13745	0				36.8608	0
	High	SWDTNLIEcNLDQELK	1	2	1	P46821	C9(Carbamidomethyl)	0	2.13713	0				62.1199	0
	High	SVNFSLTPNEIK	1	1	1	P46821		0	2.1208	0				43.665	0
	High	STDFAPIKEDFGQEK	1	1	1	P46821		0	2.1062	0				37.6702	1
	High	YESSLYSQEYSKPADVTPLnGFSEGSK	1	1	1	P46821	N20(Deamidated)	0	2.09546	0				47.0694	0
	High	TSDVGGYYYEK	1	1	1	P46821		0	2.02506	0				26.5808	0
	High	KIAELEEEqSQGSTTNSDWMK	2	3	1	P46821	Q9(Deamidated)	0	1.9426	0				37.412	1
	High	SPSLSPSPPSPLEK	1	1	1	P46821		0	1.92581	0				34.1896	0
	High	SDISPLTPR	1	1	1	P46821		0	1.91888	0				26.2475	0
	Medium	KLGDVSPTQIDVSQFGSFKEDTK	1	1	1	P46821		0	1.85431	0				47.2339	2
	Medium	SSTPLSEAK	1	1	1	P46821		0	1.85191	0				11.6568	0
	Medium	ITSFPESEGYSYETSTK	1	1	1	P46821		0	1.70389	0				39.05	0
	Medium	LSMKPEPLFR	1	3	1	P46821		0	1.63978	0				37.038	0
	Medium	TLEVVSPSqSVTGSAGHTPYYQSPTDEK	1	1	1	P46821	Q9(Deamidated)	0	1.5643	0				40.5107	0
Q15393	Splicing factor 3B subunit 3 OS=Homo sapiens GN=SF3B3 PE=1 SV=4 - [SF3B3_HUMAN]	84.778	29.33	4	29	29	51	1217	135.492	5.26221	173 / 411	12.9	224
	A3	Sequence	# PSMs	# Proteins	# Protein Groups	Protein Group Accessions	Modifications	ΔCn	XCorr	Probability				RT [min]	# Missed Cleavages
	High	LGAVFNQVAFPLQYTPR	1	1	1	Q15393		0	4.05837	0				64.284	0
	High	KFVIHPESNNLIIIETDHNAYTEATK	1	1	1	Q15393		0	3.50855	0				47.0264	1
	High	TPVEEVPAAIAPFQGR	2	1	1	Q15393		0	3.37561	0				49.4178	0
	High	HGLEVSEMAVSELPGNPNAVWTVR	1	1	1	Q15393		0	3.37284	0				60.6423	0
	High	KFVIHPESNnLIIIETDHNAYTEATK	3	1	1	Q15393	N10(Deamidated)	0	3.22273	0				68.6705	1
	High	LTGGTKDYIVVGSDSGR	1	3	1	Q15393		0	3.0483	0				28.9513	1
	High	NENQLIIFADDTYPR	2	1	1	Q15393		0	2.82348	0				56.7042	0
	High	MQGQEAVLAMSSR	2	1	1	Q15393		0	2.68556	0				34.5187	0
	High	LGAVFnQVAFPLQYTPR	3	1	1	Q15393	N6(Deamidated)	0	2.67007	0				64.3638	0
	High	FLAVGLVDNTVR	2	1	1	Q15393		0	2.56395	0				49.3588	0
	High	TVLDPVTGDLSDTR	3	1	1	Q15393		0	2.43736	0				42.4805	0
	High	LTISSPLEAHK	2	1	1	Q15393		0	2.41054	0				30.5634	0
	High	MFLYNLTLQR	1	2	1	Q15393		0	2.30616	0				56.8607	0
	High	NVIDGDLcEQFNSMEPNK	1	1	1	Q15393	C8(Carbamidomethyl)	0	2.24049	0				52.1133	0
	High	AGnGQWASVIR	6	1	1	Q15393	N3(Deamidated)	0	2.20274	0				38.9496	0
	High	SWLSYSYQSR	1	1	1	Q15393		0	2.14897	0				43.0906	0
	High	ILELLRPDPNTGK	1	2	1	Q15393		0	2.12867	0				38.7636	0
	High	IHQETFGK	3	2	1	Q15393		0	2.09813	0				9.49892	0
	High	FGNIcVVR	1	1	1	Q15393	C5(Carbamidomethyl)	0	2.05165	0				32.1305	0
	High	QQEIVVSR	1	2	1	Q15393		0	2.04965	0				18.0542	0
	High	IVILEYQPSK	1	3	1	Q15393		0	2.00894	0				40.2169	0
	High	RRNDLDDPER	1	1	1	Q15393		0	1.95041	0				8.01077	2
	High	DYIVVGSDSGR	1	3	1	Q15393		0	1.94138	0				30.0645	0
	Medium	WVTTASLLDYDTVAGADKFGNIcVVR	1	1	1	Q15393	C23(Carbamidomethyl)	0	1.81924	0				67.2945	1
	Medium	LVNNGEKLEFLHK	1	1	1	Q15393		0	1.79538	0				30.9257	1
	Medium	AVMISAIEK	2	1	1	Q15393		0	1.78017	0				31.2619	0
	Medium	NVSEELDR	1	1	1	Q15393		0	1.76093	0				18.8627	0
	Medium	nVSEELDRTPPEVSK	1	1	1	Q15393	N1(Deamidated)	0	1.70389	0				28.3665	1
	Medium	LPPNTnDEVDEDPTGNK	2	1	1	Q15393	N6(Deamidated)	0	1.69494	0				26.5532	0
	Medium	VLIGVGK	1	1	1	Q15393		0	1.66593	0				23.3463	0
	Medium	DLILNPR	1	1	1	Q15393		0	1.63516	0				32.2484	0
A6NHR9	Structural maintenance of chromosomes flexible hinge domain-containing protein 1 OS=Homo sapiens GN=SMCHD1 PE=1 SV=2 - [SMHD1_HUMAN]	81.2102	24.59	4	38	38	59	2005	226.231	7.29834	45 / 411	4.3	33
	A3	Sequence	# PSMs	# Proteins	# Protein Groups	Protein Group Accessions	Modifications	ΔCn	XCorr	Probability				RT [min]	# Missed Cleavages
	High	LQVVLNESNADTYAGRPLPSK	1	3	1	A6NHR9		0	3.37255	0				40.1179	0
	High	SLNSDISYFGVGGK	1	1	1	A6NHR9		0	3.25932	0				47.526	0
	High	EIQDDMqTLYVNTAADSFEFK	3	1	1	A6NHR9	Q7(Deamidated)	0	3.14974	0				66.9547	0
	High	QGDFESDHSGYVRPVPVPR	2	1	1	A6NHR9		0	2.95367	0				32.5533	0
	High	LSTSGNRPPANAETFScNK	1	2	1	A6NHR9	C17(Carbamidomethyl)	0	2.84785	0				23.2856	0
	High	DLQnPIIVQLcDQWDNPAPVQHVK	5	2	1	A6NHR9	N4(Deamidated); C11(Carbamidomethyl)	0	2.77309	0				64.2245	0
	High	LqVVLNESNADTYAGRPLPSK	3	3	1	A6NHR9	Q2(Deamidated)	0	2.73769	0				40.0853	0
	High	IHNIDIPTTqQVPHIEALLK	2	2	1	A6NHR9	Q10(Deamidated)	0	2.64524	0				52.3329	0
	High	LYFKPIGDPVFAR	1	2	1	A6NHR9		0	2.55115	0				48.4686	0
	High	LLFDETqGKPAVAVIDNGR	1	1	1	A6NHR9	Q7(Deamidated)	0	2.54825	0				46.8721	0
	High	DSTEYFIVFEPR	1	2	1	A6NHR9		0	2.5039	0				62.9444	0
	High	LLFDETQGKPAVAVIDNGR	1	1	1	A6NHR9		0	2.48927	0				46.2626	0
	High	AHVEGDGVVEGIIR	2	1	1	A6NHR9		0	2.42468	0				35.3342	0
	High	QAVFFVGQSAR	1	1	1	A6NHR9		0	2.36945	0				37.3523	0
	High	FSFGLLDLPFR	2	2	1	A6NHR9		0	2.35159	0				79.2305	0
	High	ISGALFTNDKFQVSTNK	1	2	1	A6NHR9		0	2.336	0				41.2114	1
	High	GSNEEDTDTPLFIGK	1	2	1	A6NHR9		0	2.30016	0				40.1222	0
	High	LLLIDWPELK	1	2	1	A6NHR9		0	2.26578	0				68.6021	0
	High	TNILnSEQVIVEVLPNQPVK	4	2	1	A6NHR9	N5(Deamidated)	0	2.11723	0				61.7796	0
	High	LQIFSVEGQK	1	2	1	A6NHR9		0	2.0733	0				39.7308	0
	High	LDSVNKDLNSQLEYLR	1	1	1	A6NHR9		0	2.06644	0				45.0634	1
	High	ANLGVFSVFAPR	1	2	1	A6NHR9		0	2.0653	0				61.9014	0
	High	ITHcPTLLTR	1	2	1	A6NHR9	C4(Carbamidomethyl)	0	2.0245	0				22.8029	0
	High	EIQDDMQTLYVNTAADSFEFK	1	1	1	A6NHR9		0	2.02139	0				66.9844	0
	High	QQQMAALTK	1	2	1	A6NHR9		0	1.93726	0				17.3769	0
	High	DLnSQLEYLR	2	1	1	A6NHR9	N3(Deamidated)	0	1.92476	0				47.184	0
	High	SLFEASQQLLNEMK	2	2	1	A6NHR9		0	1.89853	0				65.8284	0
	Medium	IKPPTPAVSNVR	2	2	1	A6NHR9		0	1.85175	0				23.3711	0
	Medium	GLAPIEcYNR	1	1	1	A6NHR9	C7(Carbamidomethyl)	0	1.80828	0				31.5432	0
	Medium	cQVEEAR	1	2	1	A6NHR9	C1(Carbamidomethyl)	0	1.74906	0				5.6791	0
	Medium	LGNYTLK	1	3	1	A6NHR9		0	1.71133	0				22.3609	0
	Medium	IEILNK	1	3	1	A6NHR9		0	1.67465	0				22.6982	0
	Medium	SDYAGFR	1	1	1	A6NHR9		0	1.66458	0				21.37	0
	Medium	TTFQENTQSISVR	1	2	1	A6NHR9		0	1.65987	0				30.4791	0
	Medium	VQLISGPPAK	1	2	1	A6NHR9		0	1.64317	0				27.1699	0
	Medium	LTFMDLELK	1	2	1	A6NHR9		0	1.63135	0				59.3877	0
	Medium	NRKPSDSVHITNDDER	1	1	1	A6NHR9		0	1.61159	0				14.9241	1
	Medium	ScTLPNYTK	1	2	1	A6NHR9	C2(Carbamidomethyl)	0	1.57362	0				22.2276	0
	Medium	EKESELGDRPLQVGER	1	1	1	A6NHR9		0	1.54076	0				24.2862	1
	Medium	IKDNDKEDGcFYFR	1	2	1	A6NHR9	C10(Carbamidomethyl)	0	1.51934	0				29.3571	2
	Medium	LPLLSR	1	2	1	A6NHR9		0	1.48955	0				30.934	0
P19474	E3 ubiquitin-protein ligase TRIM21 OS=Homo sapiens GN=TRIM21 PE=1 SV=1 - [RO52_HUMAN]	77.5368	38.95	1	19	19	38	475	54.1351	6.37939	146 / 411	32.2	473
	A3	Sequence	# PSMs	# Proteins	# Protein Groups	Protein Group Accessions	Modifications	ΔCn	XCorr	Probability				RT [min]	# Missed Cleavages
	High	DHAMVPLEEAAQEYQEK	2	1	1	P19474		0	4.42633	0				44.4855	0
	High	DHAmVPLEEAAQEYQEK	1	1	1	P19474	M4(Oxidation)	0	4.25084	0				38.8035	0
	High	LAQQSQALQELISELDRR	3	1	1	P19474		0	3.58703	0				73.2313	1
	High	SESWNLKDLDITSPELR	1	1	1	P19474		0	3.42557	0				56.3294	1
	High	LGDTQQSIPGNEER	1	1	1	P19474		0	3.0713	0				23.5793	0
	High	SVcHVPGLK	1	1	1	P19474	C3(Carbamidomethyl)	0	2.82712	0				19.4177	0
	High	QLQELEKDEREQLR	3	1	1	P19474		0	2.74124	0				26.9901	2
	High	LAqQSQALQELISELDRR	4	1	1	P19474	Q3(Deamidated)	0	2.694	0				64.2655	1
	High	HYWEVDVTGK	1	1	1	P19474		0	2.52332	0				33.6265	0
	High	LQVALGELRR	2	1	1	P19474		0	2.29362	0				33.7862	1
	High	LQVALGELR	2	1	1	P19474		0	2.21739	0				40.5178	0
	High	QLANmVNNLK	2	1	1	P19474	M5(Oxidation)	0	2.18239	0				22.5468	0
	High	NTAPLTLcPLNIGSQGSTDY	2	1	1	P19474	C8(Carbamidomethyl)	0	2.15479	0				64.302	0
	High	GGGSVcPVcR	3	1	1	P19474	C6(Carbamidomethyl); C9(Carbamidomethyl)	0	2.05375	0				13.3231	0
	High	NFLVEEEQR	1	1	1	P19474		0	2.04994	0				31.5724	0
	Medium	IHAEFVQQK	1	1	1	P19474		0	1.8701	0				17.7891	0
	Medium	ALcWVcAQSR	2	1	1	P19474	C3(Carbamidomethyl); C6(Carbamidomethyl)	0	1.80781	0				35.3362	0
	Medium	NTAPLTLcPLNIGSqGSTDY	1	1	1	P19474	C8(Carbamidomethyl); Q15(Deamidated)	0	1.74649	0				64.223	0
[truncated: 3,702 more rows]

## Sheet: FLAG-TULP3 hits
Accession	Description	Score	Coverage	# Proteins	# Unique Peptides	# Peptides	# PSMs	# AAs	MW [kDa]	calc. pI	# Experiments present in CRAPome (out of 411)	CRAPome Ave SC	CRAPome Max SC
P52732	Kinesin-like protein KIF11 OS=Homo sapiens GN=KIF11 PE=1 SV=2 - [KIF11_HUMAN]	2002.53	78.03	1	107	107	967	1056	119.085	5.64307	163 / 411	37.4	670
	A3	Sequence	# PSMs	# Proteins	# Protein Groups	Protein Group Accessions	Modifications	ΔCn	XCorr	Probability				RT [min]	# Missed Cleavages
	High	LQLVKEEYITSALESTEEKLHDAASK	6	1	1	P52732		0	6.74008	0				60.6337	2
	High	KAVDQHNAEAQDIFGK	9	1	1	P52732		0	6.00222	0				25.0056	1
	High	KASAHSIVEcDPVRK	14	1	1	P52732	C10(Carbamidomethyl)	0	5.91793	0				16.1152	2
	High	IGKLNLVDLAGSENIGR	3	1	1	P52732		0	5.71396	0				47.3865	1
	High	TSIIATISPASLNLEETLSTLEYAHR	5	1	1	P52732		0	5.68609	0				76.9975	0
	High	QHNIFLDQMTIDEDKLIAQNLELNETIK	5	1	1	P52732		0	5.5973	0				76.0464	1
	High	LNcFLEQDLKLDIPTGTTPQRK	4	1	1	P52732	C3(Carbamidomethyl)	0	5.55	0				53.744	2
	High	LLNTVEETTKDVSGLHSKLDR	1	1	1	P52732		0	5.53789	0				40.4079	2
	High	EEYITSALESTEEKLHDAASK	10	1	1	P52732		0	5.25348	0				56.3385	1
	High	EQELHNLLEVVSQccEASSSDITEK	6	1	1	P52732	C14(Carbamidomethyl); C15(Carbamidomethyl)	0	4.94614	0				57.7927	0
	High	VTELFMDNKNELDQcKSDLQNK	3	1	1	P52732	C15(Carbamidomethyl)	0	4.93555	0				42.2703	2
	High	KKAVDQHNAEAQDIFGK	5	1	1	P52732		0	4.86917	0				19.6292	2
	High	SPNEEYTWEEDPLAGIIPR	11	1	1	P52732		0	4.85097	0				73.3138	0
	High	FcALEEKcENIQKPLSSVQENIQQK	3	1	1	P52732	C2(Carbamidomethyl); C8(Carbamidomethyl)	0	4.81217	0				40.8854	1
	High	GLEEITVHNKDEVYQILEK	23	1	1	P52732		0	4.736	0				52.044	1
	High	VSLLEIYNEELFDLLNPSSDVSER	4	1	1	P52732		0	4.58654	0				96.2833	0
	High	TSLTVADKIEDQKK	24	1	1	P52732		0	4.57227	0				20.5774	2
	High	LLNTVEETTKDVSGLHSK	20	1	1	P52732		0	4.5516	0				34.9317	1
	High	LNcFLEQDLKLDIPTGTTPQR	3	1	1	P52732	C3(Carbamidomethyl)	0	4.52579	0				61.5834	1
	High	cENIQKPLSSVQENIQQK	9	1	1	P52732	C1(Carbamidomethyl)	0	4.31036	0				34.8235	0
	High	EQELHNLLEVVSqccEASSSDITEK	2	1	1	P52732	Q13(Deamidated); C14(Carbamidomethyl); C15(Carbamidomethyl)	0	4.25271	0				62.3699	0
	High	TDLLSSLEmILSPTVVSILK	4	1	1	P52732	M9(Oxidation)	0	4.23669	0				106.019	0
	High	SVVcPILDEVIMGYNcTIFAYGQTGTGK	1	1	1	P52732	C4(Carbamidomethyl); C16(Carbamidomethyl)	0	4.19294	0				87.9633	0
	High	KTYTFDMVFGASTK	7	1	1	P52732		0	4.17546	0				46.6642	1
	High	KALIKEYTEEIER	3	1	1	P52732		0	4.1441	0				34.8391	2
	High	AREAGNINQSLLTLGR	2	1	1	P52732		0	4.05334	0				42.348	1
	High	VTELFMDNKNELDQcK	11	1	1	P52732	C15(Carbamidomethyl)	0	4.04161	0				38.4793	1
	High	NLNSLFNNMEELIK	7	1	1	P52732		0	4.03573	0				76.995	0
	High	ASAHSIVEcDPVRK	7	1	1	P52732	C9(Carbamidomethyl)	0	4.01988	0				17.2969	1
	High	LLnTVEETTKDVSGLHSK	6	1	1	P52732	N3(Deamidated)	0	3.96883	0				37.7013	1
	High	IGAVEEELNRVTELFMDNKNELDQcK	1	1	1	P52732	C25(Carbamidomethyl)	0	3.95191	0				76.5709	2
	High	VTELFmDNKNELDQcK	4	1	1	P52732	M6(Oxidation); C15(Carbamidomethyl)	0	3.89087	0				34.9193	1
	High	AVDQHNAEAQDIFGK	23	1	1	P52732		0	3.87977	0				25.5537	0
	High	FcALEEKcEnIqKPLSSVQENIQQK	3	1	1	P52732	C2(Carbamidomethyl); C8(Carbamidomethyl); N10(Deamidated); Q12(Deamidated)	0	3.86211	0				40.7982	1
	High	SKVEETTEHLVTK	26	1	1	P52732		0	3.84183	0				26.831	1
	High	SVVcPILDEVImGYNcTIFAYGQTGTGK	3	1	1	P52732	C4(Carbamidomethyl); M12(Oxidation); C16(Carbamidomethyl)	0	3.82956	0				85.8395	0
	High	LLnTVEETTKDVSGLHSKLDR	1	1	1	P52732	N3(Deamidated)	0	3.77028	0				44.1038	2
	High	QcGNLTEDLKTIK	3	1	1	P52732	C2(Carbamidomethyl)	0	3.76456	0				30.4076	1
	High	AKNILNKPEVNQK	8	1	1	P52732		0	3.74758	0				15.1477	1
	High	TDLLSSLEMILSPTVVSILK	2	1	1	P52732		0	3.74098	0				107.597	0
	High	ASAHSIVEcDPVR	3	1	1	P52732	C9(Carbamidomethyl)	0	3.67204	0				20.7381	0
	High	EAGNINQSLLTLGR	4	1	1	P52732		0	3.64425	0				46.7736	0
	High	TVYFSEQWVSSLNER	9	1	1	P52732		0	3.63345	0				63.2051	0
	High	LQLVKEEYITSALESTEEK	2	1	1	P52732		0	3.61427	0				52.283	1
	High	ELDGFLSILcNNLHELQENTIcSLVESQK	1	1	1	P52732	C10(Carbamidomethyl); C22(Carbamidomethyl)	0	3.57248	0				96.8371	0
	High	NLNSLFNNmEELIKDGSSK	3	1	1	P52732	M9(Oxidation)	0	3.56654	0				48.6645	1
	High	SHSVFSVTIHMK	16	1	1	P52732		0	3.56647	0				34.8508	0
	High	NLNSLFNNMEELIKDGSSK	4	1	1	P52732		0	3.56391	0				71.3989	1
	High	EEYITSALESTEEK	4	1	1	P52732		0	3.55655	0				42.5105	0
	High	SDLQNKTQELETTQK	5	1	1	P52732		0	3.54784	0				20.606	1
	High	TFTmEGERSPNEEYTWEEDPLAGIIPR	2	1	1	P52732	M4(Oxidation)	0	3.53981	0				64.1224	1
	High	TFTMEGERSPNEEYTWEEDPLAGIIPR	1	1	1	P52732		0	3.52368	0				67.751	1
	High	TSLTVADKIEDQK	4	1	1	P52732		0	3.52071	0				25.4521	1
	High	RTTAATLMNAYSSR	8	1	1	P52732		0	3.51809	0				31.3614	1
	High	LqLVKEEYITSALESTEEKLHDAASK	3	1	1	P52732	Q2(Deamidated)	0	3.48255	0				59.5841	2
	High	LTVQEEQIVELIEK	23	1	1	P52732		0	3.47144	0				64.1566	0
	High	ALIKEYTEEIER	13	1	1	P52732		0	3.44065	0				35.501	1
	High	IGAVEEELNRVTELFmDNKNELDQcK	4	1	1	P52732	M16(Oxidation); C25(Carbamidomethyl)	0	3.42748	0				72.5443	2
	High	LNLVDLAGSENIGR	7	1	1	P52732		0	3.4203	0				56.3271	0
	High	LVEESVKHSDKLNGNLEK	3	1	1	P52732		0	3.39991	0				21.0245	2
	High	cRPFNLAER	9	1	1	P52732	C1(Carbamidomethyl)	0	3.37277	0				24.508	0
	High	NLNSLFNNmEELIK	5	1	1	P52732	M9(Oxidation)	0	3.33401	0				53.6326	0
	High	KSYLYPSTLVR	3	1	1	P52732		0	3.288	0				34.9839	1
	High	LNcFLEqDLKLDIPTGTTPQR	10	1	1	P52732	C3(Carbamidomethyl); Q7(Deamidated)	0	3.28707	0				62.6438	1
	High	EQELHnLLEVVSqccEASSSDITEK	3	1	1	P52732	N6(Deamidated); Q13(Deamidated); C14(Carbamidomethyl); C15(Carbamidomethyl)	0	3.27249	0				63.3291	0
	High	TYTFDMVFGASTK	4	1	1	P52732		0	3.24481	0				54.9181	0
	High	TTAATLMNAYSSR	11	1	1	P52732		0	3.20066	0				36.967	0
	High	ISQETEQRcESLNTR	2	1	1	P52732	C9(Carbamidomethyl)	0	3.19216	0				17.0115	1
	High	EKnGVYISEENFR	7	1	1	P52732	N3(Deamidated)	0	3.13572	0				32.5066	1
	High	LTDnGTEFSVK	8	1	1	P52732	N4(Deamidated)	0	3.10699	0				29.8446	0
	High	cENIQKPLSSVQEnIQQK	28	1	1	P52732	C1(Carbamidomethyl); N14(Deamidated)	0	3.04213	0				35.6262	0
	High	TTAATLMnAYSSR	5	1	1	P52732	N8(Deamidated)	0	2.98711	0				32.8523	0
	High	LIAQNLELNETIK	1	1	1	P52732		0	2.98182	0				43.7219	0
	High	NGVYISEENFR	6	1	1	P52732		0	2.97617	0				39.3144	0
	High	AKnILNKPEVNQK	15	1	1	P52732	N3(Deamidated)	0	2.97345	0				15.6734	1
	High	NFNQEGTKLVEESVK	5	1	1	P52732		0	2.96588	0				35.8349	1
	High	KAVDqHNAEAQDIFGK	4	1	1	P52732	Q5(Deamidated)	0	2.95366	0				25.0727	1
	High	HSDKLnGNLEK	23	1	1	P52732	N6(Deamidated)	0	2.91313	0				8.12282	1
	High	KTYTFDmVFGASTK	4	1	1	P52732	M7(Oxidation)	0	2.89825	0				43.0997	1
	High	FcADSDGFSQELR	9	1	1	P52732	C2(Carbamidomethyl)	0	2.8778	0				40.4036	0
	High	HSDKLNGNLEK	6	1	1	P52732		0	2.87496	0				5.79588	1
	High	TTAATLmNAYSSR	6	1	1	P52732	M7(Oxidation)	0	2.86079	0				28.9924	0
	High	RTTAATLmNAYSSR	1	1	1	P52732	M8(Oxidation)	0	2.82056	0				24.5655	1
	High	SDLQnKTQELETTQK	15	1	1	P52732	N5(Deamidated)	0	2.78242	0				18.8994	1
	High	LNcFLEQDLK	3	1	1	P52732	C3(Carbamidomethyl)	0	2.77356	0				46.2106	0
	High	EKNGVYISEENFR	5	1	1	P52732		0	2.74397	0				31.3868	1
	High	EHLLDQLKR	7	1	1	P52732		0	2.72489	0				24.1615	1
	High	LDIPTGTTPQRK	4	1	1	P52732		0	2.69312	0				21.6911	1
	High	IGAVEEELnRVTELFmDnKNELDQcK	4	1	1	P52732	N9(Deamidated); M16(Oxidation); N18(Deamidated); C25(Carbamidomethyl)	0	2.67224	0				72.0118	2
	High	SVVcPILDEVIMGYncTIFAYGQTGTGK	1	1	1	P52732	C4(Carbamidomethyl); N15(Deamidated); C16(Carbamidomethyl)	0	2.67031	0				88.4689	0
	High	TVLQELINVLK	7	1	1	P52732		0	2.66192	0				76.4664	0
	High	LLNTVEETTK	7	1	1	P52732		0	2.65698	0				21.356	0
	High	EHLLDqLKR	3	1	1	P52732	Q6(Deamidated)	0	2.65661	0				26.9836	1
	High	NILNKPEVNQK	5	1	1	P52732		0	2.64309	0				18.662	0
	High	SHSVFSVTIHmK	6	1	1	P52732	M11(Oxidation)	0	2.63058	0				23.3572	0
	High	GKNIqVVVR	4	1	1	P52732	Q5(Deamidated)	0	2.63052	0				17.4052	1
	High	LTDNGTEFSVK	13	1	1	P52732		0	2.62775	0				28.6547	0
	High	NLnSLFNNmEELIKDGSSK	4	1	1	P52732	N3(Deamidated); M9(Oxidation)	0	2.58446	0				51.211	1
	High	GKNIQVVVR	7	1	1	P52732		0	2.58171	0				15.1027	1
	High	SPnEEYTWEEDPLAGIIPR	5	1	1	P52732	N3(Deamidated)	0	2.56403	0				76.8865	0
	High	TEPREHLLDQLKR	1	1	1	P52732		0	2.54644	0				26.0769	2
	High	TLHqIFEK	1	1	1	P52732	Q4(Deamidated)	0	2.54072	0				23.2225	0
	High	QTHSQELcK	2	1	1	P52732	C8(Carbamidomethyl)	0	2.53578	0				5.44708	0
	High	NLnSLFNNMEELIKDGSSK	6	1	1	P52732	N3(Deamidated)	0	2.53467	0				71.7034	1
	High	NFnQEGTKLVEESVK	3	1	1	P52732	N3(Deamidated)	0	2.50927	0				43.7325	1
	High	nGVYISEENFR	4	1	1	P52732	N1(Deamidated)	0	2.44047	0				43.9179	0
	High	TQELETTQKHLQETK	2	1	1	P52732		0	2.43312	0				16.799	1
	High	TTAATLmnAYSSR	3	1	1	P52732	M7(Oxidation); N8(Deamidated)	0	2.43274	0				30.5634	0
	High	TLHQIFEK	12	1	1	P52732		0	2.42397	0				36.4444	0
	High	QcGnLTEDLK	2	1	1	P52732	C2(Carbamidomethyl); N4(Deamidated)	0	2.42019	0				25.5999	0
	High	AVDQHnAEAQDIFGK	14	1	1	P52732	N6(Deamidated)	0	2.40897	0				32.5123	0
	High	AREAGNInqSLLTLGR	3	1	1	P52732	N8(Deamidated); Q9(Deamidated)	0.0916	2.37681	0				44.2957	1
	High	nGVYISEEnFR	1	1	1	P52732	N1(Deamidated); N9(Deamidated)	0	2.35243	0				46.8935	0
	High	QcGNLTEDLK	3	1	1	P52732	C2(Carbamidomethyl)	0	2.34522	0				24.1146	0
	High	LqLVKEEYITSALESTEEK	2	1	1	P52732	Q2(Deamidated)	0	2.27891	0				55.9948	1
	High	VTELFmDNKnELDQcK	3	1	1	P52732	M6(Oxidation); N10(Deamidated); C15(Carbamidomethyl)	0	2.27758	0				34.2597	1
	High	QHNIFLDqMTIDEDK	1	1	1	P52732	Q8(Deamidated)	0	2.26185	0				45.604	0
	High	EAGnINQSLLTLGR	3	1	1	P52732	N4(Deamidated)	0	2.26041	0				56.3351	0
	High	VEETTEHLVTK	3	1	1	P52732		0	2.24528	0				16.7092	0
	High	IGAVEEELNR	13	1	1	P52732		0	2.243	0				30.7016	0
	High	ETTIDGEELVK	7	1	1	P52732		0	2.21053	0				35.6433	0
	High	TFTMEGERSPnEEYTWEEDPLAGIIPR	1	1	1	P52732	N11(Deamidated)	0	2.15238	0				67.5376	1
	High	SGAVDKR	2	1	1	P52732		0	2.14333	0				4.718	1
	High	EQSLAAESK	4	1	1	P52732		0	2.13977	0				7.70634	0
	High	TQELETTQK	8	1	1	P52732		0	2.13145	0				8.026	0
	High	VTELFMDnKNELDQcKSDLQNK	17	1	1	P52732	N8(Deamidated); C15(Carbamidomethyl)	0	2.10446	0				38.666	2
	High	HLQETK	4	1	1	P52732		0	2.08416	0				5.13852	0
	High	VTELFMDnKNELDQcK	11	1	1	P52732	N8(Deamidated); C15(Carbamidomethyl)	0	2.07424	0				37.6427	1
	High	GLEEITVHnKDEVYQILEK	6	1	1	P52732	N9(Deamidated)	0	2.06548	0				54.3016	1
	High	FcADSDGFSqELR	1	1	1	P52732	C2(Carbamidomethyl); Q10(Deamidated)	0	2.05974	0				44.6019	0
	High	VTELFMDNK	3	1	1	P52732		0	2.05822	0				35.4123	0
	High	LmNLWTER	7	1	1	P52732	M2(Oxidation)	0	2.0571	0				37.9432	0
	High	RTTAATLmnAYSSR	1	1	1	P52732	M8(Oxidation); N9(Deamidated)	0	2.04897	0				23.5257	1
	High	TVLqELINVLK	1	1	1	P52732	Q4(Deamidated)	0	2.03633	0				78.017	0
	High	DVSGLHSKLDR	2	1	1	P52732		0	2.03171	0				17.6511	1
	High	LnGNLEK	1	1	1	P52732	N2(Deamidated)	0	2.02661	0				13.3294	0
	High	VITALVER	4	1	1	P52732		0	2.02313	0				29.578	0
	High	cESLNTR	1	1	1	P52732	C1(Carbamidomethyl)	0	2.00799	0				6.34079	0
	High	IGAVEEELnRVTELFmDNKNELDQcK	3	1	1	P52732	N9(Deamidated); M16(Oxidation); C25(Carbamidomethyl)	0	1.99673	0				67.3019	2
	High	InSqLK	4	1	1	P52732	N2(Deamidated); Q4(Deamidated)	0	1.98528	0				12.2227	0
	High	LmnLWTER	1	1	1	P52732	M2(Oxidation); N3(Deamidated)	0	1.98278	0				41.2921	0
	High	LMNLWTER	2	1	1	P52732		0	1.97563	0				46.7208	0
	High	IGAVEEELnR	2	1	1	P52732	N9(Deamidated)	0	1.95728	0				31.5929	0
	High	LVEESVKHSDKLnGNLEK	9	1	1	P52732	N13(Deamidated)	0	1.94755	0				22.7953	2
	High	SKDIVNK	2	1	1	P52732		0	1.94092	0				5.39563	1
	High	LnLVDLAGSEnIGR	1	1	1	P52732	N2(Deamidated); N11(Deamidated)	0	1.92978	0				54.3745	0
	High	NILNKPEVnQK	11	1	1	P52732	N9(Deamidated)	0	1.92837	0				20.8297	0
	High	LLnTVEETTK	2	1	1	P52732	N3(Deamidated)	0	1.91375	0				23.4951	0
	High	EHLLDQLK	7	1	1	P52732		0	1.90711	0				25.56	0
	High	SYLYPSTLVR	3	1	1	P52732		0	1.90262	0				46.2068	0
	High	EYTEEIER	3	1	1	P52732		0	1.89374	0				23.256	0
	High	NLnSLFNNMEELIK	23	1	1	P52732	N3(Deamidated)	0	1.89301	0				72.2246	0
	High	LTVqEEQIVELIEK	4	1	1	P52732	Q4(Deamidated)	0	1.86343	0				75.9477	0
	High	LDIPTGTTPQR	3	1	1	P52732		0	1.86155	0				29.9986	0
	High	TFTmEGER	2	1	1	P52732	M4(Oxidation)	0	1.86134	0				11.9846	0
	Medium	LQMFDDPR	1	1	1	P52732		0	1.84122	0				36.1855	0
	Medium	TVYFSEqWVSSLNER	2	1	1	P52732	Q7(Deamidated)	0	1.82831	0				64.6805	0
	Medium	NLnSLFnNMEELIK	3	1	1	P52732	N3(Deamidated); N7(Deamidated)	0	1.80087	0				70.2103	0
	Medium	NLnSLFNNmEELIK	4	1	1	P52732	N3(Deamidated); M9(Oxidation)	0	1.79865	0				56.054	0
	Medium	ILQDSLGGR	3	1	1	P52732		0	1.79618	0				22.533	0
	Medium	DEVYQILEK	1	1	1	P52732		0	1.79566	0				50.8321	0
	Medium	LVEESVKHSDKLnGnLEK	1	1	1	P52732	N13(Deamidated); N15(Deamidated)	0	1.75852	0				20.5035	2
	Medium	LHDAASK	1	1	1	P52732		0	1.75197	0				5.04098	0
	Medium	KEVSVR	1	1	1	P52732		0	1.74909	0				5.38258	1
	Medium	TSLTVADKIEDqKK	1	1	1	P52732	Q12(Deamidated)	0	1.72032	0				23.9278	2
	Medium	INSQLK	2	1	1	P52732		0	1.71346	0				6.84743	0
	Medium	LNGNLEK	1	1	1	P52732		0	1.68447	0				7.88458	0
	Medium	IGAVEEELNRVTELFmDNK	1	1	1	P52732	M16(Oxidation)	0	1.65335	0				73.3328	1
	Medium	FcALEEK	2	1	1	P52732	C2(Carbamidomethyl)	0	1.64525	0				21.5693	0
	Medium	LVEESVK	1	1	1	P52732		0	1.62512	0				11.863	0
	Medium	LTVqEEqIVELIEK	1	1	1	P52732	Q4(Deamidated); Q7(Deamidated)	0	1.60792	0				76.1174	0
	Medium	IGAVEEELNRVTELFMDNK	1	1	1	P52732		0	1.60554	0				77.0266	1
	Medium	TFTMEGER	1	1	1	P52732		0	1.58864	0				24.944	0
	Medium	mTFHSQK	1	1	1	P52732	M1(Oxidation)	0	1.58545	0				5.33427	0
	Medium	NFNQEGTK	1	1	1	P52732		0	1.57899	0				5.87209	0
	Medium	TSLTVADK	1	1	1	P52732		0	1.57422	0				15.1489	0
	Medium	NELDQcK	1	1	1	P52732	C6(Carbamidomethyl)	0	1.55112	0				6.98438	0
	Medium	DLAAAR	1	1	1	P52732		0	1.54918	0				7.00068	0
	Medium	VTELFmDNK	1	1	1	P52732	M6(Oxidation)	0	1.5364	0				26.7813	0
	Medium	TqELETTQK	1	1	1	P52732	Q2(Deamidated)	0	1.53217	0				8.52772	0
	Medium	AVDqHnAEAQDIFGK	1	1	1	P52732	Q4(Deamidated); N6(Deamidated)	0	1.53203	0				32.4971	0
O75386	Tubby-related protein 3 OS=Homo sapiens GN=TULP3 PE=1 SV=2 - [TULP3_HUMAN]	1527.09	61.31	11	40	42	925	442	49.6109	7.73779	0 / 411	0	0
	A3	Sequence	# PSMs	# Proteins	# Protein Groups	Protein Group Accessions	Modifications	ΔCn	XCorr	Probability				RT [min]	# Missed Cleavages
	High	QELAAISYETNVLGFKGPR	14	2	1	O75386		0	5.15786	0				56.4629	1
	High	NFQIVHKNDPDYIVmQFGR	7	4	1	O75386	M15(Oxidation)	0	5.11681	0				46.5308	1
	High	VADDVFTLDYNYPLcAVQAFGIGLSSFDSK	5	1	1	O75386	C15(Carbamidomethyl)	0	4.75758	0				96.88	0
	High	GLVGAAHTRQELAAISYETNVLGFK	4	2	1	O75386		0	4.68228	0				59.6887	1
	High	TMENLVELHNKAPVWnSDTQSYVLNFR	5	4	1	O75386	N16(Deamidated)	0	4.5593	0				58.725	1
	High	QELAAISYETNVLGFK	21	2	1	O75386		0	4.5357	0				64.1831	0
	High	NFQIVHKNDPDYIVMQFGR	41	4	1	O75386		0	4.49706	0				50.0994	1
	High	APVWNSDTQSYVLNFR	14	4	1	O75386		0	4.41078	0				55.4221	0
	High	TmENLVELHNKAPVWNSDTQSYVLNFR	3	4	1	O75386	M2(Oxidation)	0	4.20591	0				58.5074	1
	High	KRLEPFMVQPNPEAR	12	1	1	O75386		0	4.18342	0				34.6148	2
	High	KMSVIIPGMTLNHK	20	2	1	O75386		0	3.98236	0				36.2585	1
	High	KRLEPFmVQPNPEAR	9	1	1	O75386	M7(Oxidation)	0	3.98106	0				28.8843	2
	High	GLVGAAHTRqELAAISYETNVLGFK	4	2	1	O75386	Q10(Deamidated)	0	3.91531	0				62.3066	1
	High	SKTANYLISIDPVDLSR	6	1	1	O75386		0	3.91342	0				51.4939	1
	High	RLEPFmVQPNPEAR	8	1	1	O75386	M6(Oxidation)	0	3.87172	0				32.7884	1
	High	RLEPFmVqPNPEAR	6	1	1	O75386	M6(Oxidation); Q8(Deamidated)	0	3.86472	0				34.8973	1
	High	SKTAnYLISIDPVDLSR	3	1	1	O75386	N5(Deamidated)	0	3.83686	0				53.6709	1
	High	QELAAISYETnVLGFKGPR	4	2	1	O75386	N11(Deamidated)	0	3.79969	0				59.4664	1
	High	KmSVIIPGmTLNHK	7	2	1	O75386	M2(Oxidation); M9(Oxidation)	0	3.75619	0				20.5886	1
	High	LSPSGDSVFHEEMMKMR	3	2	1	O75386		0	3.70395	0				44.3816	1
	High	LSPSGDSVFHEEMMK	12	2	1	O75386		0	3.68056	0				39.068	0
	High	GLFPTYYMYLEKEENQK	12	1	1	O75386		0	3.64638	0				54.6777	1
	High	TMENLVELHNKAPVWNSDTQSYVLNFR	4	4	1	O75386		0	3.58574	0				58.1411	1
	High	LEPFMVQPNPEAR	7	1	1	O75386		0	3.56789	0				46.6226	0
	High	cRLSPSGDSVFHEEMMK	2	2	1	O75386	C1(Carbamidomethyl)	0	3.54739	0				34.2385	1
	High	TANYLISIDPVDLSR	35	1	1	O75386		0	3.50115	0				64.3954	0
	High	KmSVIIPGMTLNHK	21	2	1	O75386	M2(Oxidation)	0	3.46913	0				32.6462	1
	High	RLEPFMVQPNPEAR	16	1	1	O75386		0	3.45806	0				40.4206	1
	High	GLFPTYYmYLEKEENQK	9	1	1	O75386	M8(Oxidation)	0	3.43794	0				57.2073	1
	High	MSVIIPGMTLNHK	8	2	1	O75386		0	3.29598	0				46.5915	0
	High	NFQIVHKnDPDYIVMQFGR	39	4	1	O75386	N8(Deamidated)	0	3.28433	0				49.2674	1
	High	TMENLVELHNK	21	4	1	O75386		0	3.27531	0				28.5471	0
	High	qELAAISYETNVLGFKGPRK	2	2	1	O75386	Q1(Deamidated)	0	3.19702	0				46.0857	2
	High	GRGLVGAAHTR	1	2	1	O75386		0	3.14325	0				5.64902	1
	High	KMSVIIPGMTLnHK	13	2	1	O75386	N12(Deamidated)	0	3.09417	0				40.0394	1
	High	mSVIIPGMTLnHK	3	2	1	O75386	M1(Oxidation); N11(Deamidated)	0	3.08991	0				40.2525	0
	High	KRLEPFmVqPNPEAR	2	1	1	O75386	M7(Oxidation); Q9(Deamidated)	0	3.0878	0				28.2178	2
	High	APVWNSDTQSYVLnFR	53	4	1	O75386	N14(Deamidated)	0	3.08387	0				59.293	0
	High	mSVIIPGMTLNHK	10	2	1	O75386	M1(Oxidation)	0	3.05987	0				37.6332	0
	High	VADDVFTLDYNYPLcAVqAFGIGLSSFDSK	4	1	1	O75386	C15(Carbamidomethyl); Q18(Deamidated)	0	3.05931	0				97.6856	0
	High	NDPDYIVMQFGR	8	4	1	O75386		0	3.03586	0				55.7821	0
	High	MSVIIPGMTLnHK	12	2	1	O75386	N11(Deamidated)	0	3.02814	0				46.146	0
	High	NFQIVHKnDPDYIVmQFGR	4	4	1	O75386	N8(Deamidated); M15(Oxidation)	0	3.01547	0				44.7322	1
	High	KRLEPFMVqPNPEAR	2	1	1	O75386	Q9(Deamidated)	0	2.99277	0				32.8707	2
	High	KRLEPFMVqPnPEAR	1	1	1	O75386	Q9(Deamidated); N11(Deamidated)	0	2.97274	0				33.5593	2
	High	LEPFmVQPNPEAR	13	1	1	O75386	M5(Oxidation)	0	2.93659	0				41.5545	0
	High	GLVGAAHTRqELAAISYETNVLGFKGPR	4	2	1	O75386	Q10(Deamidated)	0	2.93344	0				55.0032	2
	High	TmENLVELHNK	9	4	1	O75386	M2(Oxidation)	0	2.9086	0				19.7035	0
	High	EGESYVGKLR	3	1	1	O75386		0	2.8954	0				19.6879	1
	High	QIPYQPQNNHDSLLSR	11	3	1	O75386		0	2.8692	0				34.882	0
	High	QIPYQPQnnHDSLLSR	65	3	1	O75386	N8(Deamidated); N9(Deamidated)	0	2.85696	0				42.2801	0
	High	KmSVIIPGMTLnHK	3	2	1	O75386	M2(Oxidation); N12(Deamidated)	0	2.84269	0				32.9888	1
	High	GLFPTYYMYLEK	6	1	1	O75386		0	2.8328	0				67.6185	0
	High	LRSNLMGTK	4	3	1	O75386		0	2.82448	0				15.0998	1
	High	GLFPTYYMYLEKEEnQK	8	1	1	O75386	N15(Deamidated)	0	2.80365	0				55.6944	1
	High	nDPDYIVMQFGR	4	4	1	O75386	N1(Deamidated)	0	2.76028	0				53.2281	0
	High	GLVGAAHTRqELAAISYETnVLGFK	1	2	1	O75386	Q10(Deamidated); N20(Deamidated)	0	2.73761	0				61.9025	1
	High	NDPDYIVmQFGR	4	4	1	O75386	M8(Oxidation)	0	2.64759	0				45.4721	0
	High	TmENLVELHnKAPVWNSDTQSYVLNFR	8	4	1	O75386	M2(Oxidation); N10(Deamidated)	0	2.61323	0				59.0295	1
	High	TAnYLISIDPVDLSR	5	1	1	O75386	N3(Deamidated)	0	2.57733	0				62.7145	0
	High	QELAAISYETnVLGFK	16	2	1	O75386	N11(Deamidated)	0	2.5215	0				61.6897	0
	High	GLFPTYYmYLEK	2	1	1	O75386	M8(Oxidation)	0	2.45338	0				58.187	0
	High	KmSVIIPGmTLnHK	1	2	1	O75386	M2(Oxidation); M9(Oxidation); N12(Deamidated)	0	2.4495	0				22.1894	1
	High	mSVIIPGmTLNHK	4	2	1	O75386	M1(Oxidation); M8(Oxidation)	0	2.40906	0				25.4932	0
	High	WqnRTMENLVELHnKAPVWNSDTQSYVLNFR	10	4	1	O75386	Q2(Deamidated); N3(Deamidated); N14(Deamidated)	0	2.40111	0				55.5053	2
	High	GRVTQASVK	2	4	1	O75386		0	2.39764	0				5.45951	1
	High	APVWnSDTqSYVLNFR	7	4	1	O75386	N5(Deamidated); Q9(Deamidated)	0	2.3956	0				60.0077	0
	High	TMEnLVELHNK	2	4	1	O75386	N4(Deamidated)	0	2.39549	0				32.883	0
	High	EENQKIFLLAAR	1	1	1	O75386		0	2.2821	0				38.0358	1
	High	TMEnLVELHnKAPVWNSDTQSYVLNFR	15	4	1	O75386	N4(Deamidated); N10(Deamidated)	0	2.27545	0				63.411	1
	High	WqnRTMEnLVELHnKAPVWNSDTQSYVLNFR	5	4	1	O75386	Q2(Deamidated); N3(Deamidated); N8(Deamidated); N14(Deamidated)	0	2.22047	0				60.8587	2
	High	IFLLAAR	34	1	1	O75386		0	2.12974	0				45.7384	0
	High	LSPSGDSVFHEEmmK	5	2	1	O75386	M13(Oxidation); M14(Oxidation)	0	2.11281	0				28.4789	0
	High	LRSnLMGTK	1	3	1	O75386	N4(Deamidated)	0	2.10154	0				17.0825	1
	High	LSPSGDSVFHEEmMK	46	2	1	O75386	M13(Oxidation)	0	2.08279	0				30.6974	0
	High	QIPYQPQNnHDSLLSR	77	3	1	O75386	N9(Deamidated)	0	2.05679	0				37.9898	0
	High	GLFPTYYmYLEKEEnQK	2	1	1	O75386	M8(Oxidation); N15(Deamidated)	0	2.01115	0				58.8339	1
	High	NFqIVHKnDPDYIVMQFGR	5	4	1	O75386	Q3(Deamidated); N8(Deamidated)	0	2.00214	0				53.3123	1
	High	RLEPFMVqPNPEAR	9	1	1	O75386	Q8(Deamidated)	0	1.97879	0				43.5616	1
	High	TmEnLVELHNK	2	4	1	O75386	M2(Oxidation); N4(Deamidated)	0	1.97802	0				27.613	0
	High	LEPFMVqPNPEAR	3	1	1	O75386	Q7(Deamidated)	0	1.97034	0				46.7659	0
	High	nFqIVHKnDPDYIVMQFGR	1	4	1	O75386	N1(Deamidated); Q3(Deamidated); N8(Deamidated)	0	1.93366	0				54.8922	1
	High	SnLMGTK	1	3	1	O75386	N2(Deamidated)	0	1.91929	0				16.0634	0
	High	GLVGAAHTR	4	2	1	O75386		0	1.91355	0				7.59	0
	Medium	LEPFmVqPNPEAR	1	1	1	O75386	M5(Oxidation); Q7(Deamidated)	0	1.8347	0				40.7752	0
	Medium	SNLmGTK	2	3	1	O75386	M4(Oxidation)	0	1.82834	0				9.42123	0
	Medium	mSVIIPGmTLnHK	1	2	1	O75386	M1(Oxidation); M8(Oxidation); N11(Deamidated)	0	1.82833	0				30.0654	0
	Medium	IIRDKR	1	1	1	O75386		0	1.80169	0				4.92068	2
	Medium	EGESYVGK	7	1	1	O75386		0	1.80116	0				8.35001	0
	Medium	LLLEK	1	20	4	P61289;O75386;J3KRK0;E9PL24		0	1.74243	0				21.5786	0
	Medium	SNLMGTK	5	3	1	O75386		0	1.70163	0				8.9549	0
	Medium	NFQIVHK	1	4	1	O75386		0	1.68427	0				16.8656	0
	Medium	RAKPR	2	1	1	O75386		0	1.56343	0				4.7826	1
	Medium	LDYQR	1	1	1	O75386		0	1.55372	0				9.41646	0
	Medium	VTqASVK	1	8	2	O75386;A0A087WT25	Q3(Deamidated)	0	1.54816	0				5.59376	0
	Medium	QAKLDYQR	1	1	1	O75386		0	1.52958	0				9.25853	1
	Medium	FTVYDR	1	2	1	O75386		0	1.52774	0				24.4601	0
Q13428	Treacle protein OS=Homo sapiens GN=TCOF1 PE=1 SV=3 - [TCOF_HUMAN]	932.329	44.96	3	8	76	454	1488	152.015	9.0415	103 / 411	23.1	126
	A3	Sequence	# PSMs	# Proteins	# Protein Groups	Protein Group Accessions	Modifications	ΔCn	XCorr	Probability	103 / 411	23.1	126	RT [min]	# Missed Cleavages
	High	GKGSLGSQGAKDEPEEELQK	6	3	2	Q13428;E7ETY2		0	5.54388	0	103 / 411	23.1	126	17.4018	2
	High	SPAGPAATPAQAQAASTPR	8	3	2	Q13428;E7ETY2		0	4.99603	0	103 / 411	23.1	126	20.65	0
	High	KGAGNPQASTLALQSNITQcLLGQPWPLNEAQVQASVVK	1	3	2	Q13428;E7ETY2	C20(Carbamidomethyl)	0	4.68568	0	103 / 411	23.1	126	75.3137	1
	High	LASTNSSVLGADLPSSmKEK	5	4	2	Q13428;E7ETY2	M17(Oxidation)	0	4.6787	0	103 / 411	23.1	126	30.5254	1
	High	cFLAQPVTLLDIYTHWQQTSELGR	1	4	2	Q13428;E7ETY2	C1(Carbamidomethyl)	0	4.58359	0	103 / 411	23.1	126	77.0736	0
	High	TQPSSGVDSAVGTLPATSPQSTSVQAK	6	1	1	Q13428		0	4.50912	0	103 / 411	23.1	126	37.5399	0
	High	LASTnSSVLGADLPSSmKEK	3	4	2	Q13428;E7ETY2	N5(Deamidated); M17(Oxidation)	0	4.38186	0	103 / 411	23.1	126	35.4016	1
	High	KQEGPATQVSKK	2	1	1	Q13428		0	4.28803	0	103 / 411	23.1	126	5.33679	2
	High	TSQVGAASAPAKESPR	3	3	2	Q13428;E7ETY2		0	4.19919	0	103 / 411	23.1	126	11.8666	1
	High	LASTnSSVLGADLPSSMK	7	4	2	Q13428;E7ETY2	N5(Deamidated)	0	4.09857	0	103 / 411	23.1	126	47.4481	0
	High	KGAGNPQASTLALQSNITqcLLGqPWPLNEAQVQASVVK	20	3	2	Q13428;E7ETY2	Q19(Deamidated); C20(Carbamidomethyl); Q24(Deamidated)	0	3.99237	0	103 / 411	23.1	126	76.3534	1
	High	ELLPLIYHHLLR	13	3	2	Q13428;E7ETY2		0	3.96873	0	103 / 411	23.1	126	52.4748	0
	High	SLGNILQAKPTSSPAK	14	3	2	Q13428;E7ETY2		0	3.92034	0	103 / 411	23.1	126	32.4204	0
	High	KLGAGEGGEASVSPEK	6	3	2	Q13428;E7ETY2		0	3.9189	0	103 / 411	23.1	126	16.0751	1
	High	TSqVGAASAPAKESPR	2	3	2	Q13428;E7ETY2	Q3(Deamidated)	0	3.89778	0	103 / 411	23.1	126	12.3754	1
	High	GSLGSQGAKDEPEEELQK	6	3	2	Q13428;E7ETY2		0	3.87014	0	103 / 411	23.1	126	20.6412	1
	High	SPQVKPASTMGMGPLGK	7	3	2	Q13428;E7ETY2		0	3.85105	0	103 / 411	23.1	126	32.4547	0
	High	RKAEEDAALQAK	2	4	2	Q13428;E7ETY2		0	3.84465	0	103 / 411	23.1	126	5.67395	2
	High	KNPASLPLTQAALK	10	1	1	Q13428		0	3.79395	0	103 / 411	23.1	126	34.5633	1
	High	LASTNSSVLGADLPSSMK	4	4	2	Q13428;E7ETY2		0	3.77488	0	103 / 411	23.1	126	46.6001	0
	High	DDPDGKQEAKPQQAAGmLSPK	3	3	2	Q13428;E7ETY2	M17(Oxidation)	0	3.77213	0	103 / 411	23.1	126	18.6899	1
	High	TGPAAAQVQVGK	1	3	2	Q13428;E7ETY2		0	3.71106	0	103 / 411	23.1	126	18.7483	0
	High	KGAAPAPPGK	2	3	2	Q13428;E7ETY2		0	3.61115	0	103 / 411	23.1	126	5.46328	1
	High	KTGPAAAQVQVGK	7	3	2	Q13428;E7ETY2		0	3.5144	0	103 / 411	23.1	126	12.4195	1
	High	LASTNSSVLGADLPSSMKEK	3	4	2	Q13428;E7ETY2		0	3.325	0	103 / 411	23.1	126	37.481	1
	High	KQEGPATQVSK	3	1	1	Q13428		0	3.31069	0	103 / 411	23.1	126	5.49944	1
	High	GMGTVEGGDQSNPK	3	4	2	Q13428;E7ETY2		0	3.29579	0	103 / 411	23.1	126	14.9065	0
	High	VLTELLEQERK	5	3	2	Q13428;E7ETY2		0	3.29491	0	103 / 411	23.1	126	35.1742	1
	High	TGGKEAASGTTPQK	2	3	2	Q13428;E7ETY2		0	3.27477	0	103 / 411	23.1	126	5.36089	1
	High	NPASLPLTQAALK	3	1	1	Q13428		0	3.22068	0	103 / 411	23.1	126	43.0166	0
	High	LGAGEGGEASVSPEK	8	3	2	Q13428;E7ETY2		0	3.19594	0	103 / 411	23.1	126	18.8564	0
	High	QEAKPQQAAGmLSPK	1	3	2	Q13428;E7ETY2	M11(Oxidation)	0	3.18983	0	103 / 411	23.1	126	16.9844	0
	High	DDPDGKQEAKPQQAAGMLSPK	3	3	2	Q13428;E7ETY2		0	3.15535	0	103 / 411	23.1	126	25.3689	1
	High	KAEEDAALQAK	7	4	2	Q13428;E7ETY2		0	3.12458	0	103 / 411	23.1	126	7.24492	1
	High	LASTNSSVLGADLPSSmK	5	4	2	Q13428;E7ETY2	M17(Oxidation)	0	3.10495	0	103 / 411	23.1	126	40.1671	0
	High	TGNSmPHPATGK	2	3	2	Q13428;E7ETY2	M5(Oxidation)	0	3.09709	0	103 / 411	23.1	126	5.3117	0
	High	GSLGQGTAPVLPGK	10	3	2	Q13428;E7ETY2		0	3.06731	0	103 / 411	23.1	126	29.8487	0
	High	TGNSMPHPATGK	7	3	2	Q13428;E7ETY2		0	3.04897	0	103 / 411	23.1	126	7.50952	0
	High	AASVPVKGSLGQGTAPVLPGK	3	3	2	Q13428;E7ETY2		0	3.01958	0	103 / 411	23.1	126	34.933	1
	High	GmGTVEGGDQSNPK	1	4	2	Q13428;E7ETY2	M2(Oxidation)	0	2.98282	0	103 / 411	23.1	126	5.88509	0
	High	TNVVTmPTAHPR	6	3	2	Q13428;E7ETY2	M6(Oxidation)	0	2.95682	0	103 / 411	23.1	126	14.6322	0
	High	TNVVTMPTAHPR	9	3	2	Q13428;E7ETY2		0	2.95607	0	103 / 411	23.1	126	20.6475	0
	High	VLTELLEQER	5	3	2	Q13428;E7ETY2		0	2.94358	0	103 / 411	23.1	126	45.6243	0
	High	ASEAqPPVAR	3	1	1	Q13428	Q5(Deamidated)	0	2.9057	0	103 / 411	23.1	126	14.8742	0
	High	LDSSPSVSSTLAAK	8	3	2	Q13428;E7ETY2		0	2.892	0	103 / 411	23.1	126	29.896	0
	High	SPQVKPASTmGmGPLGK	3	3	2	Q13428;E7ETY2	M10(Oxidation); M12(Oxidation)	0	2.87823	0	103 / 411	23.1	126	18.6806	0
	High	QEGPATQVSK	4	1	1	Q13428		0	2.86854	0	103 / 411	23.1	126	6.96702	0
	High	TGnSMPHPATGK	7	3	2	Q13428;E7ETY2	N3(Deamidated)	0	2.82512	0	103 / 411	23.1	126	9.78176	0
	High	LDSSPSVSSTLAAKDDPDGKqEAKPQQAAGMLSPK	6	3	2	Q13428;E7ETY2	Q21(Deamidated)	0	2.81959	0	103 / 411	23.1	126	34.7847	2
	High	VKPPVRNPQNSTVLAR	6	3	2	Q13428;E7ETY2		0	2.78295	0	103 / 411	23.1	126	18.6471	1
	High	LASTnSSVLGADLPSSmK	4	4	2	Q13428;E7ETY2	N5(Deamidated); M17(Oxidation)	0	2.74546	0	103 / 411	23.1	126	43.8628	0
	High	ASEAQPPVAR	9	1	1	Q13428		0	2.6856	0	103 / 411	23.1	126	12.8462	0
	High	QEAKPQQAAGMLSPK	2	3	2	Q13428;E7ETY2		0	2.67603	0	103 / 411	23.1	126	23.2673	0
	High	NPQNSTVLAR	2	3	2	Q13428;E7ETY2		0	2.6522	0	103 / 411	23.1	126	15.9573	0
	High	SAHTLGPTPSR	3	2	1	Q13428		0	2.56314	0	103 / 411	23.1	126	8.84952	0
	High	SPAGPAATPAqAQAASTPR	2	3	2	Q13428;E7ETY2	Q11(Deamidated)	0	2.55825	0	103 / 411	23.1	126	23.2797	0
	High	KGAAPAPPR	1	3	2	Q13428;E7ETY2		0	2.41562	0	103 / 411	23.1	126	5.51088	1
	High	AEEDAALQAK	3	4	2	Q13428;E7ETY2		0	2.40534	0	103 / 411	23.1	126	14.8822	0
	High	LSGDQPAAR	2	3	2	Q13428;E7ETY2		0	2.40008	0	103 / 411	23.1	126	6.58563	0
	High	KGAAPTPPGK	1	4	2	Q13428;E7ETY2		0	2.37189	0	103 / 411	23.1	126	5.51214	1
	High	GPASVPSVGK	2	3	2	Q13428;E7ETY2		0	2.3573	0	103 / 411	23.1	126	18.716	0
	High	TSQVGAASAPAK	3	3	2	Q13428;E7ETY2		0	2.3572	0	103 / 411	23.1	126	7.13799	0
	High	VGDVTPQVK	2	3	2	Q13428;E7ETY2		0	2.32348	0	103 / 411	23.1	126	17.3005	0
	High	KTNTTASAK	1	3	2	Q13428;E7ETY2		0	2.30204	0	103 / 411	23.1	126	4.59593	1
	High	GAGPVPPGK	7	3	2	Q13428;E7ETY2		0	2.24312	0	103 / 411	23.1	126	9.17144	0
	High	GMGTVEGGDqSNPK	2	4	2	Q13428;E7ETY2	Q10(Deamidated)	0	2.20696	0	103 / 411	23.1	126	16.4081	0
	High	VGDVTPqVK	2	3	2	Q13428;E7ETY2	Q7(Deamidated)	0	2.1957	0	103 / 411	23.1	126	18.8439	0
	High	KGAAPAPPRK	3	3	2	Q13428;E7ETY2		0	2.16897	0	103 / 411	23.1	126	5.22104	2
	High	SPQVKPASTMGmGPLGK	20	3	2	Q13428;E7ETY2	M12(Oxidation)	0	2.15645	0	103 / 411	23.1	126	28.0819	0
	High	TVANLLSGK	2	3	2	Q13428;E7ETY2		0	2.15398	0	103 / 411	23.1	126	32.9315	0
	High	AGPVAVqVK	2	3	2	Q13428;E7ETY2	Q7(Deamidated)	0	2.15326	0	103 / 411	23.1	126	21.1539	0
	High	AGPVAVQVK	2	3	2	Q13428;E7ETY2		0	2.13599	0	103 / 411	23.1	126	18.8426	0
	High	LPEVQQATK	2	3	2	Q13428;E7ETY2		0	2.12751	0	103 / 411	23.1	126	18.7546	0
	High	GATPAPPGK	5	3	2	Q13428;E7ETY2		0	2.12123	0	103 / 411	23.1	126	6.7958	0
	High	AASVPVK	4	3	2	Q13428;E7ETY2		0	2.09288	0	103 / 411	23.1	126	6.71112	0
	High	KAAPAPGK	2	3	2	Q13428;E7ETY2		0	2.08785	0	103 / 411	23.1	126	5.06223	1
	High	VGTqAPR	1	3	2	Q13428;E7ETY2	Q4(Deamidated)	0	2.08783	0	103 / 411	23.1	126	5.7876	0
	High	TQPSSGVDSAVGTLPATSPqSTSVQAK	7	1	1	Q13428	Q20(Deamidated)	0	2.08751	0	103 / 411	23.1	126	41.9984	0
	High	GSLGqGTAPVLPGK	1	3	2	Q13428;E7ETY2	Q5(Deamidated)	0	2.08118	0	103 / 411	23.1	126	34.3254	0
	High	TGPTVTQVK	6	3	2	Q13428;E7ETY2		0	2.07672	0	103 / 411	23.1	126	14.2509	0
	High	KKVVDTTK	2	3	2	Q13428;E7ETY2		0	2.0673	0	103 / 411	23.1	126	5.16483	2
	High	AGAVASQTK	2	3	2	Q13428;E7ETY2		0	2.06225	0	103 / 411	23.1	126	5.37102	0
	High	DDPDGKqEAKPQQAAGMLSPK	3	3	2	Q13428;E7ETY2	Q7(Deamidated)	0	2.06123	0	103 / 411	23.1	126	23.8977	1
	High	SLGNILqAKPTSSPAK	10	3	2	Q13428;E7ETY2	Q7(Deamidated)	0	2.0568	0	103 / 411	23.1	126	31.0747	0
	High	KTGPAAAQVqVGK	2	3	2	Q13428;E7ETY2	Q10(Deamidated)	0	2.04865	0	103 / 411	23.1	126	11.903	1
	High	LASTnSSVLGADLPSSMKEK	2	4	2	Q13428;E7ETY2	N5(Deamidated)	0	2.04548	0	103 / 411	23.1	126	44.875	1
	High	VVTAAAQAK	3	3	2	Q13428;E7ETY2		0	2.02945	0	103 / 411	23.1	126	5.80897	0
	High	VGPATPSAQVGK	2	3	2	Q13428;E7ETY2		0	2.0214	0	103 / 411	23.1	126	17.6311	0
	High	ASSVSTK	1	3	2	Q13428;E7ETY2		0	1.99276	0	103 / 411	23.1	126	5.20855	0
	High	GAAPAPPR	2	3	2	Q13428;E7ETY2		0	1.97026	0	103 / 411	23.1	126	6.95855	0
	High	DKASGDVKEK	1	3	2	Q13428;E7ETY2		0	1.96525	0	103 / 411	23.1	126	5.16125	2
	High	GTISAPGK	4	3	2	Q13428;E7ETY2		0	1.92886	0	103 / 411	23.1	126	7.83319	0
	High	NPQnSTVLAR	11	3	2	Q13428;E7ETY2	N4(Deamidated)	0	1.89159	0	103 / 411	23.1	126	23.7723	0
	High	ASmAGASSSK	2	3	2	Q13428;E7ETY2	M3(Oxidation)	0	1.88196	0	103 / 411	23.1	126	4.67837	0
	High	VKPPVRnPQNSTVLAR	16	3	2	Q13428;E7ETY2	N7(Deamidated)	0	1.88086	0	103 / 411	23.1	126	19.5934	1
	High	AALAPAK	2	4	2	Q13428;E7ETY2		0	1.87476	0	103 / 411	23.1	126	5.84395	0
	Medium	GAAPAPPGK	2	3	2	Q13428;E7ETY2		0	1.83619	0	103 / 411	23.1	126	6.59836	0
	Medium	KVVDTTK	1	3	2	Q13428;E7ETY2		0	1.81949	0	103 / 411	23.1	126	5.29645	1
	Medium	DDPDGKQEAKPqQAAGmLSPK	3	3	2	Q13428;E7ETY2	Q12(Deamidated); M17(Oxidation)	0	1.81089	0	103 / 411	23.1	126	20.9964	1
	Medium	LPEVqQATK	2	3	2	Q13428;E7ETY2	Q5(Deamidated)	0	1.79244	0	103 / 411	23.1	126	21.2528	0
	Medium	TVAnLLSGK	1	3	2	Q13428;E7ETY2	N4(Deamidated)	0	1.78976	0	103 / 411	23.1	126	40.0172	0
	Medium	TGPAVAK	1	3	2	Q13428;E7ETY2		0	1.7735	0	103 / 411	23.1	126	5.5134	0
	Medium	SPqVKPASTMGmGPLGK	2	3	2	Q13428;E7ETY2	Q3(Deamidated); M12(Oxidation)	0	1.73095	0	103 / 411	23.1	126	32.2138	0
	Medium	ILQVR	1	3	2	Q13428;E7ETY2		0	1.68659	0	103 / 411	23.1	126	15.9335	0
	Medium	cFLAqPVTLLDIYTHWQQTSELGR	1	4	2	Q13428;E7ETY2	C1(Carbamidomethyl); Q5(Deamidated)	0	1.65564	0	103 / 411	23.1	126	81.265	0
	Medium	VVDTTK	1	6	3	Q13428;A0A0A0MRA3;E7ETY2		0	1.62369	0	103 / 411	23.1	126	5.41052	0
	Medium	AAPAPGK	1	3	2	Q13428;E7ETY2		0	1.61666	0	103 / 411	23.1	126	5.36976	0
	Medium	GAAPTPPGK	1	4	2	Q13428;E7ETY2		0.1271	1.58425	0	103 / 411	23.1	126	6.5695	0
	Medium	ILqVR	1	3	2	Q13428;E7ETY2	Q3(Deamidated)	0	1.58053	0	103 / 411	23.1	126	18.3084	0
	Medium	GSLGSqGAKDEPEEELQK	1	3	2	Q13428;E7ETY2	Q6(Deamidated)	0	1.57508	0	103 / 411	23.1	126	27.0156	1
	Medium	TnVVTmPTAHPR	1	3	2	Q13428;E7ETY2	N2(Deamidated); M6(Oxidation)	0	1.54908	0	103 / 411	23.1	126	15.4909	0
	Medium	TGLAVTVGQAK	1	3	2	Q13428;E7ETY2		0	1.52781	0	103 / 411	23.1	126	25.4894	0
	Medium	VGTQAPR	1	3	2	Q13428;E7ETY2		0	1.52511	0	103 / 411	23.1	126	5.52703	0
E7ETY2	Treacle protein OS=Homo sapiens GN=TCOF1 PE=1 SV=1 - [E7ETY2_HUMAN]	876.485	43.41	3	4	72	434	1488	152.213	8.85107	103 / 411	23.1	126
	A3	Sequence	# PSMs	# Proteins	# Protein Groups	Protein Group Accessions	Modifications	ΔCn	XCorr	Probability				RT [min]	# Missed Cleavages
	High	QEGPATQVDSAVGTLPATSPQSTSVQAK	2	2	1	E7ETY2		0	5.96888	0				45.6555	0
	High	GKGSLGSQGAKDEPEEELQK	6	3	2	Q13428;E7ETY2		0	5.54388	0				17.4018	2
	High	KQEGPATQVDSAVGTLPATSPQSTSVQAK	6	2	1	E7ETY2		0	5.123	0				38.3565	1
	High	SPAGPAATPAQAQAASTPR	8	3	2	Q13428;E7ETY2		0	4.99603	0				20.65	0
	High	KGAGNPQASTLALQSNITQcLLGQPWPLNEAQVQASVVK	1	3	2	Q13428;E7ETY2	C20(Carbamidomethyl)	0	4.68568	0				75.3137	1
	High	LASTNSSVLGADLPSSmKEK	5	4	2	Q13428;E7ETY2	M17(Oxidation)	0	4.6787	0				30.5254	1
	High	cFLAQPVTLLDIYTHWQQTSELGR	1	4	2	Q13428;E7ETY2	C1(Carbamidomethyl)	0	4.58359	0				77.0736	0
	High	LASTnSSVLGADLPSSmKEK	3	4	2	Q13428;E7ETY2	N5(Deamidated); M17(Oxidation)	0	4.38186	0				35.4016	1
	High	TSQVGAASAPAKESPR	3	3	2	Q13428;E7ETY2		0	4.19919	0				11.8666	1
	High	LASTnSSVLGADLPSSMK	7	4	2	Q13428;E7ETY2	N5(Deamidated)	0	4.09857	0				47.4481	0
	High	KGAGNPQASTLALQSNITqcLLGqPWPLNEAQVQASVVK	20	3	2	Q13428;E7ETY2	Q19(Deamidated); C20(Carbamidomethyl); Q24(Deamidated)	0	3.99237	0				76.3534	1
	High	ELLPLIYHHLLR	13	3	2	Q13428;E7ETY2		0	3.96873	0				52.4748	0
	High	SLGNILQAKPTSSPAK	14	3	2	Q13428;E7ETY2		0	3.92034	0				32.4204	0
	High	KLGAGEGGEASVSPEK	6	3	2	Q13428;E7ETY2		0	3.9189	0				16.0751	1
	High	TSqVGAASAPAKESPR	2	3	2	Q13428;E7ETY2	Q3(Deamidated)	0	3.89778	0				12.3754	1
	High	GSLGSQGAKDEPEEELQK	6	3	2	Q13428;E7ETY2		0	3.87014	0				20.6412	1
	High	SPQVKPASTMGMGPLGK	7	3	2	Q13428;E7ETY2		0	3.85105	0				32.4547	0
	High	RKAEEDAALQAK	2	4	2	Q13428;E7ETY2		0	3.84465	0				5.67395	2
	High	LASTNSSVLGADLPSSMK	4	4	2	Q13428;E7ETY2		0	3.77488	0				46.6001	0
	High	DDPDGKQEAKPQQAAGmLSPK	3	3	2	Q13428;E7ETY2	M17(Oxidation)	0	3.77213	0				18.6899	1
	High	TGPAAAQVQVGK	1	3	2	Q13428;E7ETY2		0	3.71106	0				18.7483	0
	High	KGAAPAPPGK	2	3	2	Q13428;E7ETY2		0	3.61115	0				5.46328	1
	High	QEGPATqVDSAVGTLPATSPQSTSVQAK	4	2	1	E7ETY2	Q7(Deamidated)	0	3.53775	0				41.3503	0
	High	KTGPAAAQVQVGK	7	3	2	Q13428;E7ETY2		0	3.5144	0				12.4195	1
	High	LASTNSSVLGADLPSSMKEK	3	4	2	Q13428;E7ETY2		0	3.325	0				37.481	1
	High	GMGTVEGGDQSNPK	3	4	2	Q13428;E7ETY2		0	3.29579	0				14.9065	0
	High	VLTELLEQERK	5	3	2	Q13428;E7ETY2		0	3.29491	0				35.1742	1
	High	TGGKEAASGTTPQK	2	3	2	Q13428;E7ETY2		0	3.27477	0				5.36089	1
	High	LGAGEGGEASVSPEK	8	3	2	Q13428;E7ETY2		0	3.19594	0				18.8564	0
	High	QEAKPQQAAGmLSPK	1	3	2	Q13428;E7ETY2	M11(Oxidation)	0	3.18983	0				16.9844	0
	High	DDPDGKQEAKPQQAAGMLSPK	3	3	2	Q13428;E7ETY2		0	3.15535	0				25.3689	1
	High	KAEEDAALQAK	7	4	2	Q13428;E7ETY2		0	3.12458	0				7.24492	1
	High	LASTNSSVLGADLPSSmK	5	4	2	Q13428;E7ETY2	M17(Oxidation)	0	3.10495	0				40.1671	0
	High	TGNSmPHPATGK	2	3	2	Q13428;E7ETY2	M5(Oxidation)	0	3.09709	0				5.3117	0
	High	GSLGQGTAPVLPGK	10	3	2	Q13428;E7ETY2		0	3.06731	0				29.8487	0
	High	TGNSMPHPATGK	7	3	2	Q13428;E7ETY2		0	3.04897	0				7.50952	0
	High	AASVPVKGSLGQGTAPVLPGK	3	3	2	Q13428;E7ETY2		0	3.01958	0				34.933	1
	High	GmGTVEGGDQSNPK	1	4	2	Q13428;E7ETY2	M2(Oxidation)	0	2.98282	0				5.88509	0
	High	TNVVTmPTAHPR	6	3	2	Q13428;E7ETY2	M6(Oxidation)	0	2.95682	0				14.6322	0
	High	TNVVTMPTAHPR	9	3	2	Q13428;E7ETY2		0	2.95607	0				20.6475	0
	High	VLTELLEQER	5	3	2	Q13428;E7ETY2		0	2.94358	0				45.6243	0
	High	LDSSPSVSSTLAAK	8	3	2	Q13428;E7ETY2		0	2.892	0				29.896	0
	High	SPQVKPASTmGmGPLGK	3	3	2	Q13428;E7ETY2	M10(Oxidation); M12(Oxidation)	0	2.87823	0				18.6806	0
	High	TGnSMPHPATGK	7	3	2	Q13428;E7ETY2	N3(Deamidated)	0	2.82512	0				9.78176	0
	High	LDSSPSVSSTLAAKDDPDGKqEAKPQQAAGMLSPK	6	3	2	Q13428;E7ETY2	Q21(Deamidated)	0	2.81959	0				34.7847	2
	High	VKPPVRNPQNSTVLAR	6	3	2	Q13428;E7ETY2		0	2.78295	0				18.6471	1
	High	LASTnSSVLGADLPSSmK	4	4	2	Q13428;E7ETY2	N5(Deamidated); M17(Oxidation)	0	2.74546	0				43.8628	0
	High	QEAKPQQAAGMLSPK	2	3	2	Q13428;E7ETY2		0	2.67603	0				23.2673	0
	High	NPQNSTVLAR	2	3	2	Q13428;E7ETY2		0	2.6522	0				15.9573	0
	High	SPAGPAATPAqAQAASTPR	2	3	2	Q13428;E7ETY2	Q11(Deamidated)	0	2.55825	0				23.2797	0
	High	SAHTLVGPTPSR	6	1	1	E7ETY2		0	2.47451	0				16.6959	0
	High	KGAAPAPPR	1	3	2	Q13428;E7ETY2		0	2.41562	0				5.51088	1
	High	AEEDAALQAK	3	4	2	Q13428;E7ETY2		0	2.40534	0				14.8822	0
	High	LSGDQPAAR	2	3	2	Q13428;E7ETY2		0	2.40008	0				6.58563	0
	High	KQEGPATqVDSAVGTLPATSPQSTSVQAK	7	2	1	E7ETY2	Q8(Deamidated)	0	2.38733	0				36.1287	1
	High	KGAAPTPPGK	1	4	2	Q13428;E7ETY2		0	2.37189	0				5.51214	1
	High	GPASVPSVGK	2	3	2	Q13428;E7ETY2		0	2.3573	0				18.716	0
	High	TSQVGAASAPAK	3	3	2	Q13428;E7ETY2		0	2.3572	0				7.13799	0
	High	VGDVTPQVK	2	3	2	Q13428;E7ETY2		0	2.32348	0				17.3005	0
	High	KTNTTASAK	1	3	2	Q13428;E7ETY2		0	2.30204	0				4.59593	1
	High	GAGPVPPGK	7	3	2	Q13428;E7ETY2		0	2.24312	0				9.17144	0
	High	GMGTVEGGDqSNPK	2	4	2	Q13428;E7ETY2	Q10(Deamidated)	0	2.20696	0				16.4081	0
	High	VGDVTPqVK	2	3	2	Q13428;E7ETY2	Q7(Deamidated)	0	2.1957	0				18.8439	0
	High	KGAAPAPPRK	3	3	2	Q13428;E7ETY2		0	2.16897	0				5.22104	2
	High	SPQVKPASTMGmGPLGK	20	3	2	Q13428;E7ETY2	M12(Oxidation)	0	2.15645	0				28.0819	0
	High	TVANLLSGK	2	3	2	Q13428;E7ETY2		0	2.15398	0				32.9315	0
	High	AGPVAVqVK	2	3	2	Q13428;E7ETY2	Q7(Deamidated)	0	2.15326	0				21.1539	0
	High	AGPVAVQVK	2	3	2	Q13428;E7ETY2		0	2.13599	0				18.8426	0
	High	LPEVQQATK	2	3	2	Q13428;E7ETY2		0	2.12751	0				18.7546	0
	High	GATPAPPGK	5	3	2	Q13428;E7ETY2		0	2.12123	0				6.7958	0
	High	AASVPVK	4	3	2	Q13428;E7ETY2		0	2.09288	0				6.71112	0
	High	KAAPAPGK	2	3	2	Q13428;E7ETY2		0	2.08785	0				5.06223	1
	High	VGTqAPR	1	3	2	Q13428;E7ETY2	Q4(Deamidated)	0	2.08783	0				5.7876	0
	High	GSLGqGTAPVLPGK	1	3	2	Q13428;E7ETY2	Q5(Deamidated)	0	2.08118	0				34.3254	0
	High	TGPTVTQVK	6	3	2	Q13428;E7ETY2		0	2.07672	0				14.2509	0
	High	KKVVDTTK	2	3	2	Q13428;E7ETY2		0	2.0673	0				5.16483	2
	High	AGAVASQTK	2	3	2	Q13428;E7ETY2		0	2.06225	0				5.37102	0
	High	DDPDGKqEAKPQQAAGMLSPK	3	3	2	Q13428;E7ETY2	Q7(Deamidated)	0	2.06123	0				23.8977	1
	High	SLGNILqAKPTSSPAK	10	3	2	Q13428;E7ETY2	Q7(Deamidated)	0	2.0568	0				31.0747	0
	High	KTGPAAAQVqVGK	2	3	2	Q13428;E7ETY2	Q10(Deamidated)	0	2.04865	0				11.903	1
	High	LASTnSSVLGADLPSSMKEK	2	4	2	Q13428;E7ETY2	N5(Deamidated)	0	2.04548	0				44.875	1
	High	VVTAAAQAK	3	3	2	Q13428;E7ETY2		0	2.02945	0				5.80897	0
	High	VGPATPSAQVGK	2	3	2	Q13428;E7ETY2		0	2.0214	0				17.6311	0
	High	ASSVSTK	1	3	2	Q13428;E7ETY2		0	1.99276	0				5.20855	0
	High	GAAPAPPR	2	3	2	Q13428;E7ETY2		0	1.97026	0				6.95855	0
	High	DKASGDVKEK	1	3	2	Q13428;E7ETY2		0	1.96525	0				5.16125	2
	High	GTISAPGK	4	3	2	Q13428;E7ETY2		0	1.92886	0				7.83319	0
	High	NPQnSTVLAR	11	3	2	Q13428;E7ETY2	N4(Deamidated)	0	1.89159	0				23.7723	0
	High	ASmAGASSSK	2	3	2	Q13428;E7ETY2	M3(Oxidation)	0	1.88196	0				4.67837	0
	High	VKPPVRnPQNSTVLAR	16	3	2	Q13428;E7ETY2	N7(Deamidated)	0	1.88086	0				19.5934	1
	High	AALAPAK	2	4	2	Q13428;E7ETY2		0	1.87476	0				5.84395	0
	High	TLAPAPPER	5	1	1	E7ETY2		0	1.85702	0				19.5232	0
	Medium	GAAPAPPGK	2	3	2	Q13428;E7ETY2		0	1.83619	0				6.59836	0
	Medium	KVVDTTK	1	3	2	Q13428;E7ETY2		0	1.81949	0				5.29645	1
	Medium	DDPDGKQEAKPqQAAGmLSPK	3	3	2	Q13428;E7ETY2	Q12(Deamidated); M17(Oxidation)	0	1.81089	0				20.9964	1
	Medium	LPEVqQATK	2	3	2	Q13428;E7ETY2	Q5(Deamidated)	0	1.79244	0				21.2528	0
	Medium	TVAnLLSGK	1	3	2	Q13428;E7ETY2	N4(Deamidated)	0	1.78976	0				40.0172	0
	Medium	TGPAVAK	1	3	2	Q13428;E7ETY2		0	1.7735	0				5.5134	0
	Medium	SPqVKPASTMGmGPLGK	2	3	2	Q13428;E7ETY2	Q3(Deamidated); M12(Oxidation)	0	1.73095	0				32.2138	0
	Medium	ILQVR	1	3	2	Q13428;E7ETY2		0	1.68659	0				15.9335	0
	Medium	cFLAqPVTLLDIYTHWQQTSELGR	1	4	2	Q13428;E7ETY2	C1(Carbamidomethyl); Q5(Deamidated)	0	1.65564	0				81.265	0
	Medium	VVDTTK	1	6	3	Q13428;A0A0A0MRA3;E7ETY2		0	1.62369	0				5.41052	0
	Medium	AAPAPGK	1	3	2	Q13428;E7ETY2		0	1.61666	0				5.36976	0
	Medium	GAAPTPPGK	1	4	2	Q13428;E7ETY2		0.1271	1.58425	0				6.5695	0
	Medium	ILqVR	1	3	2	Q13428;E7ETY2	Q3(Deamidated)	0	1.58053	0				18.3084	0
	Medium	GSLGSqGAKDEPEEELQK	1	3	2	Q13428;E7ETY2	Q6(Deamidated)	0	1.57508	0				27.0156	1
	Medium	TnVVTmPTAHPR	1	3	2	Q13428;E7ETY2	N2(Deamidated); M6(Oxidation)	0	1.54908	0				15.4909	0
	Medium	TGLAVTVGQAK	1	3	2	Q13428;E7ETY2		0	1.52781	0				25.4894	0
	Medium	VGTQAPR	1	3	2	Q13428;E7ETY2		0	1.52511	0				5.52703	0
Q96EB6	NAD-dependent protein deacetylase sirtuin-1 OS=Homo sapiens GN=SIRT1 PE=1 SV=2 - [SIR1_HUMAN]	593.719	68.54	3	47	47	291	747	81.63	4.66553	0 / 411	0	0
	A3	Sequence	# PSMs	# Proteins	# Protein Groups	Protein Group Accessions	Modifications	ΔCn	XCorr	Probability				RT [min]	# Missed Cleavages
	High	AGGAGFGTDGDDQEAINEAISVKQEVTDMNYPSNK	1	3	1	Q96EB6		0	6.00697	0				66.03	1
	High	NVESIAEQMENPDLKNVGSSTGEKNER	1	3	1	Q96EB6		0	5.18162	0				45.3669	2
	High	nVESIAEQMENPDLKNVGSSTGEKNER	4	3	1	Q96EB6	N1(Deamidated)	0	4.77047	0				41.1134	2
	High	SNDDLDVSESKGcmEEKPQEVQTSR	1	3	1	Q96EB6	C13(Carbamidomethyl); M14(Oxidation)	0	4.74582	0				24.8067	1
	High	EAEAEAAAAGGEQEAQATAAAGEGDNGPGLQGPSR	2	1	1	Q96EB6		0	4.54729	0				45.8174	0
	High	AGGAGFGTDGDDqEAInEAISVKQEVTDMNYPSNKS	5	3	1	Q96EB6	Q13(Deamidated); N17(Deamidated)	0	4.4411	0				65.9628	2
	High	ELAYLSELPPTPLHVSEDSSSPER	4	3	1	Q96EB6		0	4.41098	0				54.1622	0
	High	RLDGNQYLFLPPNR	7	3	1	Q96EB6		0	4.34684	0				46.5731	1
	High	VRPVALIPSSIPHEVPQILINR	6	3	1	Q96EB6		0	4.27287	0				55.3252	0
	High	AGGAGFGTDGDDQEAINEAISVK	9	3	1	Q96EB6		0	4.1836	0				46.7608	0
	High	cPADEPLAImKPEIVFFGENLPEQFHR	2	3	1	Q96EB6	C1(Carbamidomethyl); M10(Oxidation)	0	4.16553	0				68.3924	0
	High	EPPLADNLYDEDDDDEGEEEEEAAAAAIGYR	3	1	1	Q96EB6		0	4.13283	0				69.9045	0
	High	NYTQNIDTLEQVAGIQR	5	3	1	Q96EB6		0	3.96842	0				55.4444	0
	High	EAEAEAAAAGGEqEAqATAAAGEGDNGPGLQGPSR	11	1	1	Q96EB6	Q13(Deamidated); Q16(Deamidated)	0	3.77191	0				41.2834	0
	High	AGGAGFGTDGDDqEAINEAISVKQEVTDMNYPSNKS	5	3	1	Q96EB6	Q13(Deamidated)	0	3.76487	0				65.9724	2
	High	RKDINTIEDAVK	7	1	1	Q96EB6		0	3.62223	0				21.628	2
	High	YDKDEVDLLIVIGSSLK	4	3	1	Q96EB6		0	3.61592	0				75.376	1
	High	LDGNQYLFLPPNR	4	3	1	Q96EB6		0	3.61558	0				53.8058	0
	High	NVESIAEQMENPDLK	10	3	1	Q96EB6		0	3.55467	0				46.957	0
	High	cPADEPLAIMKPEIVFFGENLPEQFHR	2	3	1	Q96EB6	C1(Carbamidomethyl)	0	3.53962	0				76.9095	0
	High	IIQcHGSFATAScLIcK	4	3	1	Q96EB6	C4(Carbamidomethyl); C13(Carbamidomethyl); C16(Carbamidomethyl)	0	3.50821	0				38.4096	0
	High	SNDDLDVSESKGcMEEKPQEVQTSR	1	3	1	Q96EB6	C13(Carbamidomethyl)	0	3.49545	0				26.9433	1
	High	NVESIAEQmENPDLK	6	3	1	Q96EB6	M9(Oxidation)	0	3.45081	0				34.8002	0
	High	IGPYTFVQQHLmIGTDPR	1	1	1	Q96EB6	M12(Oxidation)	0	3.39808	0				57.78	0
	High	GcMEEKPQEVQTSR	7	3	1	Q96EB6	C2(Carbamidomethyl)	0	3.36023	0				16.3566	0
	High	NVESIAEqmENPDLKNVGSSTGEKNER	5	3	1	Q96EB6	Q8(Deamidated); M9(Oxidation)	0	3.33838	0				30.822	2
	High	AmKYDKDEVDLLIVIGSSLK	1	3	1	Q96EB6	M2(Oxidation)	0	3.17861	0				63.4183	2
	High	NVESIAEQMENPDLKNVGSSTGEK	1	3	1	Q96EB6		0	3.14866	0				45.1218	1
	High	QEVTDMNYPSNKS	2	3	1	Q96EB6		0	3.13891	0				24.0147	1
	High	GDIFNQVVPR	4	3	1	Q96EB6		0	3.13156	0				42.8269	0
	High	SNDDLDVSESK	4	3	1	Q96EB6		0	3.1293	0				17.5428	0
	High	LAVDFPDLPDPQAmFDIEYFR	1	1	1	Q96EB6	M14(Oxidation)	0	3.12882	0				77.1431	0
	High	GcmEEKPQEVQTSR	2	3	1	Q96EB6	C2(Carbamidomethyl); M3(Oxidation)	0	3.11778	0				9.36598	0
	High	EPPLADnLYDEDDDDEGEEEEEAAAAAIGYR	2	1	1	Q96EB6	N7(Deamidated)	0	3.08922	0				69.3549	0
	High	QEVTDMNYPSNK	2	3	1	Q96EB6		0	3.03498	0				25.4148	0
	High	SnDDLDVSESK	3	3	1	Q96EB6	N2(Deamidated)	0	3.02772	0				20.4914	0
	High	IIVLTGAGVSVScGIPDFR	5	1	1	Q96EB6	C13(Carbamidomethyl)	0	2.98276	0				68.5191	0
	High	TSPPDSSVIVTLLDQAAK	8	3	1	Q96EB6		0	2.97162	0				67.923	0
	High	GcPGAAAAALWR	5	1	1	Q96EB6	C2(Carbamidomethyl)	0	2.93937	0				42.4967	0
	High	LAVDFPDLPDPQAMFDIEYFR	2	1	1	Q96EB6		0	2.87334	0				89.2905	0
	High	EAASSPAGEPLR	2	1	1	Q96EB6		0	2.87232	0				17.6526	0
	High	nYTQnIDTLEQVAGIQR	5	3	1	Q96EB6	N1(Deamidated); N5(Deamidated)	0	2.86832	0				67.8889	0
	High	LSEITEKPPR	4	3	1	Q96EB6		0	2.85772	0				18.6271	0
	High	EAEAEAAAAGGEqEAqATAAAGEGDnGPGLQGPSR	1	1	1	Q96EB6	Q13(Deamidated); Q16(Deamidated); N26(Deamidated)	0	2.83471	0				42.1177	0
	High	EAASSPAGEPLRK	2	1	1	Q96EB6		0	2.78863	0				11.8758	1
	High	EIYPGQFQPSLcHK	6	2	1	Q96EB6	C12(Carbamidomethyl)	0	2.76031	0				37.0046	0
	High	AGGAGFGTDGDDQEAInEAISVKqEVTDMNYPSNK	5	3	1	Q96EB6	N17(Deamidated); Q24(Deamidated)	0	2.74126	0				65.9867	1
	High	QEVTDmNYPSNKS	2	3	1	Q96EB6	M6(Oxidation)	0	2.7022	0				17.119	1
	High	FIALSDKEGK	4	3	1	Q96EB6		0	2.64538	0				20.5306	1
	High	NVGSSTGEKNER	3	3	1	Q96EB6		0	2.55199	0				5.31045	1
	High	AGGAGFGTDGDDQEAINEAISVKQEVTDMNYPSNKS	1	3	1	Q96EB6		0	2.54855	0				61.1943	2
	High	NYTQNIDTLEqVAGIQR	22	3	1	Q96EB6	Q11(Deamidated)	0	2.49997	0				57.7478	0
	High	IGPYTFVQQHLMIGTDPR	4	1	1	Q96EB6		0	2.42946	0				61.2773	0
	High	EAEAEAAAAGGEqEAQATAAAGEGDNGPGLQGPSR	19	1	1	Q96EB6	Q13(Deamidated)	0	2.41362	0				48.4541	0
	High	EIYPGqFqPSLcHK	1	2	1	Q96EB6	Q6(Deamidated); Q8(Deamidated); C12(Carbamidomethyl)	0	2.36904	0				43.0328	0
	High	SPGEPGGAAPER	6	1	1	Q96EB6		0	2.35614	0				10.8397	0
	High	YKVDcEAVR	3	3	1	Q96EB6	C5(Carbamidomethyl)	0	2.29784	0				16.9534	1
	High	SRDGIYAR	4	1	1	Q96EB6		0	2.26272	0				7.27772	1
	High	KDINTIEDAVK	1	1	1	Q96EB6		0	2.23908	0				24.7498	1
	High	GDIFnQVVPR	3	3	1	Q96EB6	N5(Deamidated)	0	2.23697	0				43.3932	0
	High	AGGAGFGTDGDDqEAINEAISVK	3	3	1	Q96EB6	Q13(Deamidated)	0	2.19099	0				50.6074	0
	High	VRPVALIPSSIPHEVPqILINR	5	3	1	Q96EB6	Q17(Deamidated)	0	2.17966	0				62.9731	0
	High	DINTIEDAVK	2	1	1	Q96EB6		0	2.15072	0				41.3523	0
	High	FIALSDK	4	3	1	Q96EB6		0	2.138	0				26.2979	0
	High	RDGPGLER	4	1	1	Q96EB6		0	2.1144	0				6.60194	1
	High	NVGSSTGEK	2	3	1	Q96EB6		0	2.06345	0				5.35838	0
	High	RLDGNqYLFLPPNR	2	3	1	Q96EB6	Q6(Deamidated)	0	1.97843	0				45.8814	1
	High	TSVAGTVR	3	3	1	Q96EB6		0	1.94608	0				7.07717	0
	High	QEVTDmNYPSNK	2	3	1	Q96EB6	M6(Oxidation)	0	1.91931	0				17.82	0
	High	VDcEAVR	2	3	1	Q96EB6	C3(Carbamidomethyl)	0	1.85939	0				8.11286	0
	Medium	cPADEPLAIMKPEIVFFGEnLPEQFHR	1	3	1	Q96EB6	C1(Carbamidomethyl); N20(Deamidated)	0	1.8083	0				75.2085	0
	Medium	LGGEYAK	1	3	1	Q96EB6		0	1.80101	0				8.0165	0
	Medium	GcmEEKPqEVQTSR	1	3	1	Q96EB6	C2(Carbamidomethyl); M3(Oxidation); Q8(Deamidated)	0	1.77106	0				9.50542	0
	Medium	KDPRPFFK	2	2	1	Q96EB6		0	1.74764	0				18.2512	1
P22314	Ubiquitin-like modifier-activating enzyme 1 OS=Homo sapiens GN=UBA1 PE=1 SV=3 - [UBA1_HUMAN]	591.561	58.22	7	49	50	283	1058	117.774	5.75732	107 / 411	12.5	153
	A3	Sequence	# PSMs	# Proteins	# Protein Groups	Protein Group Accessions	Modifications	ΔCn	XCorr	Probability				RT [min]	# Missed Cleavages
	High	IHVSDQELQSANASVDDSRLEELK	5	2	1	P22314		0	5.44811	0				41.2278	1
	High	QLLHNFPPDQLTSSGAPFWSGPK	13	2	1	P22314		0	5.42753	0				57.5552	0
	High	LAYVAAGDLAPINAFIGGLAAQEVMK	3	1	1	P22314		0	5.32415	0				85.9808	0
	High	ALPAVQQnNLDEDLIRK	4	1	1	P22314	N8(Deamidated)	0	4.69246	0				42.2613	1
	High	DEFEGLFKQPAENVNQYLTDPK	2	2	1	P22314		0	4.28544	0				65.9353	1
	High	NEEDAAELVALAQAVNAR	8	1	1	P22314		0	4.23007	0				62.9993	0
	High	KLAYVAAGDLAPINAFIGGLAAQEVmK	1	1	1	P22314	M26(Oxidation)	0	4.13175	0				73.629	1
	High	AAVATFLQSVQVPEFTPK	7	2	1	P22314		0	4.0903	0				70.0818	0
	High	SLVASLAEPDFVVTDFAK	8	1	1	P22314		0	4.08188	0				68.2232	0
	High	KPLLESGTLGTK	7	1	1	P22314		0	4.01814	0				25.2247	0
	High	LAGTQPLEVLEAVQR	5	2	1	P22314		0	3.95858	0				60.0444	0
	High	GNVQVVIPFLTESYSSSQDPPEK	4	1	1	P22314		0	3.93974	0				63.6834	0
	High	ALPAVQQNNLDEDLIRK	5	1	1	P22314		0	3.91755	0				43.9036	1
	High	nGSEADIDEGLYSR	5	6	1	P22314	N1(Deamidated)	0	3.88658	0				39.7981	0
	High	QKYFLVGAGAIGcELLK	2	1	1	P22314	C13(Carbamidomethyl)	0	3.8121	0				55.3856	1
	High	NGSEADIDEGLYSR	3	6	1	P22314		0	3.65753	0				34.9741	0
	High	QLLHNFPPDqLTSSGAPFWSGPK	12	2	1	P22314	Q10(Deamidated)	0	3.54513	0				57.0304	0
	High	ALPAVQQNNLDEDLIR	5	1	1	P22314		0	3.53196	0				47.2412	0
	High	LAYVAAGDLAPINAFIGGLAAQEVmK	2	1	1	P22314	M25(Oxidation)	0	3.46663	0				82.355	0
	High	ERLDQPmTEIVSR	1	2	1	P22314	M7(Oxidation)	0	3.3387	0				24.2148	1
	High	IHVSDQELqSANASVDDSR	3	2	1	P22314	Q9(Deamidated)	0	3.27406	0				31.3734	0
	High	QNRYDGQVAVFGSDLQEK	1	1	1	P22314		0	3.26091	0				41.5828	1
	High	ATLPSPDKLPGFK	8	2	1	P22314		0	3.2211	0				40.4001	1
	High	QPAENVNQYLTDPK	6	2	1	P22314		0	3.21319	0				34.8004	0
	High	YDGQVAVFGSDLQEK	5	1	1	P22314		0	3.14625	0				43.517	0
	High	ERLDQPMTEIVSR	2	2	1	P22314		0	3.1402	0				35.2539	1
	High	YFLVGAGAIGcELLK	5	1	1	P22314	C11(Carbamidomethyl)	0	3.0996	0				64.4971	0
	High	ALVLELccnDESGEDVEVPYVR	2	2	1	P22314	C7(Carbamidomethyl); C8(Carbamidomethyl); N9(Deamidated)	0	3.08597	0				66.0395	0
	High	AVTLHDQGTAqWADLSSQFYLR	3	6	1	P22314	Q11(Deamidated)	0	3.04733	0				64.391	0
	High	QFLFRPWDVTK	5	1	1	P22314		0	2.98159	0				50.6382	0
	High	DNPGVVTcLDEAR	3	3	1	P22314	C8(Carbamidomethyl)	0	2.95805	0				35.7614	0
	High	QLYVLGHEAMKR	1	6	1	P22314		0	2.95759	0				25.7542	1
	High	IYDDDFFqNLDGVANALDNVDAR	3	1	1	P22314	Q8(Deamidated)	0	2.95418	0				77.2554	0
	High	NFPNAIEHTLQWAR	3	1	1	P22314		0	2.92927	0				55.9401	0
	High	RLQTSSVLVSGLR	2	6	1	P22314		0	2.903	0				34.969	1
	High	LQTSSVLVSGLR	6	6	1	P22314		0	2.90239	0				42.7285	0
	High	nEEDAAELVALAQAVNAR	13	1	1	P22314	N1(Deamidated)	0	2.88664	0				71.9698	0
	High	QLYVLGHEAMK	7	6	1	P22314		0	2.86304	0				31.8582	0
	High	IYDDDFFQNLDGVANALDNVDAR	3	1	1	P22314		0	2.85534	0				81.3301	0
	High	LDQPMTEIVSR	4	2	1	P22314		0	2.82797	0				40.048	0
	High	KLAYVAAGDLAPINAFIGGLAAQEVMK	1	1	1	P22314		0	2.70065	0				77.3111	1
	High	AAVATFLQSVqVPEFTPK	6	2	1	P22314	Q11(Deamidated)	0	2.63559	0				71.3606	0
	High	IYDDDFFqnLDGVANALDNVDAR	4	1	1	P22314	Q8(Deamidated); N9(Deamidated)	0	2.60238	0				74.6916	0
	High	NGFLnLALPFFGFSEPLAAPR	5	2	1	P22314	N5(Deamidated)	0	2.53523	0				92.9414	0
	High	DnPGVVTcLDEAR	1	3	1	P22314	N2(Deamidated); C8(Carbamidomethyl)	0	2.43866	0				38.1947	0
	High	VSGPDPKPGSncSPAqSVLSEVPSVPTnGMAK	1	6	1	P22314	N11(Deamidated); C12(Carbamidomethyl); Q16(Deamidated); N28(Deamidated)	0	2.39333	0				49.4564	0
	High	MYPIDFEKDDDSnFHMDFIVAASNLR	1	2	1	P22314	N13(Deamidated)	0	2.38681	0				72.6942	1
	High	LDQPmTEIVSR	1	2	1	P22314	M5(Oxidation)	0	2.31473	0				26.0372	0
	High	VLGPYTFSIcDTSNFSDYIR	2	1	1	P22314	C10(Carbamidomethyl)	0	2.30273	0				73.2208	0
	High	LKSDTAAAAVR	1	1	1	P22314		0	2.29912	0				8.41197	1
	High	QNRYDGqVAVFGSDLQEK	5	1	1	P22314	Q7(Deamidated)	0	2.29825	0				38.3583	1
	High	ALPAVqQnNLDEDLIR	6	1	1	P22314	Q6(Deamidated); N8(Deamidated)	0	2.28513	0				49.4881	0
	High	IIPAIATTTAAVVGLVcLELYK	1	2	1	P22314	C17(Carbamidomethyl)	0	2.18633	0				96.5476	0
	High	VGEFcHNR	2	4	1	P22314	C5(Carbamidomethyl)	0	2.1603	0				6.85846	0
	High	SDTAAAAVR	1	1	1	P22314		0	2.15521	0				6.18907	0
	High	NFPnAIEHTLQWAR	4	1	1	P22314	N4(Deamidated)	0	2.15262	0				51.9021	0
	High	qPAENVNQYLTDPK	6	2	1	P22314	Q1(Deamidated)	0	2.12957	0				49.1373	0
	High	ALPAVqQNNLDEDLIR	14	1	1	P22314	Q6(Deamidated)	0	2.12783	0				51.3333	0
	High	AENYDIPSADR	4	2	1	P22314		0	2.11733	0				25.8388	0
	High	IHVSDQELqSANASVDDSRLEELK	12	2	1	P22314	Q9(Deamidated)	0	2.08483	0				41.7764	1
	High	KISFK	1	4	2	Q9Y4F1;P22314		0	2.04243	0				7.05168	1
	High	nEEDAAELVALAqAVNAR	1	1	1	P22314	N1(Deamidated); Q13(Deamidated)	0	1.97997	0				75.4065	0
	Medium	VSGPDPKPGSNcSPAqSVLSEVPSVPTnGMAK	2	6	1	P22314	C12(Carbamidomethyl); Q16(Deamidated); N28(Deamidated)	0	1.80781	0				49.5602	0
	Medium	NIILGGVK	5	6	1	P22314		0	1.76512	0				31.2058	0
	Medium	VTSHQNR	1	1	1	P22314		0	1.75441	0				4.94961	0
	Medium	DEFEGLFK	4	2	1	P22314		0	1.73191	0				53.4248	0
	Medium	GLGVEIAK	1	6	1	P22314		0	1.67804	0				25.0656	0
	Medium	AEVSQPR	1	6	1	P22314		0	1.67167	0				5.66193	0
	Medium	AENYDIPSADRHK	1	2	1	P22314		0	1.59682	0				16.9194	1
	Medium	SIPIcTLK	1	1	1	P22314	C5(Carbamidomethyl)	0	1.57525	0				32.1628	0
P07437	Tubulin beta chain OS=Homo sapiens GN=TUBB PE=1 SV=2 - [TBB5_HUMAN]	580.051	74.32	17	5	29	258	444	49.639	4.89404	382 / 411	37.5	338
	A3	Sequence	# PSMs	# Proteins	# Protein Groups	Protein Group Accessions	Modifications	ΔCn	XCorr	Probability				RT [min]	# Missed Cleavages
	High	SGPFGQIFRPDNFVFGQSGAGNNWAK	7	11	5	Q13885;Q9BVA1;P04350;P68371;P07437		0	5.31788	0				65.5724	0
	High	SGPFGQIFRPDNFVFGQSGAGnNWAK	10	11	5	Q13885;Q9BVA1;P04350;P68371;P07437	N22(Deamidated)	0	5.17303	0				67.1884	0
	High	GHYTEGAELVDSVLDVVRK	9	9	4	Q13885;Q9BVA1;P68371;P07437		0	5.04368	0				64.1423	1
	High	mAVTFIGNSTAIQELFKR	2	3	1	P07437	M1(Oxidation)	0	4.97902	0				59.3918	1
	High	GHYTEGAELVDSVLDVVR	5	9	4	Q13885;Q9BVA1;P68371;P07437		0	4.70451	0				65.0623	0
	High	MREIVHIQAGQcGNQIGAK	5	21	5	Q13885;Q9BVA1;P07437;P04350;P68371	C12(Carbamidomethyl)	0	4.4974	0				28.519	1
	High	LHFFmPGFAPLTSR	4	13	6	Q13885;Q9BVA1;P04350;P68371;P07437;Q9BUF5	M5(Oxidation)	0	4.40139	0				52.0645	0
	High	FWEVISDEHGIDPTGTYHGDSDLQLDR	2	1	1	P07437		0	4.33322	0				59.6704	0
	High	MAVTFIGNSTAIQELFKR	1	3	1	P07437		0	4.13793	0				63.9543	1
	High	mREIVHIQAGQcGNQIGAK	2	21	5	Q13885;Q9BVA1;P07437;P04350;P68371	M1(Oxidation); C12(Carbamidomethyl)	0	4.10983	0				25.3102	1
	High	LHFFMPGFAPLTSR	9	13	6	Q13885;Q9BVA1;P04350;P68371;P07437;Q9BUF5		0	4.03561	0				65.4787	0
	High	EAEScDcLQGFQLTHSLGGGTGSGMGTLLISK	2	10	3	P04350;P68371;P07437	C5(Carbamidomethyl); C7(Carbamidomethyl)	0	4.00292	0				60.3213	0
	High	IREEYPDRImNTFSVVPSPK	3	4	2	P68371;P07437	M10(Oxidation)	0	3.99783	0				45.3332	2
	High	LTTPTYGDLNHLVSATMSGVTTcLR	2	8	5	Q13885;Q9BVA1;P04350;P68371;P07437	C23(Carbamidomethyl)	0	3.86923	0				71.3664	0
	High	LTTPTYGDLNHLVSATmSGVTTcLR	2	8	5	Q13885;Q9BVA1;P04350;P68371;P07437	M17(Oxidation); C23(Carbamidomethyl)	0	3.71468	0				59.2723	0
	High	MAVTFIGNSTAIQELFK	5	3	1	P07437		0	3.61525	0				74.9744	0
	High	ALTVPELTQQVFDAK	12	3	1	P07437		0	3.41458	0				63.4205	0
	High	MSMKEVDEQMLNVQNK	2	6	4	Q13885;Q9BVA1;P68371;P07437		0	3.37436	0				41.1174	1
	High	AILVDLEPGTMDSVR	6	10	3	Q13885;Q9BVA1;P07437		0	3.37008	0				52.5084	0
	High	RISEQFTAMFR	2	9	5	Q13885;Q9BVA1;P04350;P68371;P07437		0	3.20316	0				43.3182	1
	High	mAVTFIGnSTAIQELFKR	2	3	1	P07437	M1(Oxidation); N8(Deamidated)	0	3.17233	0				59.3536	1
	High	KLAVNMVPFPR	3	16	6	Q13885;Q9BVA1;P04350;P68371;P07437;Q9BUF5		0	3.10687	0				41.3016	1
	High	MAVTFIGnSTAIQELFKR	4	3	1	P07437	N8(Deamidated)	0	3.01087	0				69.029	1
	High	LAVNmVPFPR	5	16	6	Q13885;Q9BVA1;P04350;P68371;P07437;Q9BUF5	M5(Oxidation)	0	2.92584	0				41.1715	0
	High	ISVYYNEATGGK	9	2	1	P07437		0	2.92282	0				30.3425	0
	High	FPGQLNADLRK	11	18	6	Q13885;Q9BVA1;P04350;P68371;P07437;Q9BUF5		0	2.89807	0				31.152	1
	High	AILVDLEPGTmDSVR	4	10	3	Q13885;Q9BVA1;P07437	M11(Oxidation)	0	2.87501	0				46.0713	0
	High	mSmKEVDEQMLNVQNK	3	6	4	Q13885;Q9BVA1;P68371;P07437	M1(Oxidation); M3(Oxidation)	0	2.84041	0				26.4853	1
	High	NSSYFVEWIPNNVK	9	11	6	Q13885;Q9BVA1;P04350;P68371;P07437;Q9BUF5		0	2.82854	0				57.2759	0
	High	EIVHIQAGQcGnQIGAK	6	23	5	Q13885;Q9BVA1;P07437;P04350;P68371	C10(Carbamidomethyl); N12(Deamidated)	0	2.81507	0				29.0476	0
	High	EIVHIQAGQcGNQIGAK	4	23	5	P04350;P68371;Q13885;Q9BVA1;P07437	C10(Carbamidomethyl)	0	2.78372	0				28.9887	0
	High	ImNTFSVVPSPK	5	11	3	P04350;P68371;P07437	M2(Oxidation)	0	2.75659	0				37.2342	0
	High	mAVTFIGNSTAIQELFK	4	3	1	P07437	M1(Oxidation)	0	2.7404	0				71.4669	0
	High	ISEQFTAMFR	5	9	5	Q13885;Q9BVA1;P04350;P68371;P07437		0	2.72804	0				48.6291	0
	High	MSMKEVDEQmLNVQNK	4	6	4	Q13885;Q9BVA1;P68371;P07437	M10(Oxidation)	0	2.69484	0				30.3171	1
	High	KLAVNmVPFPR	2	16	6	Q13885;Q9BVA1;P04350;P68371;P07437;Q9BUF5	M6(Oxidation)	0	2.66198	0				33.8541	1
	High	IMNTFSVVPSPK	4	11	3	P04350;P68371;P07437		0	2.61979	0				42.1521	0
	High	nSSYFVEWIPNNVK	10	11	6	Q13885;Q9BVA1;P04350;P68371;P07437;Q9BUF5	N1(Deamidated)	0	2.58953	0				67.8802	0
	High	mSmKEVDEQmLNVQNK	1	6	4	Q13885;Q9BVA1;P68371;P07437	M1(Oxidation); M3(Oxidation); M10(Oxidation)	0	2.5859	0				17.6773	1
	High	EVDEQMLNVQNK	5	6	4	Q13885;Q9BVA1;P68371;P07437		0	2.57022	0				30.7766	0
	High	LAVNMVPFPR	8	16	6	Q13885;Q9BVA1;P04350;P68371;P07437;Q9BUF5		0	2.55456	0				50.8558	0
	High	IREEYPDR	9	11	4	Q13885;Q9BVA1;P68371;P07437		0	2.5303	0				12.3345	1
	High	FPGQLNADLR	4	18	6	Q13885;Q9BVA1;P04350;P68371;P07437;Q9BUF5		0	2.49473	0				40.9495	0
	High	ISEQFTAmFR	2	9	5	Q13885;Q9BVA1;P04350;P68371;P07437	M8(Oxidation)	0	2.43776	0				41.6771	0
	High	ISVYYnEATGGK	2	2	1	P07437	N6(Deamidated)	0	2.40192	0				30.7224	0
	High	NmmAAcDPR	1	15	6	Q13885;Q9BVA1;P04350;P68371;P07437;Q9BUF5	M2(Oxidation); M3(Oxidation); C6(Carbamidomethyl)	0	2.38076	0				5.67706	0
	High	RISEQFTAmFR	1	9	5	Q13885;Q9BVA1;P04350;P68371;P07437	M9(Oxidation)	0	2.18442	0				33.8582	1
	High	MSmKEVDEqMLNVQNK	3	6	4	Q13885;Q9BVA1;P68371;P07437	M3(Oxidation); Q9(Deamidated)	0	2.15836	0				34.2696	1
	High	LAVnMVPFPR	1	16	6	Q13885;Q9BVA1;P04350;P68371;P07437;Q9BUF5	N4(Deamidated)	0	2.13432	0				55.3577	0
	High	TAVcDIPPR	16	11	5	Q13885;Q9BVA1;P04350;P68371;P07437	C4(Carbamidomethyl)	0	2.08785	0				23.9349	0
	High	YLTVAAVFR	4	5	3	P04350;P68371;P07437		0	2.00046	0				50.9264	0
	High	NMmAAcDPR	9	15	6	Q13885;Q9BVA1;P04350;P68371;P07437;Q9BUF5	M3(Oxidation); C6(Carbamidomethyl)	0	1.97585	0				11.977	0
	High	EVDEQmLNVQNK	3	6	4	Q13885;Q9BVA1;P68371;P07437	M6(Oxidation)	0	1.97535	0				24.2436	0
	High	NMMAAcDPR	2	15	6	Q13885;Q9BVA1;P04350;P68371;P07437;Q9BUF5	C6(Carbamidomethyl)	0	1.91066	0				20.6635	0
	Medium	EAEScDcLQGFqLTHSLGGGTGSGMGTLLISK	1	10	3	P68371;P07437;P04350	C5(Carbamidomethyl); C7(Carbamidomethyl); Q12(Deamidated)	0	1.52748	0				65.0859	0
P68371	Tubulin beta-4B chain OS=Homo sapiens GN=TUBB4B PE=1 SV=1 - [TBB4B_HUMAN]	514.687	68.09	12	1	28	236	445	49.799	4.89404	376 / 411	29.9	310
	A3	Sequence	# PSMs	# Proteins	# Protein Groups	Protein Group Accessions	Modifications	ΔCn	XCorr	Probability				RT [min]	# Missed Cleavages
	High	SGPFGQIFRPDNFVFGQSGAGNNWAK	7	11	5	Q13885;Q9BVA1;P04350;P68371;P07437		0	5.31788	0				65.5724	0
	High	SGPFGQIFRPDNFVFGQSGAGnNWAK	10	11	5	Q13885;Q9BVA1;P04350;P68371;P07437	N22(Deamidated)	0	5.17303	0				67.1884	0
	High	GHYTEGAELVDSVLDVVRK	9	9	4	Q13885;Q9BVA1;P68371;P07437		0	5.04368	0				64.1423	1
	High	GHYTEGAELVDSVLDVVR	5	9	4	Q13885;Q9BVA1;P68371;P07437		0	4.70451	0				65.0623	0
	High	MREIVHLQAGQcGNQIGAK	5	21	5	Q13885;Q9BVA1;P07437;P04350;P68371	C12(Carbamidomethyl)	0	4.4974	0				28.519	1
	High	LHFFmPGFAPLTSR	4	13	6	Q13885;Q9BVA1;P04350;P68371;P07437;Q9BUF5	M5(Oxidation)	0	4.40139	0				52.0645	0
	High	mREIVHLQAGQcGNQIGAK	2	21	5	Q13885;Q9BVA1;P07437;P04350;P68371	M1(Oxidation); C12(Carbamidomethyl)	0	4.10983	0				25.3102	1
	High	LHFFMPGFAPLTSR	9	13	6	Q13885;Q9BVA1;P04350;P68371;P07437;Q9BUF5		0	4.03561	0				65.4787	0
	High	EAEScDcLQGFQLTHSLGGGTGSGMGTLLISK	2	10	3	P04350;P68371;P07437	C5(Carbamidomethyl); C7(Carbamidomethyl)	0	4.00292	0				60.3213	0
	High	IREEYPDRImNTFSVVPSPK	3	4	2	P68371;P07437	M10(Oxidation)	0	3.99783	0				45.3332	2
	High	LTTPTYGDLNHLVSATMSGVTTcLR	2	8	5	Q13885;Q9BVA1;P04350;P68371;P07437	C23(Carbamidomethyl)	0	3.86923	0				71.3664	0
	High	mSATFIGnSTAIQELFKR	2	3	3	Q13885;Q9BVA1;P68371	M1(Oxidation); N8(Deamidated)	0	3.72183	0				55.5554	1
	High	LTTPTYGDLNHLVSATmSGVTTcLR	2	8	5	Q13885;Q9BVA1;P04350;P68371;P07437	M17(Oxidation); C23(Carbamidomethyl)	0	3.71468	0				59.2723	0
	High	mSATFIGNSTAIQELFKR	1	3	3	Q13885;Q9BVA1;P68371	M1(Oxidation)	0	3.5331	0				61.3999	1
	High	MSATFIGNSTAIQELFK	3	3	3	Q13885;Q9BVA1;P68371		0	3.49825	0				67.5186	0
	High	MSMKEVDEQMLNVQNK	2	6	4	Q13885;Q9BVA1;P68371;P07437		0	3.37436	0				41.1174	1
	High	MSATFIGNSTAIQELFKR	2	3	3	Q13885;Q9BVA1;P68371		0.0376	3.32962	0				58.7632	1
	High	RISEQFTAMFR	2	9	5	Q13885;Q9BVA1;P04350;P68371;P07437		0	3.20316	0				43.3182	1
	High	KLAVNMVPFPR	3	16	6	Q13885;Q9BVA1;P04350;P68371;P07437;Q9BUF5		0	3.10687	0				41.3016	1
	High	LAVNmVPFPR	5	16	6	Q13885;Q9BVA1;P04350;P68371;P07437;Q9BUF5	M5(Oxidation)	0	2.92584	0				41.1715	0
	High	AVLVDLEPGTMDSVR	4	9	2	P04350;P68371		0	2.91666	0				49.4796	0
	High	FPGQLNADLRK	11	18	6	Q13885;Q9BVA1;P04350;P68371;P07437;Q9BUF5		0	2.89807	0				31.152	1
	High	AVLVDLEPGTmDSVR	1	9	2	P04350;P68371	M11(Oxidation)	0	2.89007	0				43.0709	0
	High	MSATFIGnSTAIQELFK	3	3	3	Q13885;Q9BVA1;P68371	N8(Deamidated)	0	2.84998	0				71.5384	0
	High	mSmKEVDEQMLNVQNK	3	6	4	Q13885;Q9BVA1;P68371;P07437	M1(Oxidation); M3(Oxidation)	0	2.84041	0				26.4853	1
	High	NSSYFVEWIPNNVK	9	11	6	Q13885;Q9BVA1;P04350;P68371;P07437;Q9BUF5		0	2.82854	0				57.2759	0
	High	EIVHLQAGQcGnQIGAK	6	23	5	Q13885;Q9BVA1;P07437;P04350;P68371	C10(Carbamidomethyl); N12(Deamidated)	0	2.81507	0				29.0476	0
	High	EIVHLQAGQcGNQIGAK	4	23	5	P04350;P68371;Q13885;Q9BVA1;P07437	C10(Carbamidomethyl)	0	2.78372	0				28.9887	0
	High	ImNTFSVVPSPK	5	11	3	P04350;P68371;P07437	M2(Oxidation)	0	2.75659	0				37.2342	0
	High	ISEQFTAMFR	5	9	5	Q13885;Q9BVA1;P04350;P68371;P07437		0	2.72804	0				48.6291	0
	High	MSMKEVDEQmLNVQNK	4	6	4	Q13885;Q9BVA1;P68371;P07437	M10(Oxidation)	0	2.69484	0				30.3171	1
	High	KLAVNmVPFPR	2	16	6	Q13885;Q9BVA1;P04350;P68371;P07437;Q9BUF5	M6(Oxidation)	0	2.66198	0				33.8541	1
	High	IMNTFSVVPSPK	4	11	3	P04350;P68371;P07437		0	2.61979	0				42.1521	0
	High	ALTVPELTQQMFDAK	5	4	2	P04350;P68371		0	2.6051	0				59.6982	0
	High	nSSYFVEWIPNNVK	10	11	6	Q13885;Q9BVA1;P04350;P68371;P07437;Q9BUF5	N1(Deamidated)	0	2.58953	0				67.8802	0
	High	mSmKEVDEQmLNVQNK	1	6	4	Q13885;Q9BVA1;P68371;P07437	M1(Oxidation); M3(Oxidation); M10(Oxidation)	0	2.5859	0				17.6773	1
	High	EVDEQMLNVQNK	5	6	4	Q13885;Q9BVA1;P68371;P07437		0	2.57022	0				30.7766	0
	High	LAVNMVPFPR	8	16	6	Q13885;Q9BVA1;P04350;P68371;P07437;Q9BUF5		0	2.55456	0				50.8558	0
	High	IREEYPDR	9	11	4	Q13885;Q9BVA1;P68371;P07437		0	2.5303	0				12.3345	1
	High	FPGQLNADLR	4	18	6	Q13885;Q9BVA1;P04350;P68371;P07437;Q9BUF5		0	2.49473	0				40.9495	0
	High	ISEQFTAmFR	2	9	5	Q13885;Q9BVA1;P04350;P68371;P07437	M8(Oxidation)	0	2.43776	0				41.6771	0
	High	NmmAAcDPR	1	15	6	Q13885;Q9BVA1;P04350;P68371;P07437;Q9BUF5	M2(Oxidation); M3(Oxidation); C6(Carbamidomethyl)	0	2.38076	0				5.67706	0
	High	RISEQFTAmFR	1	9	5	Q13885;Q9BVA1;P04350;P68371;P07437	M9(Oxidation)	0	2.18442	0				33.8582	1
	High	MSmKEVDEqMLNVQNK	3	6	4	Q13885;Q9BVA1;P68371;P07437	M3(Oxidation); Q9(Deamidated)	0	2.15836	0				34.2696	1
	High	LAVnMVPFPR	1	16	6	Q13885;Q9BVA1;P04350;P68371;P07437;Q9BUF5	N4(Deamidated)	0	2.13432	0				55.3577	0
	High	TAVcDIPPR	16	11	5	Q13885;Q9BVA1;P04350;P68371;P07437	C4(Carbamidomethyl)	0	2.08785	0				23.9349	0
	High	INVYYNEATGGK	5	1	1	P68371		0	2.05085	0				30.9017	0
	High	YLTVAAVFR	4	5	3	P04350;P68371;P07437		0	2.00046	0				50.9264	0
	High	NMmAAcDPR	9	15	6	Q13885;Q9BVA1;P04350;P68371;P07437;Q9BUF5	M3(Oxidation); C6(Carbamidomethyl)	0	1.97585	0				11.977	0
	High	EVDEQmLNVQNK	3	6	4	Q13885;Q9BVA1;P68371;P07437	M6(Oxidation)	0	1.97535	0				24.2436	0
	High	mSATFIGNSTAIQELFK	3	3	3	Q13885;Q9BVA1;P68371	M1(Oxidation)	0	1.91649	0				68.2853	0
	High	NMMAAcDPR	2	15	6	Q13885;Q9BVA1;P04350;P68371;P07437;Q9BUF5	C6(Carbamidomethyl)	0	1.91066	0				20.6635	0
	Medium	ALTVPELTQQmFDAK	1	4	2	P04350;P68371	M11(Oxidation)	0.161	1.71714	0				64.4233	0
	Medium	INVYYnEATGGK	1	1	1	P68371	N6(Deamidated)	0	1.70059	0				30.8159	0
	Medium	EAEScDcLQGFqLTHSLGGGTGSGMGTLLISK	1	10	3	P68371;P07437;P04350	C5(Carbamidomethyl); C7(Carbamidomethyl); Q12(Deamidated)	0	1.52748	0				65.0859	0
Q9BVA1	Tubulin beta-2B chain OS=Homo sapiens GN=TUBB2B PE=1 SV=1 - [TBB2B_HUMAN]	485.707	61.8	10	2	27	217	445	49.9209	4.89404	372 / 411	26.6	301
	A3	Sequence	# PSMs	# Proteins	# Protein Groups	Protein Group Accessions	Modifications	ΔCn	XCorr	Probability				RT [min]	# Missed Cleavages
	High	SGPFGQIFRPDNFVFGQSGAGNNWAK	7	11	5	Q13885;Q9BVA1;P04350;P68371;P07437		0	5.31788	0				65.5724	0
	High	SGPFGQIFRPDNFVFGQSGAGnNWAK	10	11	5	Q13885;Q9BVA1;P04350;P68371;P07437	N22(Deamidated)	0	5.17303	0				67.1884	0
	High	GHYTEGAELVDSVLDVVRK	9	9	4	Q13885;Q9BVA1;P68371;P07437		0	5.04368	0				64.1423	1
	High	INVYYNEATGNKYVPR	1	1	1	Q9BVA1		0	4.91937	0				35.6944	1
	High	GHYTEGAELVDSVLDVVR	5	9	4	Q13885;Q9BVA1;P68371;P07437		0	4.70451	0				65.0623	0
	High	MREIVHIQAGQcGNQIGAK	5	21	5	Q13885;Q9BVA1;P07437;P04350;P68371	C12(Carbamidomethyl)	0	4.4974	0				28.519	1
	High	LHFFmPGFAPLTSR	4	13	6	Q13885;Q9BVA1;P04350;P68371;P07437;Q9BUF5	M5(Oxidation)	0	4.40139	0				52.0645	0
	High	mREIVHIQAGQcGNQIGAK	2	21	5	Q13885;Q9BVA1;P07437;P04350;P68371	M1(Oxidation); C12(Carbamidomethyl)	0	4.10983	0				25.3102	1
	High	LHFFMPGFAPLTSR	9	13	6	Q13885;Q9BVA1;P04350;P68371;P07437;Q9BUF5		0	4.03561	0				65.4787	0
	High	LTTPTYGDLNHLVSATMSGVTTcLR	2	8	5	Q13885;Q9BVA1;P04350;P68371;P07437	C23(Carbamidomethyl)	0	3.86923	0				71.3664	0
	High	mSATFIGnSTAIQELFKR	2	3	3	Q13885;Q9BVA1;P68371	M1(Oxidation); N8(Deamidated)	0	3.72183	0				55.5554	1
	High	LTTPTYGDLNHLVSATmSGVTTcLR	2	8	5	Q13885;Q9BVA1;P04350;P68371;P07437	M17(Oxidation); C23(Carbamidomethyl)	0	3.71468	0				59.2723	0
	High	mSATFIGNSTAIQELFKR	1	3	3	Q13885;Q9BVA1;P68371	M1(Oxidation)	0	3.5331	0				61.3999	1
	High	MSATFIGNSTAIQELFK	3	3	3	Q13885;Q9BVA1;P68371		0	3.49825	0				67.5186	0
	High	MSMKEVDEQMLNVQNK	2	6	4	Q13885;Q9BVA1;P68371;P07437		0	3.37436	0				41.1174	1
	High	AILVDLEPGTMDSVR	6	10	3	Q13885;Q9BVA1;P07437		0	3.37008	0				52.5084	0
	High	MSATFIGNSTAIQELFKR	2	3	3	Q13885;Q9BVA1;P68371		0.0376	3.32962	0				58.7632	1
	High	RISEQFTAMFR	2	9	5	Q13885;Q9BVA1;P04350;P68371;P07437		0	3.20316	0				43.3182	1
	High	IMNTFSVMPSPK	1	5	3	Q13885;Q9BVA1;Q9BUF5		0	3.13726	0				43.7039	0
	High	KLAVNMVPFPR	3	16	6	Q13885;Q9BVA1;P04350;P68371;P07437;Q9BUF5		0	3.10687	0				41.3016	1
	High	INVYYNEATGNK	1	1	1	Q9BVA1		0	2.95718	0				28.1457	0
	High	LAVNmVPFPR	5	16	6	Q13885;Q9BVA1;P04350;P68371;P07437;Q9BUF5	M5(Oxidation)	0	2.92584	0				41.1715	0
	High	FPGQLNADLRK	11	18	6	Q13885;Q9BVA1;P04350;P68371;P07437;Q9BUF5		0	2.89807	0				31.152	1
	High	AILVDLEPGTmDSVR	4	10	3	Q13885;Q9BVA1;P07437	M11(Oxidation)	0	2.87501	0				46.0713	0
	High	MSATFIGnSTAIQELFK	3	3	3	Q13885;Q9BVA1;P68371	N8(Deamidated)	0	2.84998	0				71.5384	0
	High	mSmKEVDEQMLNVQNK	3	6	4	Q13885;Q9BVA1;P68371;P07437	M1(Oxidation); M3(Oxidation)	0	2.84041	0				26.4853	1
	High	NSSYFVEWIPNNVK	9	11	6	Q13885;Q9BVA1;P04350;P68371;P07437;Q9BUF5		0	2.82854	0				57.2759	0
	High	EIVHIQAGQcGnQIGAK	6	23	5	Q13885;Q9BVA1;P07437;P04350;P68371	C10(Carbamidomethyl); N12(Deamidated)	0	2.81507	0				29.0476	0
	High	EIVHIQAGQcGNQIGAK	4	23	5	P04350;P68371;Q13885;Q9BVA1;P07437	C10(Carbamidomethyl)	0	2.78372	0				28.9887	0
	High	ISEQFTAMFR	5	9	5	Q13885;Q9BVA1;P04350;P68371;P07437		0	2.72804	0				48.6291	0
	High	MSMKEVDEQmLNVQNK	4	6	4	Q13885;Q9BVA1;P68371;P07437	M10(Oxidation)	0	2.69484	0				30.3171	1
	High	KLAVNmVPFPR	2	16	6	Q13885;Q9BVA1;P04350;P68371;P07437;Q9BUF5	M6(Oxidation)	0	2.66198	0				33.8541	1
	High	nSSYFVEWIPNNVK	10	11	6	Q13885;Q9BVA1;P04350;P68371;P07437;Q9BUF5	N1(Deamidated)	0	2.58953	0				67.8802	0
	High	mSmKEVDEQmLNVQNK	1	6	4	Q13885;Q9BVA1;P68371;P07437	M1(Oxidation); M3(Oxidation); M10(Oxidation)	0	2.5859	0				17.6773	1
	High	EVDEQMLNVQNK	5	6	4	Q13885;Q9BVA1;P68371;P07437		0	2.57022	0				30.7766	0
	High	LAVNMVPFPR	8	16	6	Q13885;Q9BVA1;P04350;P68371;P07437;Q9BUF5		0	2.55456	0				50.8558	0
	High	IREEYPDR	9	11	4	Q13885;Q9BVA1;P68371;P07437		0	2.5303	0				12.3345	1
	High	FPGQLNADLR	4	18	6	Q13885;Q9BVA1;P04350;P68371;P07437;Q9BUF5		0	2.49473	0				40.9495	0
	High	ISEQFTAmFR	2	9	5	Q13885;Q9BVA1;P04350;P68371;P07437	M8(Oxidation)	0	2.43776	0				41.6771	0
	High	NmmAAcDPR	1	15	6	Q13885;Q9BVA1;P04350;P68371;P07437;Q9BUF5	M2(Oxidation); M3(Oxidation); C6(Carbamidomethyl)	0	2.38076	0				5.67706	0
	High	RISEQFTAmFR	1	9	5	Q13885;Q9BVA1;P04350;P68371;P07437	M9(Oxidation)	0	2.18442	0				33.8582	1
	High	MSmKEVDEqMLNVQNK	3	6	4	Q13885;Q9BVA1;P68371;P07437	M3(Oxidation); Q9(Deamidated)	0	2.15836	0				34.2696	1
	High	YLTVAAIFR	2	2	2	Q13885;Q9BVA1		0	2.1396	0				58.5152	0
	High	LAVnMVPFPR	1	16	6	Q13885;Q9BVA1;P04350;P68371;P07437;Q9BUF5	N4(Deamidated)	0	2.13432	0				55.3577	0
	High	TAVcDIPPR	16	11	5	Q13885;Q9BVA1;P04350;P68371;P07437	C4(Carbamidomethyl)	0	2.08785	0				23.9349	0
	High	ALTVPELTQQMFDSK	2	2	2	Q13885;Q9BVA1		0	2.04587	0				64.4233	0
	High	NMmAAcDPR	9	15	6	Q13885;Q9BVA1;P04350;P68371;P07437;Q9BUF5	M3(Oxidation); C6(Carbamidomethyl)	0	1.97585	0				11.977	0
	High	EVDEQmLNVQNK	3	6	4	Q13885;Q9BVA1;P68371;P07437	M6(Oxidation)	0	1.97535	0				24.2436	0
	High	mSATFIGNSTAIQELFK	3	3	3	Q13885;Q9BVA1;P68371	M1(Oxidation)	0	1.91649	0				68.2853	0
	High	NMMAAcDPR	2	15	6	Q13885;Q9BVA1;P04350;P68371;P07437;Q9BUF5	C6(Carbamidomethyl)	0	1.91066	0				20.6635	0
O14744	Protein arginine N-methyltransferase 5 OS=Homo sapiens GN=PRMT5 PE=1 SV=4 - [ANM5_HUMAN]	484.434	61.85	11	36	36	202	637	72.6376	6.29053	175 / 411	156.6	2950
	A3	Sequence	# PSMs	# Proteins	# Protein Groups	Protein Group Accessions	Modifications	ΔCn	XCorr	Probability				RT [min]	# Missed Cleavages
	High	LHNFHQLSAPQPcFTFSHPNR	4	3	1	O14744	C13(Carbamidomethyl)	0	6.26973	0				45.2125	0
	High	KVWYEWAVTAPVcSAIHNPTGR	6	2	1	O14744	C13(Carbamidomethyl)	0	5.088	0				52.6381	1
	High	cLLDRVPEEEKDTnVqVLmVLGAGR	1	3	1	O14744	C1(Carbamidomethyl); N14(Deamidated); Q16(Deamidated); M19(Oxidation)	0	4.50253	0				55.3049	2
	High	DRDPEAQFEMPYVVR	6	3	1	O14744		0	4.45931	0				50.8662	1
	High	DDIIENAPTTHTEEYSGEEK	5	5	1	O14744		0	4.42055	0				32.9457	0
	High	VLTnHIHTGHHSSMFWMR	1	5	1	O14744	N4(Deamidated)	0	4.41349	0				41.8742	0
	High	VPEEEKDTNVQVLMVLGAGR	4	3	1	O14744		0	4.24983	0				54.1038	1
	High	cLLDRVPEEEKDTNVQVLMVLGAGR	3	3	1	O14744	C1(Carbamidomethyl)	0	4.23864	0				64.1376	2
	High	EKDRDPEAQFEmPYVVR	3	3	1	O14744	M12(Oxidation)	0	4.2282	0				34.9516	2
	High	GYEDYLQSPLQPLMDNLESQTYEVFEKDPIK	2	5	1	O14744		0	4.20281	0				89.4588	1
	High	DRDPEAQFEmPYVVR	2	3	1	O14744	M10(Oxidation)	0	4.16478	0				43.0226	1
	High	QGFDFLcMPVFHPR	6	4	1	O14744	C7(Carbamidomethyl)	0	3.9686	0				68.8627	0
	High	IAVALEIGADLPSNHVIDR	6	3	1	O14744		0	3.95273	0				52.2093	0
	High	LHNFHQLSAPQPcFTFSHPNRDPMIDNNR	1	3	1	O14744	C13(Carbamidomethyl)	0	3.88107	0				42.7335	1
	High	EKDRDPEAQFEMPYVVR	8	3	1	O14744		0	3.79183	0				42.2289	2
	High	ADIIVSELLGSFADNELSPEcLDGAQHFLK	2	2	1	O14744	C21(Carbamidomethyl)	0	3.7711	0				77.1299	0
	High	AAILPTSIFLTNKK	14	2	1	O14744		0	3.67811	0				46.7556	1
	High	DRDPEAqFEMPYVVR	3	3	1	O14744	Q7(Deamidated)	0	3.49379	0				50.1814	1
	High	DDGVSIPGEYTSFLAPISSSK	5	2	1	O14744		0	3.44883	0				67.8088	0
	High	DLNcVPEIADTLGAVAK	11	5	1	O14744	C4(Carbamidomethyl)	0	3.42644	0				66.9889	0
	High	VPLVAPEDLRDDIIENAPTTHTEEYSGEEK	6	5	1	O14744		0	3.3919	0				52.6747	1
	High	AAILPTSIFLTnKK	3	2	1	O14744	N12(Deamidated)	0	3.36299	0				54.5056	1
	High	DLncVPEIADTLGAVAK	3	5	1	O14744	N3(Deamidated); C4(Carbamidomethyl)	0	3.23869	0				69.4808	0
	High	VLTNHIHTGHHSSMFWMR	1	5	1	O14744		0	3.04936	0				42.4123	0
	High	QGFDFLcmPVFHPR	3	4	1	O14744	C7(Carbamidomethyl); M8(Oxidation)	0	3.02204	0				54.65	0
	High	LHNFHQLSAPqPcFTFSHPNRDPMIDNNR	4	3	1	O14744	Q11(Deamidated); C13(Carbamidomethyl)	0	3.00075	0				43.2833	1
	High	LHNFHQLSAPqPcFTFSHPnRDPMIDNNR	3	3	1	O14744	Q11(Deamidated); C13(Carbamidomethyl); N20(Deamidated)	0	2.99014	0				46.1657	1
	High	DDIIEnAPTTHTEEYSGEEK	1	5	1	O14744	N6(Deamidated)	0	2.84201	0				31.8218	0
	High	NRPGPQTR	2	5	1	O14744		0	2.83377	0				5.34635	0
	High	AAILPTSIFLTNK	6	2	1	O14744		0	2.81584	0				62.0621	0
	High	EKDRDPEAqFEmPYVVR	2	3	1	O14744	Q9(Deamidated); M12(Oxidation)	0	2.75491	0				34.3681	2
	High	LHNFHQLSAPqPcFTFSHPNR	4	3	1	O14744	Q11(Deamidated); C13(Carbamidomethyl)	0	2.7307	0				44.6932	0
	High	LSPWIRPDSK	18	6	1	O14744		0	2.54466	0				28.0772	0
	High	VPLVAPEDLRDDIIEnAPTTHTEEYSGEEK	1	5	1	O14744	N16(Deamidated)	0	2.48928	0				55.8768	1
	High	TWMWWHNFR	2	5	1	O14744		0	2.47404	0				55.4181	0
	High	YSQYQQAIYK	5	4	1	O14744		0	2.39853	0				25.4695	0
	High	TWmWWHNFR	3	5	1	O14744	M3(Oxidation)	0	2.38258	0				50.4538	0
	High	VLTnHIHTGHHSSMFWmR	2	5	1	O14744	N4(Deamidated); M17(Oxidation)	0	2.317	0				39.304	0
	High	VPLVAPEDLR	4	6	1	O14744		0	2.31644	0				39.143	0
	High	VWYEWAVTAPVcSAIHNPTGR	1	2	1	O14744	C12(Carbamidomethyl)	0	2.29654	0				58.4201	0
	High	GPLVnASLR	1	3	1	O14744	N5(Deamidated)	0	2.13689	0				31.1447	0
	High	SDLLLSGR	6	5	1	O14744		0	2.07775	0				30.2344	0
	High	DWNTLIVGK	5	4	1	O14744		0	2.03994	0				52.2073	0
	High	EGQTIcVR	3	2	1	O14744	C6(Carbamidomethyl)	0	2.0296	0				16.2153	0
	High	SDLLLSGRDWnTLIVGK	1	4	1	O14744	N11(Deamidated)	0	1.91176	0				57.9214	1
	High	TLcDYSKR	2	4	1	O14744	C3(Carbamidomethyl)	0	1.87303	0				11.5835	1
	Medium	DPMIDNNR	1	3	1	O14744		0	1.83764	0				15.7627	0
	Medium	KGFPVLSK	2	2	1	O14744		0	1.82128	0				20.7555	1
	Medium	GYEDYLqSPLqPLMDNLESQTYEVFEKDPIK	1	5	1	O14744	Q7(Deamidated); Q11(Deamidated)	0	1.80642	0				89.9647	1
	Medium	GPLVNASLR	3	3	1	O14744		0	1.74799	0				26.3302	0
	Medium	VLTNHIHTGHHSSMFWmR	1	5	1	O14744	M17(Oxidation)	0	1.73828	0				40.2127	0
	Medium	IKLYAVEK	4	1	1	O14744		0	1.73315	0				24.1549	1
	Medium	cLLDR	2	4	1	O14744	C1(Carbamidomethyl)	0	1.71954	0				18.8148	0
	Medium	WLGEPIK	1	2	1	O14744		0	1.61226	0				32.645	0
	Medium	LYNEVR	2	3	1	O14744		0	1.53693	0				15.1083	0
Q13885	Tubulin beta-2A chain OS=Homo sapiens GN=TUBB2A PE=1 SV=1 - [TBB2A_HUMAN]	482.391	61.8	10	2	27	217	445	49.875	4.89404	372 / 411	26.4	299
	A3	Sequence	# PSMs	# Proteins	# Protein Groups	Protein Group Accessions	Modifications	ΔCn	XCorr	Probability				RT [min]	# Missed Cleavages
	High	SGPFGQIFRPDNFVFGQSGAGNNWAK	7	11	5	Q13885;Q9BVA1;P04350;P68371;P07437		0	5.31788	0				65.5724	0
	High	SGPFGQIFRPDNFVFGQSGAGnNWAK	10	11	5	Q13885;Q9BVA1;P04350;P68371;P07437	N22(Deamidated)	0	5.17303	0				67.1884	0
	High	GHYTEGAELVDSVLDVVRK	9	9	4	Q13885;Q9BVA1;P68371;P07437		0	5.04368	0				64.1423	1
	High	GHYTEGAELVDSVLDVVR	5	9	4	Q13885;Q9BVA1;P68371;P07437		0	4.70451	0				65.0623	0
	High	MREIVHIQAGQcGNQIGAK	5	21	5	Q13885;Q9BVA1;P07437;P04350;P68371	C12(Carbamidomethyl)	0	4.4974	0				28.519	1
	High	LHFFmPGFAPLTSR	4	13	6	Q13885;Q9BVA1;P04350;P68371;P07437;Q9BUF5	M5(Oxidation)	0	4.40139	0				52.0645	0
	High	mREIVHIQAGQcGNQIGAK	2	21	5	Q13885;Q9BVA1;P07437;P04350;P68371	M1(Oxidation); C12(Carbamidomethyl)	0	4.10983	0				25.3102	1
	High	LHFFMPGFAPLTSR	9	13	6	Q13885;Q9BVA1;P04350;P68371;P07437;Q9BUF5		0	4.03561	0				65.4787	0
	High	LTTPTYGDLNHLVSATMSGVTTcLR	2	8	5	Q13885;Q9BVA1;P04350;P68371;P07437	C23(Carbamidomethyl)	0	3.86923	0				71.3664	0
	High	mSATFIGnSTAIQELFKR	2	3	3	Q13885;Q9BVA1;P68371	M1(Oxidation); N8(Deamidated)	0	3.72183	0				55.5554	1
	High	LTTPTYGDLNHLVSATmSGVTTcLR	2	8	5	Q13885;Q9BVA1;P04350;P68371;P07437	M17(Oxidation); C23(Carbamidomethyl)	0	3.71468	0				59.2723	0
	High	mSATFIGNSTAIQELFKR	1	3	3	Q13885;Q9BVA1;P68371	M1(Oxidation)	0	3.5331	0				61.3999	1
	High	MSATFIGNSTAIQELFK	3	3	3	Q13885;Q9BVA1;P68371		0	3.49825	0				67.5186	0
	High	MSMKEVDEQMLNVQNK	2	6	4	Q13885;Q9BVA1;P68371;P07437		0	3.37436	0				41.1174	1
	High	AILVDLEPGTMDSVR	6	10	3	Q13885;Q9BVA1;P07437		0	3.37008	0				52.5084	0
	High	MSATFIGNSTAIQELFKR	2	3	3	Q13885;Q9BVA1;P68371		0.0376	3.32962	0				58.7632	1
	High	RISEQFTAMFR	2	9	5	Q13885;Q9BVA1;P04350;P68371;P07437		0	3.20316	0				43.3182	1
	High	IMNTFSVMPSPK	1	5	3	Q13885;Q9BVA1;Q9BUF5		0	3.13726	0				43.7039	0
	High	KLAVNMVPFPR	3	16	6	Q13885;Q9BVA1;P04350;P68371;P07437;Q9BUF5		0	3.10687	0				41.3016	1
	High	INVYYNEAAGNKYVPR	1	1	1	Q13885		0	2.94003	0				35.8711	1
	High	LAVNmVPFPR	5	16	6	Q13885;Q9BVA1;P04350;P68371;P07437;Q9BUF5	M5(Oxidation)	0	2.92584	0				41.1715	0
	High	FPGQLNADLRK	11	18	6	Q13885;Q9BVA1;P04350;P68371;P07437;Q9BUF5		0	2.89807	0				31.152	1
	High	AILVDLEPGTmDSVR	4	10	3	Q13885;Q9BVA1;P07437	M11(Oxidation)	0	2.87501	0				46.0713	0
	High	MSATFIGnSTAIQELFK	3	3	3	Q13885;Q9BVA1;P68371	N8(Deamidated)	0	2.84998	0				71.5384	0
	High	mSmKEVDEQMLNVQNK	3	6	4	Q13885;Q9BVA1;P68371;P07437	M1(Oxidation); M3(Oxidation)	0	2.84041	0				26.4853	1
	High	NSSYFVEWIPNNVK	9	11	6	Q13885;Q9BVA1;P04350;P68371;P07437;Q9BUF5		0	2.82854	0				57.2759	0
	High	EIVHIQAGQcGnQIGAK	6	23	5	Q13885;Q9BVA1;P07437;P04350;P68371	C10(Carbamidomethyl); N12(Deamidated)	0	2.81507	0				29.0476	0
	High	EIVHIQAGQcGNQIGAK	4	23	5	P04350;P68371;Q13885;Q9BVA1;P07437	C10(Carbamidomethyl)	0	2.78372	0				28.9887	0
	High	ISEQFTAMFR	5	9	5	Q13885;Q9BVA1;P04350;P68371;P07437		0	2.72804	0				48.6291	0
	High	MSMKEVDEQmLNVQNK	4	6	4	Q13885;Q9BVA1;P68371;P07437	M10(Oxidation)	0	2.69484	0				30.3171	1
	High	KLAVNmVPFPR	2	16	6	Q13885;Q9BVA1;P04350;P68371;P07437;Q9BUF5	M6(Oxidation)	0	2.66198	0				33.8541	1
	High	nSSYFVEWIPNNVK	10	11	6	Q13885;Q9BVA1;P04350;P68371;P07437;Q9BUF5	N1(Deamidated)	0	2.58953	0				67.8802	0
	High	mSmKEVDEQmLNVQNK	1	6	4	Q13885;Q9BVA1;P68371;P07437	M1(Oxidation); M3(Oxidation); M10(Oxidation)	0	2.5859	0				17.6773	1
	High	EVDEQMLNVQNK	5	6	4	Q13885;Q9BVA1;P68371;P07437		0	2.57022	0				30.7766	0
	High	LAVNMVPFPR	8	16	6	Q13885;Q9BVA1;P04350;P68371;P07437;Q9BUF5		0	2.55456	0				50.8558	0
	High	IREEYPDR	9	11	4	Q13885;Q9BVA1;P68371;P07437		0	2.5303	0				12.3345	1
	High	FPGQLNADLR	4	18	6	Q13885;Q9BVA1;P04350;P68371;P07437;Q9BUF5		0	2.49473	0				40.9495	0
	High	ISEQFTAmFR	2	9	5	Q13885;Q9BVA1;P04350;P68371;P07437	M8(Oxidation)	0	2.43776	0				41.6771	0
	High	NmmAAcDPR	1	15	6	Q13885;Q9BVA1;P04350;P68371;P07437;Q9BUF5	M2(Oxidation); M3(Oxidation); C6(Carbamidomethyl)	0	2.38076	0				5.67706	0
	High	RISEQFTAmFR	1	9	5	Q13885;Q9BVA1;P04350;P68371;P07437	M9(Oxidation)	0	2.18442	0				33.8582	1
	High	MSmKEVDEqMLNVQNK	3	6	4	Q13885;Q9BVA1;P68371;P07437	M3(Oxidation); Q9(Deamidated)	0	2.15836	0				34.2696	1
	High	YLTVAAIFR	2	2	2	Q13885;Q9BVA1		0	2.1396	0				58.5152	0
	High	LAVnMVPFPR	1	16	6	Q13885;Q9BVA1;P04350;P68371;P07437;Q9BUF5	N4(Deamidated)	0	2.13432	0				55.3577	0
	High	TAVcDIPPR	16	11	5	Q13885;Q9BVA1;P04350;P68371;P07437	C4(Carbamidomethyl)	0	2.08785	0				23.9349	0
	High	ALTVPELTQQMFDSK	2	2	2	Q13885;Q9BVA1		0	2.04587	0				64.4233	0
	High	NMmAAcDPR	9	15	6	Q13885;Q9BVA1;P04350;P68371;P07437;Q9BUF5	M3(Oxidation); C6(Carbamidomethyl)	0	1.97585	0				11.977	0
	High	EVDEQmLNVQNK	3	6	4	Q13885;Q9BVA1;P68371;P07437	M6(Oxidation)	0	1.97535	0				24.2436	0
	High	mSATFIGNSTAIQELFK	3	3	3	Q13885;Q9BVA1;P68371	M1(Oxidation)	0	1.91649	0				68.2853	0
	High	NMMAAcDPR	2	15	6	Q13885;Q9BVA1;P04350;P68371;P07437;Q9BUF5	C6(Carbamidomethyl)	0	1.91066	0				20.6635	0
	Medium	INVYYNEAAGNK	1	1	1	Q13885		0	1.6203	0				27.0574	0
Q8NEZ3	WD repeat-containing protein 19 OS=Homo sapiens GN=WDR19 PE=1 SV=2 - [WDR19_HUMAN]	405.351	50	8	54	54	178	1342	151.483	6.354	0 / 411	0	0
	A3	Sequence	# PSMs	# Proteins	# Protein Groups	Protein Group Accessions	Modifications	ΔCn	XCorr	Probability				RT [min]	# Missed Cleavages
	High	VPFAHKPLLLYNGELTcQTQSGK	2	1	1	Q8NEZ3	C17(Carbamidomethyl)	0	5.10262	0				46.4477	0
	High	FPSHIVPILTSTVIEcHR	8	1	1	Q8NEZ3	C16(Carbamidomethyl)	0	4.90979	0				50.8365	0
	High	ITcGcWNAENLLALGGEDK	1	3	1	Q8NEZ3	C3(Carbamidomethyl); C5(Carbamidomethyl)	0	4.70563	0				64.6663	0
	High	RPDISEIEEATTPcPFcK	3	1	1	Q8NEZ3	C14(Carbamidomethyl); C17(Carbamidomethyl)	0	4.66868	0				45.5318	0
	High	VQLHLIESEILDAQEER	2	1	1	Q8NEZ3		0	4.20674	0				53.7069	0
	High	DELLTNQLIDHLLGENDGMPK	1	1	1	Q8NEZ3		0	3.82483	0				77.0279	0
	High	NHKDNLTSIAVSQTLNK	10	2	1	Q8NEZ3		0	3.72129	0				29.9387	1
	High	VNNIYLSTHGFLSNLK	4	2	1	Q8NEZ3		0	3.61029	0				54.8456	0
	High	GITGDNKEHDEAcLAGVAQMSIR	2	1	1	Q8NEZ3	C13(Carbamidomethyl)	0	3.58356	0				45.4885	1
	High	VnNIYLSTHGFLSNLK	2	2	1	Q8NEZ3	N2(Deamidated)	0	3.46108	0				58.5199	0
	High	TWLGAPIQFAWQK	4	5	1	Q8NEZ3		0	3.4222	0				68.8817	0
	High	TSAAESMISVVLGK	5	2	1	Q8NEZ3		0	3.29977	0				65.5933	0
	High	DLQHWDSALQLAK	6	1	1	Q8NEZ3		0	3.28794	0				52.836	0
	High	SDGFVYcPVnDATYEIPDFSPTIK	3	1	1	Q8NEZ3	C7(Carbamidomethyl); N10(Deamidated)	0	3.23133	0				71.6823	0
	High	TSGNYLAVTGADYIVK	5	4	1	Q8NEZ3		0	3.15468	0				50.6362	0
	High	NSAFSFAAMLMRPEYR	3	1	1	Q8NEZ3		0	3.07853	0				68.102	0
	High	DELLTNQLIDHLLGENDGmPK	1	1	1	Q8NEZ3	M19(Oxidation)	0	2.95408	0				74.7892	0
	High	FLLPEcELLcPGcK	2	1	1	Q8NEZ3	C6(Carbamidomethyl); C10(Carbamidomethyl); C13(Carbamidomethyl)	0	2.92955	0				63.0644	0
	High	IGNVGIVMSLEQIK	2	2	1	Q8NEZ3		0	2.81204	0				61.467	0
	High	LPILGDAcSTR	4	2	1	Q8NEZ3	C8(Carbamidomethyl)	0	2.77462	0				39.7355	0
	High	VGDLLPHVSSPK	7	1	1	Q8NEZ3		0	2.76627	0				33.368	0
	High	GSLHVFLTK	5	2	1	Q8NEZ3		0	2.75789	0				28.1257	0
	High	DTGPDELRPMLAQNLMLK	1	2	1	Q8NEZ3		0	2.75663	0				55.6522	0
	High	ILNDEAAWNELAR	4	2	1	Q8NEZ3		0	2.75559	0				51.6114	0
	High	MITVSNQEGDTIR	6	4	1	Q8NEZ3		0	2.75308	0				29.6722	0
	High	GVFIAYDDDKVYTYVFHK	3	1	1	Q8NEZ3		0	2.71897	0				58.4107	1
	High	IMLNTESTcPMcSER	2	1	1	Q8NEZ3	C9(Carbamidomethyl); C12(Carbamidomethyl)	0	2.68278	0				37.6909	0
	High	HLAPDQIPFISK	2	1	1	Q8NEZ3		0	2.62868	0				46.5158	0
	High	IMLnTESTcPMcSER	2	1	1	Q8NEZ3	N4(Deamidated); C9(Carbamidomethyl); C12(Carbamidomethyl)	0	2.62533	0				37.1526	0
	High	SScIYLWDANTNK	1	6	1	Q8NEZ3	C3(Carbamidomethyl)	0	2.60774	0				46.7109	0
	High	DcGAILENmK	1	1	1	Q8NEZ3	C2(Carbamidomethyl); M9(Oxidation)	0	2.60393	0				24.9728	0
	High	ISDcTQYLR	2	1	1	Q8NEZ3	C4(Carbamidomethyl)	0	2.5533	0				25.523	0
	High	IYLDHLNNPEK	5	1	1	Q8NEZ3		0	2.5514	0				28.7819	0
	High	AWFYVLGENAVK	3	2	1	Q8NEZ3		0	2.545	0				62.4329	0
	High	VGSFLAVGTVK	3	3	1	Q8NEZ3		0	2.54051	0				42.7585	0
	High	SDGFVYcPVNDATYEIPDFSPTIK	2	1	1	Q8NEZ3	C7(Carbamidomethyl)	0	2.51321	0				67.6444	0
	High	NSIPYcIATGR	3	1	1	Q8NEZ3	C6(Carbamidomethyl)	0	2.45617	0				35.3219	0
	High	SEPSNMQFFLMK	2	4	1	Q8NEZ3		0	2.44946	0				56.6635	0
	High	TSGnYLAVTGADYIVK	1	4	1	Q8NEZ3	N4(Deamidated)	0	2.41825	0				50.1241	0
	High	RDLQHWDSALQLAK	1	1	1	Q8NEZ3		0	2.40846	0				43.4036	1
	High	KISDcTQYLR	2	1	1	Q8NEZ3	C5(Carbamidomethyl)	0	2.32884	0				25.0071	1
	High	DcGAILENMK	1	1	1	Q8NEZ3	C2(Carbamidomethyl)	0	2.30047	0				38.4494	0
	High	FFLLcGQYSR	2	1	1	Q8NEZ3	C5(Carbamidomethyl)	0	2.29833	0				50.2279	0
	High	EAAQTAIIIAR	4	1	1	Q8NEZ3		0	2.26499	0				33.1384	0
	High	YKEAVVAYENAK	2	1	1	Q8NEZ3		0	2.24167	0				22.0341	1
	High	FSDAWEMcR	3	2	1	Q8NEZ3	C8(Carbamidomethyl)	0	2.20246	0				38.4811	0
	High	nSAFSFAAMLMRPEYR	1	1	1	Q8NEZ3	N1(Deamidated)	0	2.20133	0				62.9479	0
	High	KIFPDPnGTR	1	1	1	Q8NEZ3	N7(Deamidated)	0	2.12457	0				25.117	1
	High	VATcGDNcIK	3	2	1	Q8NEZ3	C4(Carbamidomethyl); C8(Carbamidomethyl)	0	2.09632	0				10.9778	0
	High	GVLWENWPmDK	2	1	1	Q8NEZ3	M9(Oxidation)	0	2.06482	0				55.5357	0
	High	KIFPDPNGTR	2	1	1	Q8NEZ3		0	1.99325	0				22.4559	1
	High	DTGPDELRPmLAQNLMLK	3	2	1	Q8NEZ3	M10(Oxidation)	0	1.95722	0				53.6004	0
	High	GITGDnKEHDEAcLAGVAQMSIR	3	1	1	Q8NEZ3	N6(Deamidated); C13(Carbamidomethyl)	0	1.94345	0				44.9351	1
	High	MITVSnQEGDTIR	2	4	1	Q8NEZ3	N6(Deamidated)	0	1.93976	0				29.2408	0
	High	TSAAESMISVVLGKK	1	2	1	Q8NEZ3		0	1.91808	0				56.7683	1
	Medium	KIPVLGK	2	3	1	Q8NEZ3		0	1.83257	0				19.6159	1
	Medium	ETQSLDGAK	3	1	1	Q8NEZ3		0	1.82196	0				6.56144	0
	Medium	SEINLPGncVAMDWDKDGDVLAVIAEK	1	4	1	Q8NEZ3	N8(Deamidated); C9(Carbamidomethyl)	0	1.81826	0				73.1789	1
	Medium	TSQLDNGMR	1	6	1	Q8NEZ3		0	1.79485	0				14.7005	0
	Medium	GVLWENWPMDK	2	1	1	Q8NEZ3		0	1.76696	0				57.6514	0
	Medium	EAVVAYENAK	1	1	1	Q8NEZ3		0	1.74326	0				21.0153	0
	Medium	IQDLVDLK	2	2	1	Q8NEZ3		0	1.6998	0				35.782	0
	Medium	SEINLPGncVAmDWDKDGDVLAVIAEK	1	4	1	Q8NEZ3	N8(Deamidated); C9(Carbamidomethyl); M12(Oxidation)	0	1.68325	0				70.7963	1
	Medium	VILAGSTK	1	1	1	Q8NEZ3		0	1.64721	0				15.049	0
	Medium	QWQSVIR	2	1	1	Q8NEZ3		0	1.61724	0				30.8796	0
	Medium	KIEGMVR	1	1	1	Q8NEZ3		0	1.61645	0				10.3009	1
	Medium	DELLTNqLIDHLLGENDGmPK	2	1	1	Q8NEZ3	Q7(Deamidated); M19(Oxidation)	0	1.60086	0				71.4576	0
	Medium	IHLQYAK	1	1	1	Q8NEZ3		0	1.57963	0				16.7032	0
Q96RY7	Intraflagellar transport protein 140 homolog OS=Homo sapiens GN=IFT140 PE=1 SV=1 - [IF140_HUMAN]	402.991	50.07	4	70	70	176	1462	165.087	6.03662	0 / 411	0	0
	A3	Sequence	# PSMs	# Proteins	# Protein Groups	Protein Group Accessions	Modifications	ΔCn	XCorr	Probability				RT [min]	# Missed Cleavages
	High	RLPLANmSYYVSPQAVDAVHR	3	1	1	Q96RY7	M7(Oxidation)	0	5.30984	0				45.7727	1
	High	AAQIANETGNLAASYHLAR	4	1	1	Q96RY7		0	5.00388	0				42.3966	0
	High	DRWALQTPTELQGNITQIQWGSR	1	1	1	Q96RY7		0	4.43704	0				66.0528	1
	High	QYESQEEVGQAVHFYTR	3	1	1	Q96RY7		0	4.41932	0				43.5417	0
	High	IGDVYGFLVEHYVR	4	2	1	Q96RY7		0	4.32807	0				63.8938	0
	High	VAVLATQLGmLEDAEQLYR	3	1	1	Q96RY7	M10(Oxidation)	0	4.21038	0				69.0262	0
	High	LPLANMSYYVSPQAVDAVHR	2	1	1	Q96RY7		0	4.05361	0				57.2706	0
	High	VAVLATQLGMLEDAEQLYR	5	1	1	Q96RY7		0	3.84405	0				76.4723	0
	High	WALQTPTELQGNITQIQWGSR	1	1	1	Q96RY7		0	3.78828	0				69.5021	0
	High	SLAELVPGVGGIASLR	6	1	1	Q96RY7		0	3.76784	0				66.3395	0
	High	VPDFLGSPGAEGKDR	1	1	1	Q96RY7		0	3.73257	0				34.8579	1
	High	MLSEDLPSLELYVNK	2	1	1	Q96RY7		0	3.41062	0				65.4978	0
	High	YAGHLEASADcSR	2	1	1	Q96RY7	C11(Carbamidomethyl)	0	3.31375	0				16.6634	0
	High	NYVPVNHFWDQSEPR	2	1	1	Q96RY7		0	3.28396	0				45.6817	0
	High	ELLEQIADccMR	4	1	1	Q96RY7	C9(Carbamidomethyl); C10(Carbamidomethyl)	0	3.11184	0				52.6524	0
	High	QVAIFELSGAAIR	4	1	1	Q96RY7		0	3.10827	0				58.2663	0
	High	WSPSGNcLLSGDR	1	1	1	Q96RY7	C7(Carbamidomethyl)	0	3.09002	0				39.0745	0
	High	mLSEDLPSLELYVNK	2	1	1	Q96RY7	M1(Oxidation)	0	3.07242	0				61.7036	0
	High	QGSYHLATK	1	1	1	Q96RY7		0	3.04234	0				7.8228	0
	High	SHLFVDEGLK	5	1	1	Q96RY7		0	3.00408	0				31.8327	0
	High	SDTHRFEVPR	4	1	1	Q96RY7		0	2.99029	0				18.6433	1
	High	AHGALTEAYK	3	2	1	Q96RY7		0	2.97719	0				13.8445	0
	High	TDMHISGVFATK	2	1	1	Q96RY7		0	2.95894	0				35.1716	0
	High	EAEQEPELEAR	4	1	1	Q96RY7		0	2.95146	0				22.4913	0
	High	KPEEADREDEVEPGcHHIPQMVSR	1	1	1	Q96RY7	C15(Carbamidomethyl)	0	2.91945	0				25.2778	1
	High	RLPLANMSYYVSPQAVDAVHR	1	1	1	Q96RY7		0	2.90201	0				49.2251	1
	High	QDKEQHTMPLTHTADITVLR	1	3	1	Q96RY7		0	2.89091	0				34.8845	1
	High	SAGTFLcETPVLAMHEENVYTVESNR	1	1	1	Q96RY7	C7(Carbamidomethyl)	0	2.86219	0				55.4256	0
	High	HNSmEDARELDEEVVEEADDDP	1	1	1	Q96RY7	M4(Oxidation)	0	2.85241	0				46.4561	1
	High	LFVcEAVQETPR	5	1	1	Q96RY7	C4(Carbamidomethyl)	0	2.83774	0				42.6377	0
	High	DSSDLPEESR	1	1	1	Q96RY7		0	2.81545	0				18.7385	0
	High	KVPDFLGSPGAEGKDR	3	1	1	Q96RY7		0	2.80256	0				27.6811	2
	High	KEEYQTAYR	3	1	1	Q96RY7		0	2.78446	0				12.1505	1
	High	EALVVVTENLR	1	1	1	Q96RY7		0	2.76256	0				42.378	0
	High	QcELLLEEPDLDSTIR	1	2	1	Q96RY7	C2(Carbamidomethyl)	0	2.67221	0				60.3375	0
	High	HLTHcIFR	2	1	1	Q96RY7	C5(Carbamidomethyl)	0	2.62688	0				22.7637	0
	High	VAVLATQLGMLEDAEQLYRK	1	1	1	Q96RY7		0	2.62648	0				69.9891	1
	High	WQEALQVAEHHDR	3	1	1	Q96RY7		0	2.62344	0				28.202	0
	High	FWDIERGENYILSPDEK	1	1	1	Q96RY7		0	2.60854	0				59.2373	1
	High	AKSPLDQETR	5	2	1	Q96RY7		0	2.55349	0				11.0112	1
	High	DSSDLPEESRR	3	1	1	Q96RY7		0	2.53063	0				14.7736	1
	High	LGVLLLWR	3	1	1	Q96RY7		0	2.51977	0				67.0452	0
	High	ETLSFNEQETNK	3	1	1	Q96RY7		0	2.43023	0				25.5712	0
	High	LPPPGEDLVQLAK	3	1	1	Q96RY7		0	2.32933	0				46.8609	0
	High	SEAVWENMAR	2	1	1	Q96RY7		0	2.32434	0				38.4876	0
	High	TYTEDPKESIK	3	2	1	Q96RY7		0	2.32206	0				17.2727	1
	High	RTYTEDPKESIK	1	2	1	Q96RY7		0	2.32152	0				14.8497	2
	High	KVPDFLGSPGAEGK	2	1	1	Q96RY7		0	2.29872	0				34.6208	1
	High	GENmNcVcYcK	1	1	1	Q96RY7	M4(Oxidation); C6(Carbamidomethyl); C8(Carbamidomethyl); C10(Carbamidomethyl)	0	2.25074	0				16.1222	0
	High	ELDEEVVEEADDDP	2	1	1	Q96RY7		0	2.23309	0				46.8999	0
	High	LSLYTVPPEGK	4	1	1	Q96RY7		0	2.2323	0				43.6351	0
	High	GENYILSPDEK	4	1	1	Q96RY7		0	2.22519	0				32.8715	0
	High	SQPQSAnGQPQDGR	4	1	1	Q96RY7	N7(Deamidated)	0	2.19631	0				5.99138	0
	High	VASLcWHPTR	2	3	1	Q96RY7	C5(Carbamidomethyl)	0	2.18318	0				29.1598	0
	High	ITFFASVSR	1	1	1	Q96RY7		0	2.10853	0				43.1272	0
	High	DFVGLEDcDK	3	1	1	Q96RY7	C8(Carbamidomethyl)	0	2.10637	0				38.8685	0
	High	VKGLLAAGTDR	1	1	1	Q96RY7		0	2.09781	0				19.2521	1
	High	LAQLQSR	3	2	1	Q96RY7		0	2.09327	0				12.7935	0
	High	EQHTMPLTHTADITVLR	1	3	1	Q96RY7		0	2.09078	0				39.9413	0
	High	VAVLATqLGMLEDAEQLYRK	1	1	1	Q96RY7	Q7(Deamidated)	0	2.05452	0				65.7649	1
	High	NYVPVnHFWDQSEPR	4	1	1	Q96RY7	N6(Deamidated)	0	2.04702	0				46.0034	0
	High	AVELLLAAR	3	1	1	Q96RY7		0	2.04175	0				40.8794	0
	High	GENMNcVcYcK	1	1	1	Q96RY7	C6(Carbamidomethyl); C8(Carbamidomethyl); C10(Carbamidomethyl)	0	2.00954	0				23.2251	0
	High	SPLDQETR	2	2	1	Q96RY7		0	2.00103	0				15.5685	0
	High	cSSSGSTISILPSK	1	1	1	Q96RY7	C1(Carbamidomethyl)	0	1.9657	0				35.0885	0
	High	DAVAVWNGR	1	1	1	Q96RY7		0	1.96065	0				33.6069	0
	High	KPEEADREDEVEPGcHHIPQmVSR	1	1	1	Q96RY7	C15(Carbamidomethyl); M21(Oxidation)	0	1.94253	0				22.9869	1
	High	ALDMFNWK	2	1	1	Q96RY7		0	1.90273	0				55.9347	0
	High	ALDMFNWKK	1	1	1	Q96RY7		0	1.87715	0				44.8977	1
	Medium	DFVGLEDcDKATR	1	1	1	Q96RY7	C8(Carbamidomethyl)	0	1.75002	0				33.6869	1
	Medium	IHcFQGNVQK	2	1	1	Q96RY7	C3(Carbamidomethyl)	0	1.74716	0				14.2235	0
	Medium	ALDmFNWK	1	1	1	Q96RY7	M4(Oxidation)	0	1.73328	0				44.7377	0
	Medium	SAGTFLcETPVLAMHEEnVYTVESNR	1	1	1	Q96RY7	C7(Carbamidomethyl); N18(Deamidated)	0	1.72541	0				60.9203	0
	Medium	GLGLPLPR	3	1	1	Q96RY7		0	1.64698	0				45.1596	0
	Medium	FYQAAGR	1	1	1	Q96RY7		0	1.58423	0				13.1531	0
	Medium	FLEEMR	1	1	1	Q96RY7		0	1.56041	0				27.5439	0
	Medium	ENGLDDQLMNLALLSSPEDMIEAAR	1	1	1	Q96RY7		0	1.54956	0				85.295	0
	Medium	TVPEQVR	1	1	1	Q96RY7		0	1.5402	0				9.35814	0
	Medium	FLEEMRR	1	1	1	Q96RY7		0	1.52559	0				23.7106	1
P04350	Tubulin beta-4A chain OS=Homo sapiens GN=TUBB4A PE=1 SV=2 - [TBB4A_HUMAN]	377.109	65.32	15	1	24	180	444	49.5539	4.88135	366 / 411	22.5	248
	A3	Sequence	# PSMs	# Proteins	# Protein Groups	Protein Group Accessions	Modifications	ΔCn	XCorr	Probability				RT [min]	# Missed Cleavages
	High	SGPFGQIFRPDNFVFGQSGAGNNWAK	7	11	5	Q13885;Q9BVA1;P04350;P68371;P07437		0	5.31788	0				65.5724	0
	High	SGPFGQIFRPDNFVFGQSGAGnNWAK	10	11	5	Q13885;Q9BVA1;P04350;P68371;P07437	N22(Deamidated)	0	5.17303	0				67.1884	0
	High	MREIVHLQAGQcGNQIGAK	5	21	5	Q13885;Q9BVA1;P07437;P04350;P68371	C12(Carbamidomethyl)	0	4.4974	0				28.519	1
	High	LHFFmPGFAPLTSR	4	13	6	Q13885;Q9BVA1;P04350;P68371;P07437;Q9BUF5	M5(Oxidation)	0	4.40139	0				52.0645	0
	High	mREIVHLQAGQcGNQIGAK	2	21	5	Q13885;Q9BVA1;P07437;P04350;P68371	M1(Oxidation); C12(Carbamidomethyl)	0	4.10983	0				25.3102	1
	High	LHFFMPGFAPLTSR	9	13	6	Q13885;Q9BVA1;P04350;P68371;P07437;Q9BUF5		0	4.03561	0				65.4787	0
	High	EAEScDcLQGFQLTHSLGGGTGSGMGTLLISK	2	10	3	P04350;P68371;P07437	C5(Carbamidomethyl); C7(Carbamidomethyl)	0	4.00292	0				60.3213	0
	High	LTTPTYGDLNHLVSATMSGVTTcLR	2	8	5	Q13885;Q9BVA1;P04350;P68371;P07437	C23(Carbamidomethyl)	0	3.86923	0				71.3664	0
	High	LTTPTYGDLNHLVSATmSGVTTcLR	2	8	5	Q13885;Q9BVA1;P04350;P68371;P07437	M17(Oxidation); C23(Carbamidomethyl)	0	3.71468	0				59.2723	0
	High	mAATFIGNSTAIQELFK	3	1	1	P04350	M1(Oxidation)	0	3.49673	0				67.5186	0
	High	mAATFIGNSTAIQELFKR	2	1	1	P04350	M1(Oxidation)	0.0636	3.23617	0				58.7632	1
	High	RISEQFTAMFR	2	9	5	Q13885;Q9BVA1;P04350;P68371;P07437		0	3.20316	0				43.3182	1
	High	KLAVNMVPFPR	3	16	6	Q13885;Q9BVA1;P04350;P68371;P07437;Q9BUF5		0	3.10687	0				41.3016	1
	High	LAVNmVPFPR	5	16	6	Q13885;Q9BVA1;P04350;P68371;P07437;Q9BUF5	M5(Oxidation)	0	2.92584	0				41.1715	0
	High	AVLVDLEPGTMDSVR	4	9	2	P04350;P68371		0	2.91666	0				49.4796	0
	High	FPGQLNADLRK	11	18	6	Q13885;Q9BVA1;P04350;P68371;P07437;Q9BUF5		0	2.89807	0				31.152	1
	High	AVLVDLEPGTmDSVR	1	9	2	P04350;P68371	M11(Oxidation)	0	2.89007	0				43.0709	0
	High	mAATFIGnSTAIQELFK	3	1	1	P04350	M1(Oxidation); N8(Deamidated)	0	2.85017	0				71.5384	0
	High	NSSYFVEWIPNNVK	9	11	6	Q13885;Q9BVA1;P04350;P68371;P07437;Q9BUF5		0	2.82854	0				57.2759	0
	High	GHYTEGAELVDAVLDVVR	1	7	2	P04350;Q9BUF5		0	2.82705	0				70.6815	0
	High	EIVHLQAGQcGnQIGAK	6	23	5	Q13885;Q9BVA1;P07437;P04350;P68371	C10(Carbamidomethyl); N12(Deamidated)	0	2.81507	0				29.0476	0
	High	EIVHLQAGQcGNQIGAK	4	23	5	P04350;P68371;Q13885;Q9BVA1;P07437	C10(Carbamidomethyl)	0	2.78372	0				28.9887	0
	High	ImNTFSVVPSPK	5	11	3	P04350;P68371;P07437	M2(Oxidation)	0	2.75659	0				37.2342	0
	High	ISEQFTAMFR	5	9	5	Q13885;Q9BVA1;P04350;P68371;P07437		0	2.72804	0				48.6291	0
	High	KLAVNmVPFPR	2	16	6	Q13885;Q9BVA1;P04350;P68371;P07437;Q9BUF5	M6(Oxidation)	0	2.66198	0				33.8541	1
	High	IMNTFSVVPSPK	4	11	3	P04350;P68371;P07437		0	2.61979	0				42.1521	0
	High	ALTVPELTQQMFDAK	5	4	2	P04350;P68371		0	2.6051	0				59.6982	0
	High	nSSYFVEWIPNNVK	10	11	6	Q13885;Q9BVA1;P04350;P68371;P07437;Q9BUF5	N1(Deamidated)	0	2.58953	0				67.8802	0
	High	LAVNMVPFPR	8	16	6	Q13885;Q9BVA1;P04350;P68371;P07437;Q9BUF5		0	2.55456	0				50.8558	0
	High	FPGQLNADLR	4	18	6	Q13885;Q9BVA1;P04350;P68371;P07437;Q9BUF5		0	2.49473	0				40.9495	0
	High	ISEQFTAmFR	2	9	5	Q13885;Q9BVA1;P04350;P68371;P07437	M8(Oxidation)	0	2.43776	0				41.6771	0
	High	NmmAAcDPR	1	15	6	Q13885;Q9BVA1;P04350;P68371;P07437;Q9BUF5	M2(Oxidation); M3(Oxidation); C6(Carbamidomethyl)	0	2.38076	0				5.67706	0
	High	INVYYNEATGGNYVPR	1	7	1	P04350		0	2.32018	0				42.4079	0
	High	RISEQFTAmFR	1	9	5	Q13885;Q9BVA1;P04350;P68371;P07437	M9(Oxidation)	0	2.18442	0				33.8582	1
	High	LAVnMVPFPR	1	16	6	Q13885;Q9BVA1;P04350;P68371;P07437;Q9BUF5	N4(Deamidated)	0	2.13432	0				55.3577	0
	High	TAVcDIPPR	16	11	5	Q13885;Q9BVA1;P04350;P68371;P07437	C4(Carbamidomethyl)	0	2.08785	0				23.9349	0
	High	YLTVAAVFR	4	5	3	P04350;P68371;P07437		0	2.00046	0				50.9264	0
	High	NMmAAcDPR	9	15	6	Q13885;Q9BVA1;P04350;P68371;P07437;Q9BUF5	M3(Oxidation); C6(Carbamidomethyl)	0	1.97585	0				11.977	0
	High	NMMAAcDPR	2	15	6	Q13885;Q9BVA1;P04350;P68371;P07437;Q9BUF5	C6(Carbamidomethyl)	0	1.91066	0				20.6635	0
	Medium	IREEFPDR	1	6	2	P04350;Q9BUF5		0	1.83226	0				17.7241	1
	Medium	ALTVPELTQQmFDAK	1	4	2	P04350;P68371	M11(Oxidation)	0.161	1.71714	0				64.4233	0
	Medium	EAEScDcLQGFqLTHSLGGGTGSGMGTLLISK	1	10	3	P68371;P07437;P04350	C5(Carbamidomethyl); C7(Carbamidomethyl); Q12(Deamidated)	0	1.52748	0				65.0859	0
Q9HBG6	Intraflagellar transport protein 122 homolog OS=Homo sapiens GN=IFT122 PE=1 SV=2 - [IF122_HUMAN]	321.425	41.5	11	50	50	148	1241	141.735	6.49365	0 / 411	0	0
	A3	Sequence	# PSMs	# Proteins	# Protein Groups	Protein Group Accessions	Modifications	ΔCn	XCorr	Probability				RT [min]	# Missed Cleavages
	High	EAVQVLEQLTNNAVAESR	5	1	1	Q9HBG6		0	4.93361	0				64.3556	0
	High	ELAMEALEGLDFETAK	3	3	1	Q9HBG6		0	4.31766	0				69.4926	0
	High	HTEDPFSVHRPETLFNISR	2	1	1	Q9HBG6		0	4.28866	0				43.794	0
	High	DSMTDVIVQHLITEQK	4	2	1	Q9HBG6		0	4.17923	0				64.0728	0
	High	RGETNNDLFLADVFSYQGK	1	3	1	Q9HBG6		0	4.14193	0				63.7049	1
	High	LAELYHGYHAIHR	5	1	1	Q9HBG6		0	4.06746	0				25.284	0
	High	DKAEHcINDIAFKPDGTQLILAAGSR	2	2	1	Q9HBG6	C6(Carbamidomethyl)	0	3.95747	0				47.4525	1
	High	AKPFHDSEELVPLcYR	7	1	1	Q9HBG6	C14(Carbamidomethyl)	0	3.93918	0				43.3586	0
	High	KLDSPGYAAETYLK	7	2	1	Q9HBG6		0	3.85512	0				38.4016	1
	High	LLVYDTSDGTLLQPLK	4	8	1	Q9HBG6		0	3.7275	0				62.9778	0
	High	ELAmEALEGLDFETAK	2	3	1	Q9HBG6	M4(Oxidation)	0	3.68967	0				61.7083	0
	High	LSFEQGGSEFVPVVVSR	3	1	1	Q9HBG6		0	3.49501	0				60.6001	0
	High	EAYQIAcLGVTDTDWR	3	3	1	Q9HBG6	C7(Carbamidomethyl)	0	3.44603	0				59.8919	0
	High	AEREPLLLcATYLK	1	2	1	Q9HBG6	C9(Carbamidomethyl)	0	3.23495	0				46.64	1
	High	QLEIAnNSSQILR	7	1	1	Q9HBG6	N6(Deamidated)	0	3.20916	0				45.101	0
	High	GHKDTVYcVAYAK	1	8	1	Q9HBG6	C8(Carbamidomethyl)	0	3.19498	0				18.6925	1
	High	QREAVQVLEqLTNNAVAESR	5	1	1	Q9HBG6	Q10(Deamidated)	0	3.1719	0				59.7798	1
	High	QLEIANNSSQILR	4	1	1	Q9HBG6		0	3.13305	0				41.7167	0
	High	ALNFDPccISYFTK	2	4	1	Q9HBG6	C7(Carbamidomethyl); C8(Carbamidomethyl)	0	3.11647	0				63.5845	0
	High	GETNNDLFLADVFSYQGK	5	3	1	Q9HBG6		0	2.87017	0				71.3796	0
	High	LAVVDENDTcLVYDIDTK	1	2	1	Q9HBG6	C10(Carbamidomethyl)	0	2.83608	0				58.3153	0
	High	cSTNNPLLNNLGNVcINcR	1	1	1	Q9HBG6	C1(Carbamidomethyl); C15(Carbamidomethyl); C18(Carbamidomethyl)	0	2.83381	0				51.217	0
	High	EAVQVLEQLTNnAVAESR	11	1	1	Q9HBG6	N12(Deamidated)	0	2.61498	0				58.3684	0
	High	AEREPLLLcATYLKK	1	2	1	Q9HBG6	C9(Carbamidomethyl)	0	2.51445	0				41.8644	2
	High	NDILAVADWGQK	3	4	1	Q9HBG6		0	2.4436	0				54.4976	0
	High	ELAMEALEGLDFETAKK	1	3	1	Q9HBG6		0	2.41212	0				61.6953	1
	High	DSmTDVIVQHLITEQK	1	2	1	Q9HBG6	M3(Oxidation)	0	2.41039	0				46.9733	0
	High	DTVYcVAYAK	1	8	1	Q9HBG6	C5(Carbamidomethyl)	0	2.40713	0				30.8612	0
	High	SIELGTLTIR	7	1	1	Q9HBG6		0	2.36804	0				51.6462	0
	High	AAVEmYISAGEHVK	1	3	1	Q9HBG6	M5(Oxidation)	0	2.3161	0				33.9943	0
	High	YLELISSIEER	1	1	1	Q9HBG6		0	2.28542	0				57.0504	0
	High	VSFYQLSGK	4	4	1	Q9HBG6		0	2.25867	0				39.4704	0
	High	LVETKDSIGDEDPFTAK	3	1	1	Q9HBG6		0	2.25565	0				37.504	1
	High	HAYDKLR	1	1	1	Q9HBG6		0	2.25242	0				7.34126	1
	High	ASTFPVHR	2	2	1	Q9HBG6		0	2.22239	0				15.3095	0
	High	GEYILLGGSDK	3	4	1	Q9HBG6		0	2.2036	0				41.5393	0
	High	FLLHSLPK	8	1	1	Q9HBG6		0	2.13957	0				31.653	0
	High	LAIQLPEK	2	2	1	Q9HBG6		0	2.11795	0				36.0641	0
	High	AAVEMYISAGEHVK	1	3	1	Q9HBG6		0	2.06369	0				36.1117	0
	High	LDSPGYAAETYLK	1	2	1	Q9HBG6		0	1.9819	0				46.435	0
	High	RLQcLSFSGVK	1	2	1	Q9HBG6	C4(Carbamidomethyl)	0	1.93949	0				33.6569	1
	High	YIQEIPSTLK	1	1	1	Q9HBG6		0	1.91541	0				37.9209	0
	High	EPLLLcATYLK	1	2	1	Q9HBG6	C6(Carbamidomethyl)	0	1.89855	0				56.3679	0
	High	ILFTLAK	2	1	1	Q9HBG6		0	1.85613	0				43.9689	0
	Medium	DSIGDEDPFTAK	2	1	1	Q9HBG6		0	1.82483	0				42.838	0
	Medium	EWQMESLIR	3	2	1	Q9HBG6		0	1.82404	0				50.4804	0
	Medium	LQGFVVGYNGSK	1	2	1	Q9HBG6		0	1.77636	0				37.1896	0
	Medium	QKLQGFVVGYNGSK	1	2	1	Q9HBG6		0	1.76085	0				33.829	1
	Medium	SVIIWTSK	1	3	1	Q9HBG6		0	1.75742	0				35.0099	0
	Medium	EGLLVGLK	2	3	1	Q9HBG6		0	1.70518	0				41.5754	0
	Medium	ALGAYR	2	1	1	Q9HBG6		0	1.66374	0				12.3542	0
	Medium	DFLGSGDPK	1	3	1	Q9HBG6		0	1.60539	0				28.4919	0
	Medium	LEGILK	1	3	1	Q9HBG6		0	1.60388	0				25.0408	0
	Medium	QATAVR	1	2	1	Q9HBG6		0	1.58987	0				5.43006	0
	Medium	QADWAR	1	3	1	Q9HBG6		0	1.52642	0				12.7899	0
P68363	Tubulin alpha-1B chain OS=Homo sapiens GN=TUBA1B PE=1 SV=1 - [TBA1B_HUMAN]	304.049	61.42	17	4	24	142	451	50.1196	5.05908	389 / 411	38.9	314
	A3	Sequence	# PSMs	# Proteins	# Protein Groups	Protein Group Accessions	Modifications	ΔCn	XCorr	Probability				RT [min]	# Missed Cleavages
	High	QLFHPEQLITGKEDAANNYAR	7	19	2	P68363;Q9BQE3		0	5.75688	0				42.8145	1
	High	QLFHPEqLITGKEDAAnNYAR	11	19	2	P68363;Q9BQE3	Q7(Deamidated); N17(Deamidated)	0	4.67961	0				46.4893	1
	High	AYHEQLSVAEITnAcFEPANQMVK	4	6	1	P68363	N13(Deamidated); C15(Carbamidomethyl)	0	4.58902	0				51.8544	0
	High	AYHEQLSVAEITNAcFEPANQmVK	1	6	1	P68363	C15(Carbamidomethyl); M22(Oxidation)	0	4.42019	0				47.2543	0
	High	IHFPLATYAPVISAEK	9	9	2	P68363;Q9BQE3		0	4.28423	0				52.1131	0
	High	FDGALnVDLTEFQTNLVPYPR	3	11	2	P68363;Q9BQE3	N6(Deamidated)	0	4.13546	0				76.9516	0
	High	AYHEQLSVAEITnAcFEPANQmVK	4	6	1	P68363	N13(Deamidated); C15(Carbamidomethyl); M22(Oxidation)	0	4.08644	0				47.2217	0
	High	AVcmLSNTTAIAEAWAR	2	8	1	P68363	C3(Carbamidomethyl); M4(Oxidation)	0	3.94546	0				51.4837	0
	High	AVcMLSNTTAIAEAWAR	4	8	1	P68363	C3(Carbamidomethyl)	0	3.6136	0				60.2507	0
	High	TIGGGDDSFNTFFSETGAGK	8	13	2	P68363;Q9BQE3		0	3.51951	0				60.2557	0
	High	GHYTIGKEIIDLVLDR	2	8	2	P68363;Q9BQE3		0	3.45952	0				70.5817	1
	High	AVFVDLEPTVIDEVR	9	11	2	P68363;Q9BQE3		0	3.39683	0				60.6886	0
	High	VGINYQPPTVVPGGDLAK	6	10	2	P68363;Q9BQE3		0	3.29036	0				47.1142	0
	High	QLFHPEQLITGKEDAAnNYAR	5	19	2	P68363;Q9BQE3	N17(Deamidated)	0	3.22221	0				43.6414	1
	High	LISQIVSSITASLR	10	9	2	P68363;Q9BQE3		0	3.12489	0				76.1851	0
	High	AVcmLSnTTAIAEAWAR	1	8	1	P68363	C3(Carbamidomethyl); M4(Oxidation); N7(Deamidated)	0	3.09693	0				55.6788	0
	High	NLDIERPTYTNLNR	6	12	2	P68363;Q9BQE3		0	3.08327	0				36.9532	0
	High	SIQFVDWcPTGFK	5	2	1	P68363	C8(Carbamidomethyl)	0	2.86703	0				64.0078	0
	High	LDHKFDLMYAK	6	10	2	P68363;Q9BQE3		0	2.82551	0				32.5756	1
	High	AVcMLSnTTAIAEAWAR	2	8	1	P68363	C3(Carbamidomethyl); N7(Deamidated)	0	2.76085	0				59.751	0
	High	DVNAAIATIK	3	6	2	P68363;Q9BQE3		0	2.65657	0				36.8082	0
	High	TIGGGDDSFnTFFSETGAGK	2	13	2	P68363;Q9BQE3	N10(Deamidated)	0	2.62409	0				60.8127	0
	High	YmAccLLYR	4	6	2	P68363;Q9BQE3	M2(Oxidation); C4(Carbamidomethyl); C5(Carbamidomethyl)	0	2.53228	0				39.5586	0
	High	LSVDYGKK	6	11	2	P68363;Q9BQE3		0	2.48838	0				14.8984	1
	High	YMAccLLYR	2	6	2	P68363;Q9BQE3	C4(Carbamidomethyl); C5(Carbamidomethyl)	0	2.39013	0				41.187	0
	High	LDHKFDLmYAK	3	10	2	P68363;Q9BQE3	M8(Oxidation)	0	2.343	0				27.2082	1
	High	QLFHPEQLITGK	3	21	2	P68363;Q9BQE3		0	2.30196	0				42.6849	0
	High	DVnAAIATIK	1	6	2	P68363;Q9BQE3	N3(Deamidated)	0	2.24681	0				36.8239	0
	High	RNLDIERPTYTNLNR	1	12	2	P68363;Q9BQE3		0	2.20591	0				29.8123	1
	High	DYEEVGVDSVEGEGEEEGEEY	1	2	1	P68363		0	2.13962	0				53.3979	0
	High	EIIDLVLDR	3	8	2	P68363;Q9BQE3		0	2.08765	0				59.54	0
	High	EDAANNYAR	2	20	2	P68363;Q9BQE3		0	2.07696	0				7.47224	0
	Medium	FDLMYAK	2	11	2	P68363;Q9BQE3		0	1.70312	0				41.9636	0
	Medium	VGInYqPPTVVPGGDLAK	1	10	2	P68363;Q9BQE3	N4(Deamidated); Q6(Deamidated)	0	1.63299	0				48.4992	0
	Medium	GHYTIGK	1	16	2	P68363;Q9BQE3		0	1.57234	0				6.57076	0
	Medium	RNLDIERPTYTnLNR	1	12	2	P68363;Q9BQE3	N12(Deamidated)	0	1.54549	0				29.961	1
	Medium	EDMAALEK	1	5	2	P68363;Q9BQE3		0	1.54067	0				20.7047	0
P11142	Heat shock cognate 71 kDa protein OS=Homo sapiens GN=HSPA8 PE=1 SV=1 - [HSP7C_HUMAN]	290.408	57.59	15	31	37	152	646	70.8542	5.51611	396 / 411	39.2	332
	A3	Sequence	# PSMs	# Proteins	# Protein Groups	Protein Group Accessions	Modifications	ΔCn	XCorr	Probability				RT [min]	# Missed Cleavages
	High	LDKSQIHDIVLVGGSTR	6	5	1	P11142		0	4.86398	0				36.5336	1
	High	GPAVGIDLGTTYScVGVFQHGK	1	10	1	P11142	C14(Carbamidomethyl)	0	4.48158	0				51.1442	0
	High	SINPDEAVAYGAAVQAAILSGDK	2	4	1	P11142		0	4.03712	0				72.6558	0
	High	IINEPTAAAIAYGLDK	5	9	2	P11021;P11142		0	3.85321	0				50.4082	0
	High	NQVAMNPTNTVFDAKR	2	9	1	P11142		0	3.71835	0				32.2847	1
	High	TVTNAVVTVPAYFNDSQR	8	7	1	P11142		0	3.67205	0				50.3599	0
	High	RFDDAVVQSDMK	2	10	1	P11142		0	3.62794	0				27.0088	1
	High	SQIHDIVLVGGSTR	5	5	1	P11142		0	3.59441	0				31.7169	0
	High	HWPFMVVNDAGRPK	2	10	1	P11142		0	3.43144	0				40.4061	0
	High	NQTAEKEEFEHQQKELEK	1	5	1	P11142		0	3.32302	0				20.9156	2
	High	IINEPTAAAIAYGLDKK	2	5	1	P11142		0	3.27349	0				44.7592	1
	High	DAGTIAGLNVLR	5	8	1	P11142		0	3.2577	0				48.1241	0
	High	NQVAMNPTNTVFDAK	4	9	1	P11142		0	3.08725	0				38.0941	0
	High	NSLESYAFNmK	2	6	1	P11142	M10(Oxidation)	0	3.07856	0				35.8418	0
	High	QTQTFTTYSDnqPGVLIQVYEGER	8	5	1	P11142	N11(Deamidated); Q12(Deamidated)	0	3.06037	0				57.8461	0
	High	STAGDTHLGGEDFDNR	4	4	1	P11142		0	3.03545	0				23.6292	0
	High	MVNHFIAEFKR	3	4	1	P11142		0	3.02573	0				32.74	1
	High	YKAEDEKQR	3	6	1	P11142		0	3.00005	0				5.28152	2
	High	mKEIAEAYLGK	1	9	1	P11142	M1(Oxidation)	0	2.92784	0				24.3812	1
	High	NQVAmNPTNTVFDAKR	1	9	1	P11142	M5(Oxidation)	0	2.76837	0				26.5205	1
	High	QTQTFTTYSDNQPGVLIQVYEGER	1	5	1	P11142		0	2.67533	0				63.0942	0
	High	FEELNADLFR	3	6	1	P11142		0	2.58191	0				54.9757	0
	High	SFYPEEVSSMVLTK	4	10	1	P11142		0	2.54105	0				59.3531	0
	High	TTPSYVAFTDTER	5	17	2	P0DMV8;P11142		0	2.51369	0				41.0316	0
	High	LLQDFFnGKELNK	6	7	1	P11142	N7(Deamidated)	0	2.47156	0				48.1499	1
	High	NQVAmNPTNTVFDAK	3	9	1	P11142	M5(Oxidation)	0	2.44583	0				33.4316	0
	High	TVTnAVVTVPAYFNDSQR	5	7	1	P11142	N4(Deamidated)	0	2.35381	0				51.3937	0
	High	MKEIAEAYLGK	3	9	1	P11142		0	2.33504	0				29.9078	1
	High	VEIIANDQGNR	3	18	3	P11021;P0DMV8;P11142		0	2.28647	0				22.6214	0
	High	VcNPIITK	3	5	1	P11142	C2(Carbamidomethyl)	0	2.24114	0				22.981	0
	High	ITITnDKGR	3	13	2	P0DMV8;P11142	N5(Deamidated)	0	2.24051	0				13.3353	1
	High	VEIIAnDQGNR	9	18	3	P0DMV8;P11021;P11142	N6(Deamidated)	0	2.23289	0				23.3729	0
	High	ARFEELNADLFR	2	6	1	P11142		0	2.21674	0				46.3759	1
	High	SINPDEAVAYGAAVqAAILSGDK	4	4	1	P11142	Q15(Deamidated)	0	2.19603	0				75.4858	0
	High	LSKEDIER	3	6	1	P11142		0	2.18756	0				14.0347	1
	High	MVQEAEKYKAEDEK	1	6	1	P11142		0	2.14955	0				15.3659	2
	High	NSLESYAFNMK	1	6	1	P11142		0	2.10769	0				46.6412	0
	High	ITITNDKGR	3	13	2	P0DMV8;P11142		0	2.08151	0				7.76915	1
	High	LLQDFFnGK	3	7	1	P11142	N7(Deamidated)	0	1.9971	0				53.4295	0
	High	QTqTFTTYSDNQPGVLIQVYEGER	3	5	1	P11142	Q3(Deamidated)	0	1.95145	0				58.3968	0
	High	VQVEYKGETK	4	10	1	P11142		0	1.92595	0				11.9462	1
	High	LLQDFFNGKELNK	1	7	1	P11142		0	1.90535	0				45.9194	1
	High	NTTIPTK	1	7	2	P38646;P11142		0	1.90397	0				8.0642	0
	High	mVNHFIAEFK	1	4	1	P11142	M1(Oxidation)	0	1.85158	0				32.6343	0
	Medium	LLQDFFNGK	2	7	1	P11142		0	1.82371	0				50.1539	0
	Medium	SFYPEEVSSmVLTK	1	10	1	P11142	M10(Oxidation)	0	1.82102	0				47.3404	0
	Medium	MVNHFIAEFK	3	4	1	P11142		0	1.74146	0				36.501	0
	Medium	VQVEYK	1	10	1	P11142		0	1.67231	0				14.4379	0
	Medium	GTLDPVEK	1	5	1	P11142		0	1.62651	0				17.7178	0
	Medium	MVQEAEK	1	9	2	P0DMV8;P11142		0	1.60621	0				5.54597	0
	Medium	RNTTIPTK	1	6	1	P11142		0	1.54769	0				5.56747	1
P04264	Keratin, type II cytoskeletal 1 OS=Homo sapiens GN=KRT1 PE=1 SV=6 - [K2C1_HUMAN]	290.219	61.8	2	33	39	153	644	65.999	8.11865	386 / 411	79.5	1178
	A3	Sequence	# PSMs	# Proteins	# Protein Groups	Protein Group Accessions	Modifications	ΔCn	XCorr	Probability				RT [min]	# Missed Cleavages
	High	GSYGSGGSSYGSGGGSYGSGGGGGGHGSYGSGSSSGGYR	1	1	1	P04264		0	9.35933	0				25.3041	0
	High	MSGEcAPNVSVSVSTSHTTISGGGSR	2	1	1	P04264	C5(Carbamidomethyl)	0	5.47583	0				34.8642	0
	High	GGGGGGYGSGGSSYGSGGGSYGSGGGGGGGR	3	1	1	P04264		0	5.1584	0				20.5949	0
	High	THNLEPYFESFINNLR	5	1	1	P04264		0	4.52415	0				71.5665	0
	High	SLNNQFASFIDKVR	4	1	1	P04264		0	4.26573	0				56.2264	1
	High	FSScGGGGGSFGAGGGFGSR	2	1	1	P04264	C4(Carbamidomethyl)	0	3.8976	0				35.2021	0
	High	THNLEPYFESFINNLRR	2	1	1	P04264		0	3.78922	0				62.2407	1
	High	SKAEAESLYQSKYEELQITAGR	1	1	1	P04264		0	3.57218	0				40.5205	2
	High	QISNLQQSISDAEQR	3	1	1	P04264		0	3.55817	0				41.4464	0
	High	MSGEcAPnVSVSVSTSHTTISGGGSR	1	1	1	P04264	C5(Carbamidomethyl); N8(Deamidated)	0	3.43763	0				32.8753	0
	High	mSGEcAPnVSVSVSTSHTTISGGGSR	3	1	1	P04264	M1(Oxidation); C5(Carbamidomethyl); N8(Deamidated)	0	3.36216	0				30.831	0
	High	qISNLQQSISDAEQR	4	1	1	P04264	Q1(Deamidated)	0	3.24478	0				38.2336	0
	High	SLDLDSIIAEVK	8	1	1	P04264		0	3.21357	0				65.1213	0
	High	SLNNQFASFIDK	4	1	1	P04264		0	3.14416	0				52.8348	0
	High	LDSELKNmQDmVEDYR	2	1	1	P04264	M8(Oxidation); M11(Oxidation)	0	3.12497	0				29.9973	1
	High	QISNLqQSISDAEQRGENALK	9	1	1	P04264	Q6(Deamidated)	0	3.1163	0				51.5414	1
	High	LNDLEDALQQAK	2	1	1	P04264		0	3.09687	0				42.0552	0
	High	SGGGFSSGSAGIINYQR	1	1	1	P04264		0	3.08057	0				37.4239	0
	High	WELLQQVDTSTR	2	1	1	P04264		0	3.0601	0				48.4604	0
	High	LRSEIDNVKK	1	1	1	P04264		0	3.02591	0				9.3927	2
	High	NKYEDEINKR	4	10	4	P04264;P13647;P48668;P04259		0	2.95154	0				15.3627	2
	High	GSGGGSSGGSIGGR	1	1	1	P04264		0	2.89281	0				5.54723	0
	High	SLnNQFASFIDKVR	3	1	1	P04264	N3(Deamidated)	0	2.87291	0				58.7491	1
	High	FLEQQNQVLQTK	4	3	2	P35908;P04264		0	2.86521	0				31.7535	0
	High	GGSGGGGGGSSGGR	1	1	1	P04264		0	2.82143	0				4.63405	0
	High	QISNLqQSISDAEQRGENALKDAK	7	1	1	P04264	Q6(Deamidated)	0	2.76159	0				57.1559	2
	High	LDSELKNMQDMVEDYR	1	1	1	P04264		0	2.75232	0				52.1481	1
	High	FLEQQnQVLQTK	5	3	2	P35908;P04264	N6(Deamidated)	0	2.71528	0				35.4493	0
	High	SKAEAESLYQSK	4	1	1	P04264		0	2.58452	0				15.9171	1
	High	QISNLQQSISDAEQRGENALK	1	1	1	P04264		0	2.54499	0				51.7004	1
	High	SLnNQFASFIDK	6	1	1	P04264	N3(Deamidated)	0	2.46383	0				55.0736	0
	High	YEELQITAGR	3	2	2	P04264;P04259		0	2.44463	0				34.9491	0
	High	AEAESLYQSK	4	1	1	P04264		0	2.44159	0				19.5457	0
	High	TNAENEFVTIK	2	1	1	P04264		0	2.41622	0				35.0213	0
	High	NMQDmVEDYR	5	1	1	P04264	M5(Oxidation)	0	2.33973	0				31.842	0
	High	NMQDMVEDYR	3	1	1	P04264		0	2.25304	0				38.5245	0
	High	LnDLEDALQQAKEDLAR	2	1	1	P04264	N2(Deamidated)	0	2.21636	0				59.5936	1
	High	DYQELMNTK	1	1	1	P04264		0	2.11816	0				34.9592	0
	High	THNLEPYFESFInNLR	2	1	1	P04264	N13(Deamidated)	0	2.11019	0				56.4591	0
	High	DVDGAYmTK	2	1	1	P04264	M7(Oxidation)	0	2.11001	0				14.6246	0
	High	LDSELK	4	3	3	Q08378;P04264;P12035		0	1.98528	0				12.2227	0
	High	IEISELnR	4	2	2	P35908;P04264	N7(Deamidated)	0.0853	1.93051	0				28.8213	0
	High	AQYEDIAQK	2	1	1	P04264		0	1.9138	0				17.839	0
	High	THnLEPYFESFINNLRR	3	1	1	P04264	N3(Deamidated)	0	1.91281	0				62.7636	1
	High	SLVNLGGSK	1	1	1	P04264		0	1.88735	0				25.5439	0
	High	YEDEINK	4	17	6	P35908;P04264;P12035;P13647;P48668;P04259		0	1.86375	0				12.6402	0
	High	TNAENEFVTIKK	3	1	1	P04264		0	1.86002	0				24.1362	1
	High	TLLEGEESR	3	1	1	P04264		0	1.8515	0				22.0666	0
	Medium	DVDGAYMTK	2	1	1	P04264		0	1.73991	0				23.1518	0
	Medium	DYQELmNTK	1	1	1	P04264	M6(Oxidation)	0	1.65781	0				21.5611	0
	Medium	SGGGFSSGSAGIInYQR	1	1	1	P04264	N14(Deamidated)	0	1.63891	0				40.4601	0
	Medium	VDLQAK	2	1	1	P04264		0	1.6233	0				8.68087	0
	Medium	IEISELNR	1	2	2	P35908;P04264		0	1.59883	0				30.1598	0
	Medium	LRSEIDNVK	1	1	1	P04264		0	1.54239	0				15.3892	1
P11274	Breakpoint cluster region protein OS=Homo sapiens GN=BCR PE=1 SV=2 - [BCR_HUMAN]	283.69	40.44	9	42	42	124	1271	142.73	7.03467	10 / 411	1.4	3
	A3	Sequence	# PSMs	# Proteins	# Protein Groups	Protein Group Accessions	Modifications	ΔCn	XCorr	Probability				RT [min]	# Missed Cleavages
	High	ASASRPQPAPADGADPPPAEEPEARPDGEGSPGK	1	2	1	P11274		0	5.77889	0				24.7885	0
	High	HQDGLPYIDDSPSSSPHLSSK	2	1	1	P11274		0	5.1899	0				34.9766	0
	High	mSLHNLATVFGPTLLRPSEK	1	1	1	P11274	M1(Oxidation)	0	4.43273	0				52.9925	0
	High	SSESScGVDGDYEDAELNPR	3	2	1	P11274	C6(Carbamidomethyl)	0	4.32938	0				35.1344	0
	High	AAATTSQPVLTSQQIETIFFK	5	2	1	P11274		0	4.01679	0				71.7626	0
	High	HTPASHPDHPLLQDALR	10	2	1	P11274		0	3.98439	0				29.9682	0
	High	SPSQNSQQSFDSSSPPTPQcHKR	1	2	1	P11274	C20(Carbamidomethyl)	0	3.90134	0				18.5618	1
	High	ISQNFLSSINEEITPR	8	2	1	P11274		0	3.87379	0				56.708	0
	High	NSLETLLYKPVDR	3	2	1	P11274		0	3.87099	0				46.5668	0
	High	HcPVVVSEATIVGVR	1	2	1	P11274	C2(Carbamidomethyl)	0	3.47561	0				40.3159	0
	High	AAATTSqPVLTSQQIETIFFK	3	2	1	P11274	Q7(Deamidated)	0	3.36498	0				71.2396	0
	High	GQVQLDPQALQDRDWQR	2	1	1	P11274		0	3.32084	0				46.0692	1
	High	ccQANAQFAEISENLR	1	1	1	P11274	C1(Carbamidomethyl); C2(Carbamidomethyl)	0	3.28089	0				46.6437	0
	High	AFVDNYGVAMEMAEK	2	1	1	P11274		0	3.25458	0				55.3283	0
	High	VSGVATDIQALK	3	1	1	P11274		0	3.23626	0				37.9007	0
	High	MSLHNLATVFGPTLLRPSEK	3	1	1	P11274		0	3.17946	0				62.7009	0
	High	KKSQHGAGSSVGDASRPPYR	1	2	1	P11274		0	3.07487	0				14.7173	2
	High	STLVLHDLLK	7	6	1	P11274		0	2.90911	0				41.1024	0
	High	SQHGAGSSVGDASRPPYR	4	2	1	P11274		0	2.88139	0				15.2691	0
	High	SVGDIEQELER	2	2	1	P11274		0	2.8742	0				41.6815	0
	High	RPGAAASGERDDRGPPASVAALR	2	2	1	P11274		0	2.86694	0				24.7162	2
	High	VPELYEIHKEFYDGLFPR	2	2	1	P11274		0	2.72979	0				59.0878	1
	High	mSLHnLATVFGPTLLRPSEK	1	1	1	P11274	M1(Oxidation); N5(Deamidated)	0	2.58983	0				49.7374	0
	High	LASQLGVYR	9	1	1	P11274		0	2.57892	0				28.1742	0
	High	DSFMVELVEGAR	3	2	1	P11274		0	2.49625	0				67.0237	0
	High	AQFPDSEPPRMELR	2	2	1	P11274		0	2.35537	0				38.3259	1
	High	GQVqLDPQALQDRDWQR	5	1	1	P11274	Q4(Deamidated)	0	2.34443	0				46.0419	1
	High	AAQAPDGASEPR	4	2	1	P11274		0	2.33392	0				9.66603	0
	High	RLEQEVNQER	5	2	1	P11274		0	2.32469	0				11.8038	1
	High	MIYLQTLLAK	3	2	1	P11274		0	2.27309	0				61.4947	0
	High	GPPASVAALR	1	2	1	P11274		0	2.26482	0				23.9508	0
	High	SKVPYIVR	1	6	1	P11274		0	2.25255	0				20.6339	1
	High	TVIAMnGIEVK	1	1	1	P11274	N6(Deamidated)	0	2.18669	0				44.5648	0
	High	ISSLGSQAMQMER	1	2	1	P11274		0	2.16252	0				35.0849	0
	High	AQFPDSEPPR	1	2	1	P11274		0	2.16145	0				25.0745	0
	High	KQTGVFGVK	1	7	1	P11274		0	2.11497	0				15.6339	1
	High	VPELYEIHK	2	2	1	P11274		0	2.06663	0				28.6815	0
	High	QcVEEIERR	1	1	1	P11274	C2(Carbamidomethyl)	0	2.06061	0				15.496	1
	High	DALVSGALESTK	2	1	1	P11274		0	2.01961	0				35.8108	0
	High	ASELDLEK	1	2	1	P11274		0	1.9822	0				22.727	0
	High	LEQEVNQER	2	2	1	P11274		0	1.93567	0				10.83	0
	High	mIYLQTLLAK	1	2	1	P11274	M1(Oxidation)	0	1.92954	0				54.9686	0
	High	RPGAAASGERDDR	1	2	1	P11274		0	1.92324	0				5.31905	1
	High	QSSNLYcTLEVDSFGYFVNK	1	1	1	P11274	C7(Carbamidomethyl)	0	1.91136	0				74.1261	0
	High	TVIAMNGIEVK	1	1	1	P11274		0	1.8852	0				42.2365	0
	Medium	AAFDVNNK	1	1	1	P11274		0	1.79544	0				16.7533	0
	Medium	VGDLFQK	2	2	1	P11274		0	1.76714	0				25.6181	0
	Medium	DSFmVELVEGAR	1	2	1	P11274	M4(Oxidation)	0	1.69846	0				48.4588	0
	Medium	QTGVFGVK	2	7	1	P11274		0	1.67196	0				24.6008	0
	Medium	nSLETLLYKPVDR	1	2	1	P11274	N1(Deamidated)	0	1.624	0				43.4685	0
Q9BQE3	Tubulin alpha-1C chain OS=Homo sapiens GN=TUBA1C PE=1 SV=1 - [TBA1C_HUMAN]	270.834	51.67	16	2	22	126	449	49.8635	5.09717	389 / 411	37	281
	A3	Sequence	# PSMs	# Proteins	# Protein Groups	Protein Group Accessions	Modifications	ΔCn	XCorr	Probability				RT [min]	# Missed Cleavages
	High	QLFHPEQLITGKEDAANNYAR	7	19	2	P68363;Q9BQE3		0	5.75688	0				42.8145	1
	High	QLFHPEqLITGKEDAAnNYAR	11	19	2	P68363;Q9BQE3	Q7(Deamidated); N17(Deamidated)	0	4.67961	0				46.4893	1
	High	IHFPLATYAPVISAEK	9	9	2	P68363;Q9BQE3		0	4.28423	0				52.1131	0
	High	FDGALnVDLTEFQTNLVPYPR	3	11	2	P68363;Q9BQE3	N6(Deamidated)	0	4.13546	0				76.9516	0
	High	TIGGGDDSFNTFFSETGAGK	8	13	2	P68363;Q9BQE3		0	3.51951	0				60.2557	0
	High	GHYTIGKEIIDLVLDR	2	8	2	P68363;Q9BQE3		0	3.45952	0				70.5817	1
	High	AVFVDLEPTVIDEVR	9	11	2	P68363;Q9BQE3		0	3.39683	0				60.6886	0
	High	VGINYQPPTVVPGGDLAK	6	10	2	P68363;Q9BQE3		0	3.29036	0				47.1142	0
	High	QLFHPEQLITGKEDAAnNYAR	5	19	2	P68363;Q9BQE3	N17(Deamidated)	0	3.22221	0				43.6414	1
	High	LISQIVSSITASLR	10	9	2	P68363;Q9BQE3		0	3.12489	0				76.1851	0
	High	NLDIERPTYTNLNR	6	12	2	P68363;Q9BQE3		0	3.08327	0				36.9532	0
	High	TIQFVDWcPTGFK	3	8	1	Q9BQE3	C8(Carbamidomethyl)	0	3.04774	0				58.9195	0
	High	AVcMLSNTTAVAEAWAR	4	2	1	Q9BQE3	C3(Carbamidomethyl)	0	2.98179	0				55.3439	0
	High	LDHKFDLMYAK	6	10	2	P68363;Q9BQE3		0	2.82551	0				32.5756	1
	High	DVNAAIATIK	3	6	2	P68363;Q9BQE3		0	2.65657	0				36.8082	0
	High	TIGGGDDSFnTFFSETGAGK	2	13	2	P68363;Q9BQE3	N10(Deamidated)	0	2.62409	0				60.8127	0
	High	AVcmLSNTTAVAEAWAR	1	2	1	Q9BQE3	C3(Carbamidomethyl); M4(Oxidation)	0	2.57553	0				47.2342	0
	High	YmAccLLYR	4	6	2	P68363;Q9BQE3	M2(Oxidation); C4(Carbamidomethyl); C5(Carbamidomethyl)	0	2.53228	0				39.5586	0
	High	LSVDYGKK	6	11	2	P68363;Q9BQE3		0	2.48838	0				14.8984	1
	High	YMAccLLYR	2	6	2	P68363;Q9BQE3	C4(Carbamidomethyl); C5(Carbamidomethyl)	0	2.39013	0				41.187	0
	High	LDHKFDLmYAK	3	10	2	P68363;Q9BQE3	M8(Oxidation)	0	2.343	0				27.2082	1
	High	QLFHPEQLITGK	3	21	2	P68363;Q9BQE3		0	2.30196	0				42.6849	0
	High	DVnAAIATIK	1	6	2	P68363;Q9BQE3	N3(Deamidated)	0	2.24681	0				36.8239	0
	High	RNLDIERPTYTNLNR	1	12	2	P68363;Q9BQE3		0	2.20591	0				29.8123	1
	High	EIIDLVLDR	3	8	2	P68363;Q9BQE3		0	2.08765	0				59.54	0
	High	EDAANNYAR	2	20	2	P68363;Q9BQE3		0	2.07696	0				7.47224	0
	Medium	FDLMYAK	2	11	2	P68363;Q9BQE3		0	1.70312	0				41.9636	0
	Medium	VGInYqPPTVVPGGDLAK	1	10	2	P68363;Q9BQE3	N4(Deamidated); Q6(Deamidated)	0	1.63299	0				48.4992	0
	Medium	GHYTIGK	1	16	2	P68363;Q9BQE3		0	1.57234	0				6.57076	0
	Medium	RNLDIERPTYTnLNR	1	12	2	P68363;Q9BQE3	N12(Deamidated)	0	1.54549	0				29.961	1
	Medium	EDMAALEK	1	5	2	P68363;Q9BQE3		0	1.54067	0				20.7047	0
Q9P2L0	WD repeat-containing protein 35 OS=Homo sapiens GN=WDR35 PE=1 SV=3 - [WDR35_HUMAN]	270.567	45.81	4	51	51	136	1181	133.461	6.37939	0 / 411	0	0
	A3	Sequence	# PSMs	# Proteins	# Protein Groups	Protein Group Accessions	Modifications	ΔCn	XCorr	Probability				RT [min]	# Missed Cleavages
	High	SSEATSALAGLLEEEVLSTTDR	3	1	1	Q9P2L0		0	4.97605	0				77.0723	0
	High	IYHVDDTPSGSmDGVLDYSK	3	3	1	Q9P2L0	M12(Oxidation)	0	4.69704	0				41.3078	0
	High	VTDSTGQQVVGELLK	5	3	1	Q9P2L0		0	4.36336	0				47.0585	0
	High	AAVDTcVHLNQWNK	3	1	1	Q9P2L0	C6(Carbamidomethyl)	0	4.27008	0				34.873	0
	High	VGIKDASQFIEDNPHPR	4	3	1	Q9P2L0		0	4.02541	0				41.1186	1
	High	AAMQDKDVNIVQFYTPFGEHLGTLK	1	3	1	Q9P2L0		0	4.01623	0				64.2374	1
	High	TGSGDADDSLLEQANNAIGDYFADR	1	3	1	Q9P2L0		0	3.92125	0				77.0489	0
	High	WLNAVQYYVQGR	3	3	1	Q9P2L0		0	3.72837	0				56.6096	0
	High	KLTALEINQITR	5	2	1	Q9P2L0		0	3.42976	0				37.326	1
	High	AAMQDKDVNIVqFYTPFGEHLGTLK	5	3	1	Q9P2L0	Q12(Deamidated)	0	3.39308	0				58.1274	1
	High	EQGFIAcGGEDGLLK	2	2	1	Q9P2L0	C7(Carbamidomethyl)	0	3.28892	0				44.8299	0
	High	DNRKPELDSLMEGGEGK	1	1	1	Q9P2L0		0	3.16275	0				34.3759	1
	High	YIDIVPLFVAMTK	6	2	1	Q9P2L0		0	3.15913	0				77.3363	0
	High	LLAEAALQKLDLYTAEQAFVR	1	3	1	Q9P2L0		0	3.15255	0				73.8041	1
	High	GAEAYHFFILAQR	1	1	1	Q9P2L0		0	3.083	0				48.6069	0
	High	IYHVDDTPSGSMDGVLDYSK	2	3	1	Q9P2L0		0	3.05497	0				46.584	0
	High	QQYEDLALEIFTK	3	1	1	Q9P2L0		0	3.0076	0				68.6196	0
	High	KANYFFDAAK	6	1	1	Q9P2L0		0	2.93195	0				29.4193	1
	High	KPELDSLMEGGEGK	2	1	1	Q9P2L0		0	2.88879	0				34.9355	0
	High	VLKLETQTDDAK	3	2	1	Q9P2L0		0	2.73742	0				18.8746	1
	High	DPIcAITASDK	2	3	1	Q9P2L0	C4(Carbamidomethyl)	0	2.6889	0				30.4719	0
	High	VGMcEQAVTAFLK	1	1	1	Q9P2L0	C4(Carbamidomethyl)	0	2.68494	0				56.5292	0
	High	QLYEGcVDTALK	3	1	1	Q9P2L0	C6(Carbamidomethyl)	0	2.66843	0				35.6652	0
	High	LDLYTAEQAFVR	3	3	1	Q9P2L0		0	2.62467	0				62.5475	0
	High	LTALEINQITR	2	2	1	Q9P2L0		0	2.6116	0				45.8199	0
	High	LKLGDWFR	3	3	1	Q9P2L0		0	2.54871	0				47.545	1
	High	QAEVVGYFGR	2	3	1	Q9P2L0		0	2.48811	0				38.7167	0
	High	KPELDSLmEGGEGK	1	1	1	Q9P2L0	M8(Oxidation)	0	2.4655	0				23.0587	0
	High	EISALSWEGGGLK	3	3	1	Q9P2L0		0	2.41662	0				50.589	0
	High	SMSWNADGQK	2	2	1	Q9P2L0		0	2.35413	0				23.1502	0
	High	DASQFIEDNPHPR	1	3	1	Q9P2L0		0	2.35134	0				28.065	0
	High	TLDAIELYR	1	1	1	Q9P2L0		0	2.34513	0				46.6077	0
	High	LLAEAALqKLDLYTAEQAFVR	2	3	1	Q9P2L0	Q8(Deamidated)	0	2.31805	0				70.1048	1
	High	ANYFFDAAK	1	1	1	Q9P2L0		0	2.24544	0				41.4452	0
	High	GSWIEEMINNR	3	2	1	Q9P2L0		0	2.24507	0				63.263	0
	High	YIDIVPLFVAmTK	3	2	1	Q9P2L0	M11(Oxidation)	0	2.22475	0				71.409	0
	High	HGVLAQEISHYSFcPLcHSPVG	1	1	1	Q9P2L0	C14(Carbamidomethyl); C17(Carbamidomethyl)	0	2.2092	0				54.3157	0
	High	LETQTDDAK	2	2	1	Q9P2L0		0	2.19957	0				5.83564	0
	High	EAFYTWQYR	1	2	1	Q9P2L0		0	2.19953	0				46.7245	0
	High	THVIAASK	1	2	1	Q9P2L0		0	2.16479	0				5.47712	0
	High	AAmQDKDVNIVqFYTPFGEHLGTLK	3	3	1	Q9P2L0	M3(Oxidation); Q12(Deamidated)	0	2.15734	0				61.5242	1
	High	LLPEIAQMFVR	3	1	1	Q9P2L0		0	2.15626	0				71.6681	0
	High	AYQLSLNcNSSR	3	3	1	Q9P2L0	C8(Carbamidomethyl)	0	2.14198	0				32.4	0
	High	SLETLSSEQK	1	1	1	Q9P2L0		0	2.12295	0				21.2052	0
	High	LETQTDDAKLR	1	2	1	Q9P2L0		0	2.01529	0				16.267	1
	High	TLDAIELYRK	2	1	1	Q9P2L0		0	1.99121	0				35.221	1
	High	LLAEAALQK	2	3	1	Q9P2L0		0	1.97497	0				27.5228	0
	High	DNPDLFAMmEK	2	3	1	Q9P2L0	M9(Oxidation)	0	1.92508	0				46.9106	0
	High	TGSGDADDSLLEqAnNAIGDYFADR	2	3	1	Q9P2L0	Q13(Deamidated); N15(Deamidated)	0	1.86139	0				67.2261	0
	Medium	NLDPEEPIqTSGYIcNFEDLEIK	2	3	1	Q9P2L0	Q9(Deamidated); C15(Carbamidomethyl)	0	1.84488	0				71.8319	0
	Medium	VLQLLK	4	3	1	Q9P2L0		0	1.71085	0				33.069	0
	Medium	LLPEIAQmFVR	1	1	1	Q9P2L0	M8(Oxidation)	0	1.70837	0				60.557	0
	Medium	LGDWFR	1	3	1	Q9P2L0		0	1.70619	0				44.5177	0
	Medium	YSLPNVGLIQK	1	3	1	Q9P2L0		0	1.67617	0				46.7621	0
	Medium	LDLYTAEqAFVR	1	3	1	Q9P2L0	Q8(Deamidated)	0	1.67607	0				63.058	0
	Medium	LQcVSWNKEqGFIAcGGEDGLLK	2	2	1	Q9P2L0	C3(Carbamidomethyl); Q10(Deamidated); C15(Carbamidomethyl)	0	1.65194	0				55.3482	1
	Medium	DNPDLFAMMEK	1	3	1	Q9P2L0		0	1.6383	0				55.9077	0
	Medium	YASHLLEK	3	1	1	Q9P2L0		0	1.62114	0				16.827	0
	Medium	GIQLSHVTWSADSK	1	2	1	Q9P2L0		0	1.59749	0				34.8528	0
	Medium	ILIVGR	1	3	1	Q9P2L0		0	1.58389	0				25.6193	0
	Medium	MFFYLSK	1	2	1	Q9P2L0		0	1.53614	0				47.0835	0
O75688	Protein phosphatase 1B OS=Homo sapiens GN=PPM1B PE=1 SV=1 - [PPM1B_HUMAN]	242.392	58.66	4	26	31	107	479	52.6094	5.04639	117 / 411	16.4	178
	A3	Sequence	# PSMs	# Proteins	# Protein Groups	Protein Group Accessions	Modifications	ΔCn	XCorr	Probability				RT [min]	# Missed Cleavages
	High	VANYcSTHLLEHITTNEDFR	3	3	1	O75688	C5(Carbamidomethyl)	0	5.99428	0				43.3664	0
	High	LNPHRESDGASDEAEESGSQGK	2	1	1	O75688		0	4.24293	0				11.6384	1
	High	HNAHGAGNGLR	2	3	1	O75688		0	4.20823	0				5.24225	0
	High	SGEEGMPDLAHVMR	5	3	1	O75688		0	3.8803	0				43.8794	0
	High	RNVIEAVYSR	1	3	1	O75688		0	3.87207	0				27.6652	1
	High	NGQVcFSTQDHKPcNPR	3	3	1	O75688	C5(Carbamidomethyl); C14(Carbamidomethyl)	0	3.85207	0				17.1617	0
	High	ESDGASDEAEESGSQGK	3	1	1	O75688		0	3.82711	0				6.86793	0
	High	SGSALELSVENVKnGIR	2	3	1	O75688	N14(Deamidated)	0	3.79655	0				39.6589	1
	High	SGEEGmPDLAHVMR	2	3	1	O75688	M6(Oxidation)	0	3.62446	0				28.9326	0
	High	DSELDKHLESRVEEIMEK	3	3	1	O75688		0	3.58745	0				48.4286	2
	High	SGSALELSVENVK	4	3	1	O75688		0	3.45308	0				40.881	0
	High	ILSAENIPNLPPGGGLAGK	14	3	1	O75688		0	3.36865	0				51.0386	0
	High	KDSELDKHLESR	3	3	1	O75688		0	3.12375	0				10.8861	2
	High	GPTEQLVSPEPEVYEILR	2	2	1	O75688		0	3.0692	0				65.1635	0
	High	SGSTAVGVMISPK	3	3	1	O75688		0	3.06681	0				30.5727	0
	High	HNAHGAGnGLR	1	3	1	O75688	N8(Deamidated)	0	3.04467	0				5.3685	0
	High	nGqVcFSTQDHKPcNPR	3	3	1	O75688	N1(Deamidated); Q3(Deamidated); C5(Carbamidomethyl); C14(Carbamidomethyl)	0	3.02561	0				20.4997	0
	High	QLLEEMLTSYR	8	1	1	O75688		0	2.87001	0				61.7486	0
	High	nGQVcFSTQDHKPcNPR	3	3	1	O75688	N1(Deamidated); C5(Carbamidomethyl); C14(Carbamidomethyl)	0	2.83529	0				20.4523	0
	High	GPTEqLVSPEPEVYEILR	1	2	1	O75688	Q5(Deamidated)	0	2.79398	0				60.127	0
	High	DnmSIVLVcFSNAPK	2	2	1	O75688	N2(Deamidated); M3(Oxidation); C9(Carbamidomethyl)	0	2.75383	0				51.4762	0
	High	DSELDKHLESR	5	3	1	O75688		0	2.72808	0				17.2119	1
	High	YGLSSMQGWR	2	5	2	P35813;O75688		0	2.72692	0				46.013	0
	High	IQNAGGSVMIQR	3	5	2	P35813;O75688		0	2.61168	0				25.3377	0
	High	ILSAENIPNLPPGGGLAGKR	1	3	1	O75688		0	2.57327	0				43.1138	1
	High	HIYFINcGDSR	6	3	1	O75688	C7(Carbamidomethyl)	0	2.52809	0				30.5179	0
	High	SGSTAVGVmISPK	1	3	1	O75688	M9(Oxidation)	0	2.43102	0				23.8753	0
	High	cVDGKGPTEQLVSPEPEVYEILR	1	2	1	O75688	C1(Carbamidomethyl)	0	2.3085	0				55.0401	1
	High	QLLEEmLTSYR	1	1	1	O75688	M6(Oxidation)	0	2.30784	0				42.3133	0
	High	NVIEAVYSR	2	3	1	O75688		0	2.09651	0				32.4576	0
	High	TEKHNAHGAGNGLR	1	3	1	O75688		0	2.0708	0				5.04376	1
	High	NFSDLRnGMDR	1	3	1	O75688	N7(Deamidated)	0	2.05464	0				25.718	1
	Medium	ERIQnAGGSVMIQR	2	5	2	P35813;O75688	N5(Deamidated)	0	1.85047	0				21.0294	1
	Medium	VNGSLAVSR	1	4	2	P35813;O75688		0	1.84634	0				16.4331	0
	Medium	IQNAGGSVmIQR	2	5	2	P35813;O75688	M9(Oxidation)	0	1.81323	0				20.7763	0
	Medium	IDEYMR	2	3	1	O75688		0	1.74834	0				19.3362	0
	Medium	ILSAENIPnLPPGGGLAGK	1	3	1	O75688	N9(Deamidated)	0	1.74495	0				51.6626	0
	Medium	VEEIMEK	1	3	1	O75688		0	1.66119	0				17.6927	0
	Medium	YGLSSmQGWR	1	5	2	P35813;O75688	M6(Oxidation)	0	1.65568	0				31.7977	0
	Medium	NFSDLR	1	3	1	O75688		0	1.59762	0				22.4029	0
	Medium	LVEALR	2	3	2	O75688;P62424		0	1.52938	0				17.719	0
P60709	Actin, cytoplasmic 1 OS=Homo sapiens GN=ACTB PE=1 SV=1 - [ACTB_HUMAN]	224.449	72.8	20	11	25	109	375	41.7097	5.47803	363 / 411	36.4	716
	A3	Sequence	# PSMs	# Proteins	# Protein Groups	Protein Group Accessions	Modifications	ΔCn	XCorr	Probability				RT [min]	# Missed Cleavages
	High	QEYDESGPSIVHRK	2	7	1	P60709		0	4.80427	0				17.3944	1
	High	TTGIVmDSGDGVTHTVPIYEGYALPHAILR	3	4	1	P60709	M6(Oxidation)	0	4.65969	0				54.2093	0
	High	DLYANTVLSGGTTMYPGIADR	4	2	1	P60709		0	4.08103	0				64.5995	0
	High	LcYVALDFEQEMATAASSSSLEK	5	4	1	P60709	C2(Carbamidomethyl)	0	4.05366	0				71.0859	0
	High	TTGIVMDSGDGVTHTVPIYEGYALPHAILR	6	4	1	P60709		0	3.95947	0				63.2362	0
	High	DLYAnTVLSGGTTMYPGIADR	2	2	1	P60709	N5(Deamidated)	0	3.68734	0				59.7417	0
	High	VAPEEHPVLLTEAPLNPK	6	9	1	P60709		0	3.64745	0				40.6021	0
	High	QEYDESGPSIVHR	4	7	1	P60709		0	3.50022	0				23.0992	0
	High	LcYVALDFEqEmATAASSSSLEK	1	4	1	P60709	C2(Carbamidomethyl); Q10(Deamidated); M12(Oxidation)	0	3.46697	0				55.5308	0
	High	DLYANTVLSGGTTmYPGIADR	3	2	1	P60709	M14(Oxidation)	0	3.43732	0				54.8369	0
	High	SYELPDGQVITIGNER	8	10	2	P68032;P60709		0	3.23277	0				57.3891	0
	High	KDLYAnTVLSGGTTmYPGIADR	1	2	1	P60709	N6(Deamidated); M15(Oxidation)	0	3.01516	0				44.7459	1
	High	DSYVGDEAQSKR	8	20	2	P68032;P60709		0	2.79675	0				14.336	1
	High	HQGVmVGMGQK	7	21	2	P68032;P60709	M5(Oxidation)	0	2.75146	0				10.5177	0
	High	IWHHTFYNELR	7	19	2	P60709;P68032		0	2.70119	0				34.7363	0
	High	HQGVMVGMGQK	3	21	2	P68032;P60709		0	2.52364	0				16.5852	0
	High	GYSFTTTAER	2	4	1	P60709		0	2.43665	0				26.0284	0
	High	LDLAGRDLTDYLmK	1	9	2	P68032;P60709	M13(Oxidation)	0	2.38744	0				50.3541	1
	High	AGFAGDDAPR	3	26	2	P68032;P60709		0	2.38168	0				18.1608	0
	High	AVFPSIVGRPR	5	25	2	P68032;P60709		0	2.35134	0				35.0114	0
	High	EITALAPSTMK	3	7	2	P68032;P60709		0	2.27428	0				31.8125	0
	High	IIAPPERK	6	8	2	P68032;P60709		0	2.26391	0				11.0884	1
	High	DSYVGDEAQSK	4	20	2	P68032;P60709		0	2.15751	0				16.7735	0
	High	cPEALFQPSFLGmEScGIHETTFnSIMK	2	2	1	P60709	C1(Carbamidomethyl); M13(Oxidation); C16(Carbamidomethyl); N24(Deamidated)	0	2.06989	0				64.261	0
	High	IIAPPER	2	8	2	P68032;P60709		0	1.95346	0				18.9405	0
	High	cDVDIRK	2	3	1	P60709	C1(Carbamidomethyl)	0	1.92916	0				7.30438	1
	High	IKIIAPPER	1	8	2	P68032;P60709		0	1.86303	0				23.6452	1
	Medium	SYELPDGqVITIGNER	1	10	2	P68032;P60709	Q8(Deamidated)	0	1.82632	0				56.3165	0
	Medium	LDLAGRDLTDYLMK	1	9	2	P68032;P60709		0	1.78295	0				60.5883	1
	Medium	LDLAGR	3	17	3	P68032;P60709;R4GMT0		0	1.76315	0				7.96949	0
	Medium	cPEALFqPSFLGMEScGIHETTFnSIMK	1	2	1	P60709	C1(Carbamidomethyl); Q7(Deamidated); C16(Carbamidomethyl); N24(Deamidated)	0	1.70582	0				68.7121	0
	Medium	YPIEHGIVTnWDDMEK	1	11	1	P60709	N10(Deamidated)	0	1.60337	0				46.1372	0
	Medium	DLTDYLMK	1	9	2	P68032;P60709		0	1.54335	0				51.0035	0
P0DMV8	Heat shock 70 kDa protein 1A OS=Homo sapiens GN=HSPA1A PE=1 SV=1 - [HS71A_HUMAN]	223.096	57.72	4	29	33	120	641	70.009	5.65576	395 / 411	42.9	331
	A3	Sequence	# PSMs	# Proteins	# Protein Groups	Protein Group Accessions	Modifications	ΔCn	XCorr	Probability				RT [min]	# Missed Cleavages
	High	ELEQVcNPIISGLYQGAGGPGPGGFGAQGPK	3	3	1	P0DMV8	C6(Carbamidomethyl)	0	3.95689	0				63.7319	0
	High	RKELEQVcNPIISGLYqGAGGPGPGGFGAQGPK	3	3	1	P0DMV8	C8(Carbamidomethyl); Q17(Deamidated)	0	3.83041	0				51.4543	2
	High	NQVALNPQNTVFDAK	3	2	1	P0DMV8		0	3.81009	0				39.7893	0
	High	IINEPTAAAIAYGLDR	3	3	1	P0DMV8		0	3.8084	0				56.0368	0
	High	LDKAQIHDLVLVGGSTR	3	3	1	P0DMV8		0	3.69582	0				41.8888	1
	High	MVqEAEKYKAEDEVQR	2	3	1	P0DMV8	Q3(Deamidated)	0	3.60732	0				21.0837	2
	High	cQEVISWLDANTLAEKDEFEHK	1	3	1	P0DMV8	C1(Carbamidomethyl)	0	3.51194	0				54.8315	1
	High	MVQEAEKYKAEDEVQR	2	3	1	P0DMV8		0	3.49207	0				20.4186	2
	High	ATAGDTHLGGEDFDNR	4	7	1	P0DMV8		0	3.39829	0				24.0177	0
	High	DAGVIAGLNVLR	5	4	1	P0DMV8		0	3.27475	0				53.334	0
	High	ELEQVcNPIISGLYqGAGGPGPGGFGAQGPK	4	3	1	P0DMV8	C6(Carbamidomethyl); Q15(Deamidated)	0	3.19229	0				63.154	0
	High	NQVALNPQNTVFDAKR	3	2	1	P0DMV8		0	3.02655	0				34.1946	1
	High	QTQIFTTYSDnqPGVLIQVYEGER	8	5	1	P0DMV8	N11(Deamidated); Q12(Deamidated)	0	3.00691	0				67.7637	0
	High	HWPFQVINDGDKPK	1	2	1	P0DMV8		0	2.99534	0				38.0488	0
	High	LVNHFVEEFKR	5	3	1	P0DMV8		0	2.99308	0				32.7813	1
	High	AFYPEEISSMVLTK	5	4	1	P0DMV8		0	2.70652	0				64.5877	0
	High	AQIHDLVLVGGSTR	3	3	1	P0DMV8		0	2.69737	0				33.8217	0
	High	QTQIFTTYSDNQPGVLIQVYEGER	2	5	1	P0DMV8		0	2.69147	0				67.9752	0
	High	ELEQVcnPIISGLYqGAGGPGPGGFGAQGPK	3	3	1	P0DMV8	C6(Carbamidomethyl); N7(Deamidated); Q15(Deamidated)	0	2.66239	0				63.203	0
	High	VQVSYKGETK	3	2	1	P0DMV8		0	2.5243	0				10.4611	1
	High	TTPSYVAFTDTER	5	17	2	P0DMV8;P11142		0	2.51369	0				41.0316	0
	High	FGDPVVQSDMK	2	2	1	P0DMV8		0	2.48429	0				30.7487	0
	High	KFGDPVVQSDMK	1	2	1	P0DMV8		0	2.47613	0				25.1975	1
	High	LLQDFFnGR	2	3	1	P0DMV8	N7(Deamidated)	0	2.39447	0				55.0867	0
	High	NALESYAFNMK	1	5	1	P0DMV8		0	2.33908	0				44.6538	0
	High	FEELcSDLFR	2	5	1	P0DMV8	C5(Carbamidomethyl)	0	2.33794	0				50.6296	0
	High	VEIIANDQGNR	3	18	3	P11021;P0DMV8;P11142		0	2.28647	0				22.6214	0
	High	SAVEDEGLK	2	3	1	P0DMV8		0	2.26875	0				16.2127	0
	High	LVNHFVEEFK	2	3	1	P0DMV8		0	2.25842	0				35.6143	0
	High	ITITnDKGR	3	13	2	P0DMV8;P11142	N5(Deamidated)	0	2.24051	0				13.3353	1
	High	AFYPEEISSmVLTK	1	4	1	P0DMV8	M10(Oxidation)	0	2.23934	0				51.6395	0
	High	YKAEDEVQR	2	5	1	P0DMV8		0	2.23365	0				8.34514	1
	High	VEIIAnDQGNR	9	18	3	P0DMV8;P11021;P11142	N6(Deamidated)	0	2.23289	0				23.3729	0
	High	LLQDFFnGRDLNK	6	3	1	P0DMV8	N7(Deamidated)	0	2.20944	0				52.1253	1
	High	ITITNDKGR	3	13	2	P0DMV8;P11142		0	2.08151	0				7.76915	1
	High	AAAIGIDLGTTYScVGVFQHGK	1	3	1	P0DMV8	C14(Carbamidomethyl)	0	2.06557	0				54.9834	0
	High	LSKEEIER	2	5	1	P0DMV8		0	2.02742	0				10.5595	1
	High	LLQDFFNGR	4	3	1	P0DMV8		0	2.02044	0				52.4603	0
	Medium	SINPDEAVAYGAAVQAAILMGDK	1	5	1	P0DMV8		0	1.74357	0				76.2279	0
	Medium	STLEPVEK	1	5	1	P0DMV8		0	1.64983	0				15.9842	0
	Medium	MVQEAEK	1	9	2	P0DMV8;P11142		0	1.60621	0				5.54597	0
P35527	Keratin, type I cytoskeletal 9 OS=Homo sapiens GN=KRT9 PE=1 SV=3 - [K1C9_HUMAN]	221.188	50.88	2	29	30	98	623	62.0268	5.23682	337 / 411	52.6	699
	A3	Sequence	# PSMs	# Proteins	# Protein Groups	Protein Group Accessions	Modifications	ΔCn	XCorr	Probability				RT [min]	# Missed Cleavages
	High	VQALEEANNDLENKIQDWYDKK	2	1	1	P35527		0	5.35381	0				58.0348	2
	High	SDLEmQYETLQEELmALKK	2	2	1	P35527	M5(Oxidation); M15(Oxidation)	0	5.27919	0				68.5686	1
	High	HGVQELEIELQSQLSKK	1	2	1	P35527		0	5.07598	0				46.8361	1
	High	DIENQYETQITQIEHEVSSSGQEVQSSAK	3	2	1	P35527		0	4.98388	0				64.6752	0
	High	HGVQELEIELQSQLSK	4	2	1	P35527		0	4.59474	0				56.8065	0
	High	GGGGSFGYSYGGGSGGGFSASSLGGGFGGGSR	3	1	1	P35527		0	4.3618	0				53.358	0
	High	LASYLDKVQALEEANNDLENK	3	1	1	P35527		0	4.27434	0				51.9265	1
	High	EIETYHNLLEGGqEDFESSGAGK	2	2	1	P35527	Q13(Deamidated)	0	4.07767	0				46.1639	0
	High	EIETYHNLLEGGQEDFESSGAGK	1	2	1	P35527		0	3.89484	0				46.6163	0
	High	SDLEMQYETLQEELMALKK	1	2	1	P35527		0	3.78456	0				70.7772	1
	High	SGGGGGGGLGSGGSIR	4	1	1	P35527		0	3.74762	0				16.6094	0
	High	SDLEMQYETLQEELMALK	1	2	1	P35527		0	3.73183	0				77.0584	0
	High	KDIENQYETqITQIEHEVSSSGQEVQSSAK	2	2	1	P35527	Q10(Deamidated)	0	3.59069	0				55.2746	1
	High	GGSGGSYGGGGSGGGYGGGSGSR	1	2	1	P35527		0	3.40629	0				14.9322	0
	High	DIENqYETqITQIEHEVSSSGQEVQSSAK	4	2	1	P35527	Q5(Deamidated); Q9(Deamidated)	0	3.38425	0				64.3301	0
	High	SDLEmQYETLQEELMALKK	2	2	1	P35527	M5(Oxidation)	0	3.23766	0				65.8323	1
	High	QGVDADINGLR	3	2	1	P35527		0	2.985	0				31.0278	0
	High	QGVDADInGLR	5	2	1	P35527	N8(Deamidated)	0	2.98214	0				29.278	0
	High	SDLEmqYETLQEELMALKK	2	2	1	P35527	M5(Oxidation); Q6(Deamidated)	0	2.95748	0				70.2151	1
	High	SDLEmQYETLqEELmALK	2	2	1	P35527	M5(Oxidation); Q11(Deamidated); M15(Oxidation)	0	2.82756	0				76.1899	0
	High	QEYEQLIAK	4	2	1	P35527		0	2.65617	0				29.5284	0
	High	DQIVDLTVGNNK	1	1	1	P35527		0	2.55328	0				40.6876	0
	High	QVLDNLTMEK	3	2	1	P35527		0	2.5115	0				34.901	0
	High	FSSSSGYGGGSSR	4	1	1	P35527		0	2.50485	0				14.6371	0
	High	KGPAAIQK	1	1	1	P35527		0	2.50102	0				5.43131	1
	High	SDLEmqYETLQEELmALKK	4	2	1	P35527	M5(Oxidation); Q6(Deamidated); M15(Oxidation)	0	2.49006	0				68.0081	1
	High	TLNDMRQEYEQLIAK	3	2	1	P35527		0	2.32836	0				54.6434	1
	High	VQALEEANNDLENK	1	1	1	P35527		0	2.23474	0				30.2664	0
	High	FEMEQNLR	2	2	1	P35527		0	2.22737	0				31.3695	0
	High	LASYLDK	5	10	5	P13645;P02533;P08779;Q04695;P35527		0	2.18594	0				21.8192	0
	High	TLLDIDNTR	2	1	1	P35527		0	2.08894	0				37.4683	0
	High	STMQELNSR	1	1	1	P35527		0	2.07871	0				17.8644	0
	High	QVLDNLTmEK	3	2	1	P35527	M8(Oxidation)	0	2.01104	0				29.2694	0
	High	NYSPYYNTIDDLKDQIVDLTVGNNK	2	1	1	P35527		0	2.00345	0				73.9811	1
	High	FSSSGGGGGGGR	1	1	1	P35527		0	1.93184	0				5.52314	0
	High	NYSPYYNTIDDLKDqIVDLTVGNNK	2	1	1	P35527	Q15(Deamidated)	0	1.90106	0				76.6297	1
	High	TLNDmRQEYEQLIAK	2	2	1	P35527	M5(Oxidation)	0	1.89703	0				42.7256	1
	High	IQDWYDK	2	1	1	P35527		0	1.87517	0				28.4259	0
	Medium	FEmEQNLR	1	2	1	P35527	M3(Oxidation)	0	1.8251	0				18.8413	0
	Medium	SDLEmQYETLQEELmALK	1	2	1	P35527	M5(Oxidation); M15(Oxidation)	0	1.80476	0				75.6754	0
	Medium	GPAAIQK	1	1	1	P35527		0	1.77858	0				5.70679	0
	Medium	IKFEMEQNLR	1	2	1	P35527		0	1.70789	0				32.9571	1
	Medium	mTLDDFR	2	2	1	P35527	M1(Oxidation)	0	1.66306	0				25.6507	0
	Medium	MTLDDFR	1	2	1	P35527		0	1.59881	0				40.9564	0
Q7Z4L5	Tetratricopeptide repeat protein 21B OS=Homo sapiens GN=TTC21B PE=1 SV=2 - [TT21B_HUMAN]	219.624	41.87	3	45	45	95	1316	150.84	6.96143	1 / 411	1	1
	A3	Sequence	# PSMs	# Proteins	# Protein Groups	Protein Group Accessions	Modifications	ΔCn	XCorr	Probability				RT [min]	# Missed Cleavages
	High	YVDSIDIcHQVLEAHPTYPK	1	2	1	Q7Z4L5	C8(Carbamidomethyl)	0	5.55555	0				46.5032	0
	High	RYVDSIDIcHQVLEAHPTYPK	1	2	1	Q7Z4L5	C9(Carbamidomethyl)	0	5.12296	0				46.1409	1
	High	VTIANADLALAQGDIER	2	1	1	Q7Z4L5		0	4.55627	0				53.1189	0
	High	VLQHALAHEPVNELSALMEDGR	2	1	1	Q7Z4L5		0	4.50428	0				56.0657	0
	High	KQDYEQAVFHLQQLLER	3	1	1	Q7Z4L5		0	4.27519	0				63.9653	1
	High	YFEEGLQDGNDTFALLGK	3	1	1	Q7Z4L5		0	4.09525	0				65.7232	0
	High	ALSILQNVTAEQPYFIEAR	4	1	1	Q7Z4L5		0	4.06546	0				70.4819	0
	High	LQLALQDWDQTVETAQR	3	1	1	Q7Z4L5		0	3.95971	0				62.4918	0
	High	VLQHALAHEPVnELSALMEDGR	5	1	1	Q7Z4L5	N12(Deamidated)	0	3.8304	0				51.3469	0
	High	THNYSMAITYYEAALK	2	1	1	Q7Z4L5		0	3.79649	0				54.0587	0
	High	VLQDAIHEFSGTSEEVR	4	1	1	Q7Z4L5		0	3.58856	0				45.1667	0
	High	SNVEQALNTFTEIAASEK	2	2	1	Q7Z4L5		0	3.53213	0				69.0621	0
	High	ELKPQTVQGHVQLR	2	2	1	Q7Z4L5		0	3.49501	0				24.6031	0
	High	LLLQDSQNVEALR	2	1	1	Q7Z4L5		0	3.48933	0				42.9441	0
	High	ALYHAGLFLWHIGR	1	1	1	Q7Z4L5		0	3.38797	0				55.2576	0
	High	LGDAITALQQAR	3	1	1	Q7Z4L5		0	3.20835	0				41.2569	0
	High	YDMAEDLLKR	2	2	1	Q7Z4L5		0	3.1946	0				37.9963	1
	High	QDYEQAVFHLQQLLER	1	1	1	Q7Z4L5		0	3.16433	0				69.7929	0
	High	KTEVDTSHR	1	1	1	Q7Z4L5		0	3.0547	0				5.28278	1
	High	YFHHVLLVASEGIK	1	1	1	Q7Z4L5		0	3.04105	0				46.3157	0
	High	TVPGLLQTVFLIAK	3	1	1	Q7Z4L5		0	3.01269	0				77.1016	0
	High	GLYLWYTGEPNDALR	3	1	1	Q7Z4L5		0	2.9812	0				59.2877	0
	High	LYLAQDDPDScLR	2	1	1	Q7Z4L5	C11(Carbamidomethyl)	0	2.89908	0				42.1548	0
	High	ALSILqNVTAEQPYFIEAR	6	1	1	Q7Z4L5	Q6(Deamidated)	0	2.67945	0				69.9796	0
	High	AFSLNPqQSEFATELGYQmILQGR	4	1	1	Q7Z4L5	Q7(Deamidated); M19(Oxidation)	0	2.53172	0				72.6895	0
	High	EQAYTDAALNYEMAWK	1	2	1	Q7Z4L5		0	2.46346	0				58.6068	0
	High	EALVHcETDNK	1	1	1	Q7Z4L5	C6(Carbamidomethyl)	0	2.4552	0				9.59659	0
	High	KqDYEQAVFHLQQLLER	2	1	1	Q7Z4L5	Q2(Deamidated)	0	2.34193	0				64.3474	1
	High	IMENYcLMATK	1	2	1	Q7Z4L5	C6(Carbamidomethyl)	0	2.32715	0				42.1165	0
	High	cISVLETVVR	1	1	1	Q7Z4L5	C1(Carbamidomethyl)	0	2.28765	0				44.6567	0
	High	TLINYYcQER	2	1	1	Q7Z4L5	C7(Carbamidomethyl)	0	2.21461	0				34.9145	0
	High	MGEIADAIK	2	1	1	Q7Z4L5		0	2.18182	0				31.8539	0
	High	AYEYMGYIMEK	1	2	1	Q7Z4L5		0	2.16173	0				50.0483	0
	High	MNWNAIDAEEFEK	1	2	1	Q7Z4L5		0	2.13126	0				54.7673	0
	High	TQEALREFEAIK	1	1	1	Q7Z4L5		0	2.12447	0				39.1626	1
	High	LNGEQHEATK	1	1	1	Q7Z4L5		0	2.10168	0				5.36215	0
	High	mGEIADAIK	1	1	1	Q7Z4L5	M1(Oxidation)	0	2.03064	0				24.9472	0
	High	THnYSMAITYYEAALK	1	1	1	Q7Z4L5	N3(Deamidated)	0	1.98602	0				53.451	0
	High	LIDLLRR	1	2	1	Q7Z4L5		0	1.90903	0				35.1044	1
	High	cQVLLAK	2	1	1	Q7Z4L5	C1(Carbamidomethyl)	0	1.86219	0				19.681	0
	Medium	TNPAVGYK	1	2	1	Q7Z4L5		0	1.83211	0				12.5087	0
	Medium	DYPLYHLIK	1	1	1	Q7Z4L5		0	1.80193	0				46.8004	0
	Medium	LEDVPR	2	1	1	Q7Z4L5		0	1.79627	0				15.697	0
	Medium	IMENYcLmATK	1	2	1	Q7Z4L5	C6(Carbamidomethyl); M8(Oxidation)	0	1.79166	0				34.073	0
	Medium	KPDNYMTLSR	1	1	1	Q7Z4L5		0	1.75084	0				23.4761	0
	Medium	QDYEqAVFHLQQLLER	1	1	1	Q7Z4L5	Q5(Deamidated)	0	1.7293	0				65.5513	0
	Medium	EAILESDAR	1	1	1	Q7Z4L5		0	1.71603	0				21.388	0
	Medium	MLYITcFR	1	1	1	Q7Z4L5	C6(Carbamidomethyl)	0	1.71122	0				49.0593	0
	Medium	SQLILQK	1	1	1	Q7Z4L5		0	1.62277	0				21.5158	0
	Medium	NYLcYDLAELLLK	1	1	1	Q7Z4L5	C4(Carbamidomethyl)	0	1.60852	0				77.1311	0
	Medium	VQMEQPDAVPAQK	1	1	1	Q7Z4L5		0	1.59237	0				23.7295	0
	Medium	IMLELAR	1	1	1	Q7Z4L5		0	1.52404	0				39.6923	0
Q6PD62	RNA polymerase-associated protein CTR9 homolog OS=Homo sapiens GN=CTR9 PE=1 SV=1 - [CTR9_HUMAN]	214.098	38.36	4	41	41	98	1173	133.42	6.771	16 / 411	4.5	22
	A3	Sequence	# PSMs	# Proteins	# Protein Groups	Protein Group Accessions	Modifications	ΔCn	XCorr	Probability				RT [min]	# Missed Cleavages
	High	AYTIDPSNPMVLNHLANHFFFK	1	1	1	Q6PD62		0	4.99038	0				68.9985	0
	High	EATADISDVWLNLAHIYVEQK	1	1	1	Q6PD62		0	4.52417	0				77.0477	0
	High	VQADVPPEILNNVGALHFR	5	1	1	Q6PD62		0	4.02129	0				55.5749	0
	High	LYEAMcEFHEAEK	3	1	1	Q6PD62	C6(Carbamidomethyl)	0	3.88589	0				35.0187	0
	High	ILGSLYAASEDQEKR	5	1	1	Q6PD62		0	3.80139	0				31.4824	1
	High	cVGALVGLAVLELNNK	1	2	1	Q6PD62	C1(Carbamidomethyl)	0	3.80017	0				72.9665	0
	High	QcSDLLSQAQYHVAR	2	1	1	Q6PD62	C2(Carbamidomethyl)	0	3.50294	0				34.0464	0
	High	IImYDQNHLLGR	2	2	1	Q6PD62	M3(Oxidation)	0	3.41703	0				35.2235	0
	High	EHPNYVDcYLR	2	1	1	Q6PD62	C8(Carbamidomethyl)	0	3.38917	0				34.9804	0
	High	QYISAVQMYENcLR	2	1	1	Q6PD62	C12(Carbamidomethyl)	0	3.21007	0				55.8629	0
	High	NLYAAnGIGAVLAHK	1	1	1	Q6PD62	N6(Deamidated)	0	3.11723	0				44.0441	0
	High	DLITQATLLYTMADK	5	2	1	Q6PD62		0	3.03921	0				77.1285	0
	High	NILMFTGETEATKEK	1	1	1	Q6PD62		0	3.02556	0				41.1228	1
	High	NILmFTGETEATK	1	1	1	Q6PD62	M4(Oxidation)	0	2.99103	0				44.5791	0
	High	DKGNFYEASDWFK	5	1	1	Q6PD62		0	2.93974	0				50.3009	1
	High	EALQINQDHPDAWSLIGNLHLAK	3	1	1	Q6PD62		0	2.89681	0				64.4408	0
	High	SNLKEVLNAVK	3	1	1	Q6PD62		0	2.84692	0				35.0573	1
	High	IIMYDQNHLLGR	2	2	1	Q6PD62		0	2.73876	0				42.7761	0
	High	ILGSLYAASEDQEK	1	1	1	Q6PD62		0	2.73153	0				39.5803	0
	High	TKNILMFTGETEATK	2	1	1	Q6PD62		0	2.70286	0				39.8757	1
	High	LATSVLKDEK	3	1	1	Q6PD62		0	2.67634	0				17.3682	1
	High	HQNTEVVLYLAR	2	1	1	Q6PD62		0	2.58617	0				38.229	0
	High	DLITQATLLYTmADK	3	2	1	Q6PD62	M12(Oxidation)	0	2.57411	0				71.8271	0
	High	LGmGHcFVK	1	2	1	Q6PD62	M3(Oxidation); C6(Carbamidomethyl)	0	2.53429	0				16.2863	0
	High	DKGnFYEASDWFK	1	1	1	Q6PD62	N4(Deamidated)	0	2.50661	0				54.317	1
	High	FDLALAATEAR	2	1	1	Q6PD62		0	2.41226	0				45.4532	0
	High	LGNLGEAK	3	1	1	Q6PD62		0	2.32902	0				14.5545	0
	High	LGMGHcFVK	1	2	1	Q6PD62	C6(Carbamidomethyl)	0	2.22631	0				24.6816	0
	High	NILMFTGETEATK	1	1	1	Q6PD62		0	2.20795	0				45.2207	0
	High	EALqInQDHPDAWSLIGNLHLAK	3	1	1	Q6PD62	Q4(Deamidated); N6(Deamidated)	0	2.1702	0				64.6408	0
	High	EADSIKnGVQLLSR	2	1	1	Q6PD62	N7(Deamidated)	0	2.15247	0				34.8257	1
	High	KQDEEERELR	1	1	1	Q6PD62		0	2.12161	0				5.66067	2
	High	YFLASLDR	2	1	1	Q6PD62		0	2.09616	0				45.8591	0
	High	GALAYYKK	1	2	1	Q6PD62		0	2.08087	0				15.1282	1
	High	TNPGcPAEVR	4	2	1	Q6PD62	C5(Carbamidomethyl)	0	2.07064	0				14.6947	0
	High	NGVQLLSR	1	1	1	Q6PD62		0	1.98047	0				24.9879	0
	High	KYFLASLDR	3	1	1	Q6PD62		0	1.97957	0				34.846	1
	High	AYPNNYETmK	1	1	1	Q6PD62	M9(Oxidation)	0	1.90868	0				18.1767	0
	High	NLYAANGIGAVLAHK	1	1	1	Q6PD62		0	1.85953	0				46.2364	0
	Medium	ILKQPSTQSDTYSMLALGnVWLQTLHQPTR	1	1	1	Q6PD62	N19(Deamidated)	0	1.85895	0				74.1308	1
	Medium	AKQEQEKELLR	2	1	1	Q6PD62		0	1.82363	0				9.40765	2
	Medium	KAPKPER	1	1	1	Q6PD62		0	1.80055	0				5.08491	1
	Medium	ENASQcFEK	1	1	1	Q6PD62	C6(Carbamidomethyl)	0	1.79901	0				14.1016	0
	Medium	TEEFVK	1	2	1	Q6PD62		0	1.79882	0				14.9419	0
	Medium	nGVQLLSR	2	1	1	Q6PD62	N1(Deamidated)	0	1.79363	0				36.4786	0
	Medium	QTLLK	1	3	1	Q6PD62		0	1.70245	0				10.3918	0
	Medium	LLEAAR	1	2	1	Q6PD62		0	1.63346	0				13.2885	0
	Medium	LGAMAR	1	1	1	Q6PD62		0	1.5859	0				8.4089	0
	Medium	AYPNNYETMK	2	1	1	Q6PD62		0	1.57773	0				24.8517	0
	Medium	YFSYLSK	1	1	1	Q6PD62		0	1.5653	0				34.9542	0
Q6P3W7	SCY1-like protein 2 OS=Homo sapiens GN=SCYL2 PE=1 SV=1 - [SCYL2_HUMAN]	213.42	44.46	6	38	38	123	929	103.642	8.22119	40 / 411	15.1	160
	A3	Sequence	# PSMs	# Proteins	# Protein Groups	Protein Group Accessions	Modifications	ΔCn	XCorr	Probability				RT [min]	# Missed Cleavages
	High	YGLLQVSEGLSFLHSSVK	3	3	1	Q6P3W7		0	4.31573	0				63.4597	0
	High	SQQPLKPQVHTPVATVK	4	2	1	Q6P3W7		0	4.29605	0				20.5825	0
	High	VTADVTSAVMGNPVTR	3	3	1	Q6P3W7		0	4.13305	0				40.6257	0
	High	LLLNVTPTVRPDADQMTK	2	3	1	Q6P3W7		0	3.74773	0				43.5891	0
	High	QTQQRPTDmSALNNLFGPQKPK	1	2	1	Q6P3W7	M9(Oxidation)	0	3.7105	0				34.1971	0
	High	QQEPIQILLIFLQK	3	3	1	Q6P3W7		0	3.66254	0				88.1465	0
	High	QTQQRPTDMSALNNLFGPQKPK	2	2	1	Q6P3W7		0	3.57719	0				42.1724	0
	High	QTQQRPTDMSALnNLFGPQKPK	6	2	1	Q6P3W7	N13(Deamidated)	0	3.56125	0				42.1413	0
	High	MVHGNITPENIILNK	3	3	1	Q6P3W7		0	3.53696	0				43.8444	0
	High	GKPIFEVNKQDIYK	6	3	1	Q6P3W7		0	3.508	0				32.1692	1
	High	LGSSSLTNIPEEVREHVK	3	3	1	Q6P3W7		0	3.41659	0				46.4489	1
	High	LGSSSLTnIPEEVREHVK	1	3	1	Q6P3W7	N8(Deamidated)	0	3.3726	0				43.0496	1
	High	LLTVQHPLEESR	4	3	1	Q6P3W7		0	3.32302	0				27.5063	0
	High	SLDIGnQMNVSEEMK	3	3	1	Q6P3W7	N6(Deamidated)	0	3.2587	0				43.0566	0
	High	MTLGTPPTLPNFNALSVPPAGAK	3	2	1	Q6P3W7		0	3.21684	0				63.8475	0
	High	mVHGNITPENIILNK	1	3	1	Q6P3W7	M1(Oxidation)	0	3.18923	0				37.6975	0
	High	HIASGGnGLAWK	1	3	1	Q6P3W7	N7(Deamidated)	0	3.17988	0				26.2556	0
	High	SLDIGnQmNVSEEMK	5	3	1	Q6P3W7	N6(Deamidated); M8(Oxidation)	0	3.15095	0				34.7538	0
	High	VFnNIGADLLTGSESENKEDGLQNK	3	3	1	Q6P3W7	N3(Deamidated)	0	3.09591	0				51.6195	1
	High	VFNNIGADLLTGSESENKEDGLQNK	1	3	1	Q6P3W7		0	2.96441	0				49.1049	1
	High	VTADVTSAVmGNPVTR	1	3	1	Q6P3W7	M10(Oxidation)	0	2.94747	0				33.4614	0
	High	LGSSSLTNIPEEVR	2	3	1	Q6P3W7		0	2.91256	0				44.5601	0
	High	NAcLQTSSLAVR	1	4	1	Q6P3W7	C3(Carbamidomethyl)	0	2.85686	0				28.1319	0
	High	IKNAcLQTSSLAVR	1	4	1	Q6P3W7	C5(Carbamidomethyl)	0	2.84766	0				25.5322	1
	High	LLLNVTPTVRPDADQmTK	2	3	1	Q6P3W7	M16(Oxidation)	0	2.84634	0				39.2614	0
	High	mTLGTPPTLPNFNALSVPPAGAK	1	2	1	Q6P3W7	M1(Oxidation)	0	2.79857	0				58.9881	0
	High	MVHGNITPEnIILNK	3	3	1	Q6P3W7	N10(Deamidated)	0	2.76603	0				40.4583	0
	High	VNSLVcLGK	2	4	1	Q6P3W7	C6(Carbamidomethyl)	0	2.66589	0				29.4966	0
	High	FEKDQIIDSLKR	3	3	1	Q6P3W7		0	2.55388	0				34.7926	2
	High	DLTDTLMDNmSSLTSLSVSTPK	4	2	1	Q6P3W7	M10(Oxidation)	0	2.52756	0				63.3368	0
	High	QEVAVFVFDKK	2	3	1	Q6P3W7		0	2.49054	0				38.5211	1
	High	TPPDEIKNSVLPMVYR	1	4	1	Q6P3W7		0	2.48372	0				46.1268	1
	High	DQIIDSLKR	2	3	1	Q6P3W7		0	2.45204	0				27.8716	1
	High	SLDIGNQmnVSEEmKVTNIGNQQIDK	4	3	1	Q6P3W7	M8(Oxidation); N9(Deamidated); M14(Oxidation)	0	2.39554	0				40.5404	1
	High	STKQEVAVFVFDKK	1	3	1	Q6P3W7		0	2.20933	0				32.6374	2
	High	mTLGTPPTLPnFnALSVPPAGAK	1	2	1	Q6P3W7	M1(Oxidation); N11(Deamidated); N13(Deamidated)	0	2.13532	0				59.5605	0
	High	LILPELGPVFK	3	4	1	Q6P3W7		0	2.09415	0				63.18	0
	High	TPPDEIKNSVLPmVYR	1	4	1	Q6P3W7	M13(Oxidation)	0	2.07605	0				41.1037	1
	High	NSVLPMVYR	1	4	1	Q6P3W7		0	2.03108	0				43.2176	0
	High	GKPIFEVNK	1	3	1	Q6P3W7		0	2.0288	0				19.7703	0
	High	DLTDTLMDnMSSLTSLSVSTPK	2	2	1	Q6P3W7	N9(Deamidated)	0	2.02229	0				80.0745	0
	High	ASLTLEEK	1	2	1	Q6P3W7		0	1.99386	0				21.4981	0
	High	MTLGTPPTLPnFNALSVPPAGAK	10	2	1	Q6P3W7	N11(Deamidated)	0	1.95288	0				68.1647	0
	High	DQIIDSLK	1	3	1	Q6P3W7		0	1.93717	0				34.1069	0
	High	RVIVQR	1	4	1	Q6P3W7		0	1.88838	0				5.67474	1
	High	QTQQRPTDmSALnNLFGPQKPK	4	2	1	Q6P3W7	M9(Oxidation); N13(Deamidated)	0	1.87115	0				34.3352	0
	Medium	RASLTLEEK	1	2	1	Q6P3W7		0	1.69243	0				15.7954	1
	Medium	NALIPR	2	3	1	Q6P3W7		0	1.68413	0				19.6212	0
	Medium	EPAVLMGILGIYK	1	3	1	Q6P3W7		0	1.62103	0				70.1388	0
	Medium	GVQQLTR	1	3	1	Q6P3W7		0	1.60605	0				12.6222	0
	Medium	LEQLHIMQEQQK	1	3	1	Q6P3W7		0	1.58058	0				27.5512	0
	Medium	SQFFK	1	4	1	Q6P3W7		0	1.56445	0				18.8694	0
	Medium	MDLLLTK	1	4	1	Q6P3W7		0	1.55953	0				38.3088	0
	Medium	mDLLLTK	1	4	1	Q6P3W7	M1(Oxidation)	0	1.54591	0				29.3021	0
Q9BUF5	Tubulin beta-6 chain OS=Homo sapiens GN=TUBB6 PE=1 SV=1 - [TBB6_HUMAN]	205.789	35.43	11	5	15	100	446	49.825	4.88135	317 / 411	11.4	94
	A3	Sequence	# PSMs	# Proteins	# Protein Groups	Protein Group Accessions	Modifications	ΔCn	XCorr	Probability				RT [min]	# Missed Cleavages
	High	LHFFmPGFAPLTSR	4	13	6	Q13885;Q9BVA1;P04350;P68371;P07437;Q9BUF5	M5(Oxidation)	0	4.40139	0				52.0645	0
	High	LHFFMPGFAPLTSR	9	13	6	Q13885;Q9BVA1;P04350;P68371;P07437;Q9BUF5		0	4.03561	0				65.4787	0
	High	mASTFIGnSTAIQELFKR	1	1	1	Q9BUF5	M1(Oxidation); N8(Deamidated)	0.0457	3.54651	0				55.5554	1
	High	mASTFIGNSTAIQELFK	3	1	1	Q9BUF5	M1(Oxidation)	0.0739	3.50524	0				63.4727	0
	High	MASTFIGNSTAIQELFKR	2	1	1	Q9BUF5		0	3.46492	0				58.7632	1
	High	MASTFIGNSTAIQELFK	3	1	1	Q9BUF5		0.06	3.28572	0				67.5186	0
	High	mASTFIGNSTAIQELFKR	1	1	1	Q9BUF5	M1(Oxidation)	0.085	3.23463	0				61.3999	1
	High	IMNTFSVMPSPK	1	5	3	Q13885;Q9BVA1;Q9BUF5		0	3.13726	0				43.7039	0
	High	KLAVNMVPFPR	3	16	6	Q13885;Q9BVA1;P04350;P68371;P07437;Q9BUF5		0	3.10687	0				41.3016	1
	High	LAVNmVPFPR	5	16	6	Q13885;Q9BVA1;P04350;P68371;P07437;Q9BUF5	M5(Oxidation)	0	2.92584	0				41.1715	0
	High	FPGQLNADLRK	11	18	6	Q13885;Q9BVA1;P04350;P68371;P07437;Q9BUF5		0	2.89807	0				31.152	1
	High	NSSYFVEWIPNNVK	9	11	6	Q13885;Q9BVA1;P04350;P68371;P07437;Q9BUF5		0	2.82854	0				57.2759	0
	High	GHYTEGAELVDAVLDVVR	1	7	2	P04350;Q9BUF5		0	2.82705	0				70.6815	0
	High	KLAVNmVPFPR	2	16	6	Q13885;Q9BVA1;P04350;P68371;P07437;Q9BUF5	M6(Oxidation)	0	2.66198	0				33.8541	1
	High	EIVHIQAGqcGNQIGTK	4	10	1	Q9BUF5	Q9(Deamidated); C10(Carbamidomethyl)	0	2.60818	0				26.7686	0
	High	MASTFIGnSTAIQELFK	2	1	1	Q9BUF5	N8(Deamidated)	0.0877	2.60296	0				71.5384	0
	High	nSSYFVEWIPNNVK	10	11	6	Q13885;Q9BVA1;P04350;P68371;P07437;Q9BUF5	N1(Deamidated)	0	2.58953	0				67.8802	0
	High	LAVNMVPFPR	8	16	6	Q13885;Q9BVA1;P04350;P68371;P07437;Q9BUF5		0	2.55456	0				50.8558	0
	High	FPGQLNADLR	4	18	6	Q13885;Q9BVA1;P04350;P68371;P07437;Q9BUF5		0	2.49473	0				40.9495	0
	High	NmmAAcDPR	1	15	6	Q13885;Q9BVA1;P04350;P68371;P07437;Q9BUF5	M2(Oxidation); M3(Oxidation); C6(Carbamidomethyl)	0	2.38076	0				5.67706	0
	High	ALTVPELTQQMFDAR	2	2	1	Q9BUF5		0	2.23867	0				61.7489	0
	High	INVYYNESSSQK	1	9	1	Q9BUF5		0	2.22543	0				24.3174	0
	High	LAVnMVPFPR	1	16	6	Q13885;Q9BVA1;P04350;P68371;P07437;Q9BUF5	N4(Deamidated)	0	2.13432	0				55.3577	0
	High	NMmAAcDPR	9	15	6	Q13885;Q9BVA1;P04350;P68371;P07437;Q9BUF5	M3(Oxidation); C6(Carbamidomethyl)	0	1.97585	0				11.977	0
	High	NMMAAcDPR	2	15	6	Q13885;Q9BVA1;P04350;P68371;P07437;Q9BUF5	C6(Carbamidomethyl)	0	1.91066	0				20.6635	0
	Medium	IREEFPDR	1	6	2	P04350;Q9BUF5		0	1.83226	0				17.7241	1
P40939	Trifunctional enzyme subunit alpha, mitochondrial OS=Homo sapiens GN=HADHA PE=1 SV=2 - [ECHA_HUMAN]	204.309	57.8	2	37	37	95	763	82.9469	9.0415	72 / 411	6.8	39
	A3	Sequence	# PSMs	# Proteins	# Protein Groups	Protein Group Accessions	Modifications	ΔCn	XCorr	Probability				RT [min]	# Missed Cleavages
	High	MGLVDQLVEPLGPGLKPPEER	1	1	1	P40939		0	4.73188	0				58.971	0
	High	EVEAVIPDHcIFASNTSALPISEIAAVSK	1	1	1	P40939	C10(Carbamidomethyl)	0	4.36611	0				69.3318	0
	High	QFTPcQLLADHANSPNKK	3	1	1	P40939	C5(Carbamidomethyl)	0	4.17234	0				33.3536	1
	High	TLQEVTQLSQEAQR	7	1	1	P40939		0	4.02533	0				37.2439	0
	High	KTVLGTPEVLLGALPGAGGTQR	1	1	1	P40939		0	3.88748	0				58.7124	1
	High	MGLVDqLVEPLGPGLKPPEER	2	1	1	P40939	Q6(Deamidated)	0	3.80421	0				58.4248	0
	High	DLNSDMDSILASLK	1	2	1	P40939		0	3.67314	0				77.3089	0
	High	TGIEQGSDAGYLcESQK	3	1	1	P40939	C13(Carbamidomethyl)	0	3.66242	0				33.4803	0
	High	MVGVPAALDMMLTGR	7	1	1	P40939		0	3.46506	0				71.1678	0
	High	HLAILGAGLmGAGIAqVSVDK	1	1	1	P40939	M10(Oxidation); Q16(Deamidated)	0	3.25213	0				51.554	0
	High	FGGGNPELLTQMVSK	5	2	1	P40939		0	3.22985	0				52.5526	0
	High	TVLGTPEVLLGALPGAGGTQR	5	1	1	P40939		0	3.19349	0				63.6277	0
	High	FGGGNPELLTQmVSK	3	2	1	P40939	M12(Oxidation)	0	3.08869	0				39.3292	0
	High	SEVSSDEDIQFR	2	2	1	P40939		0	2.89184	0				31.2469	0
	High	ADmVIEAVFEDLSLK	1	1	1	P40939	M3(Oxidation)	0	2.87096	0				75.9109	0
	High	DSIFSnLTGQLDYQGFEK	2	1	1	P40939	N6(Deamidated)	0	2.79403	0				69.1943	0
	High	KMGLVDQLVEPLGPGLKPPEER	1	1	1	P40939		0	2.70617	0				52.5067	1
	High	mVGVPAALDMMLTGR	5	1	1	P40939	M1(Oxidation)	0	2.65331	0				65.8097	0
	High	VIGMHYFSPVDK	4	1	1	P40939		0	2.62702	0				41.3123	0
	High	TSKDTSASAVAVGLK	1	2	1	P40939		0	2.6211	0				20.6313	1
	High	LTAYAMTIPFVR	4	1	1	P40939		0	2.43864	0				63.7382	0
	High	VIGmHYFSPVDK	1	1	1	P40939	M4(Oxidation)	0	2.37447	0				30.4265	0
	High	HVAEDLGK	1	2	1	P40939		0	2.35041	0				6.52114	0
	High	DSIFSNLTGQLDYQGFEK	2	1	1	P40939		0	2.30007	0				73.0252	0
	High	DTSASAVAVGLK	2	2	1	P40939		0	2.21891	0				31.2216	0
	High	KYEAAYGK	1	1	1	P40939		0	2.21848	0				5.80079	1
	High	cLAPMMSEVIR	1	2	1	P40939	C1(Carbamidomethyl)	0	2.18384	0				47.3574	0
	High	DLnSDMDSILASLK	2	2	1	P40939	N3(Deamidated)	0	2.17481	0				77.3183	0
	High	ELHSEFSEVMNEIWASDQIR	1	1	1	P40939		0	2.17398	0				72.0246	0
	High	MQLLEIITTEK	2	1	1	P40939		0	2.14081	0				55.7534	0
	High	ALMGLYHGQVLcK	2	1	1	P40939	C12(Carbamidomethyl)	0	2.08619	0				42.2305	0
	High	VIIVVK	2	2	1	P40939		0	2.08381	0				23.3449	0
	High	DGPGFYTTR	3	2	1	P40939		0	2.00647	0				26.3096	0
	High	ILQEGVDPK	1	2	1	P40939		0	1.98485	0				19.8299	0
	High	KTVLGTPEVLLGALPGAGGTqR	1	1	1	P40939	Q21(Deamidated)	0	1.97608	0				54.0906	1
	Medium	THINYGVK	1	1	1	P40939		0	1.83439	0				10.2991	0
	Medium	FVDLYGAQK	2	2	1	P40939		0	1.80175	0				34.8718	0
	Medium	DATLTALDR	1	1	1	P40939		0	1.69519	0				30.1007	0
	Medium	ADMVIEAVFEDLSLK	2	1	1	P40939		0	1.65436	0				82.1687	0
	Medium	ALTSFER	1	1	1	P40939		0	1.64465	0				22.6873	0
	Medium	IIDVVK	2	1	1	P40939		0	1.61769	0				22.5712	0
	Medium	FGELVMTK	1	1	1	P40939		0	1.53988	0				35.3007	0
	Medium	FGAPQK	1	1	1	P40939		0	1.52608	0				7.16033	0
	Medium	TIEYLEEVAITFAK	1	1	1	P40939		0	1.52607	0				72.9615	0
	Medium	GLYPAPLK	1	1	1	P40939		0	1.52242	0				32.6919	0
Q93009	Ubiquitin carboxyl-terminal hydrolase 7 OS=Homo sapiens GN=USP7 PE=1 SV=2 - [UBP7_HUMAN]	202.128	42.56	7	40	40	108	1102	128.22	5.5542	65 / 411	4.1	18
	A3	Sequence	# PSMs	# Proteins	# Protein Groups	Protein Group Accessions	Modifications	ΔCn	XCorr	Probability				RT [min]	# Missed Cleavages
	High	cTKEEAIEHNYGGHDDDLSVR	1	3	1	Q93009	C1(Carbamidomethyl)	0	6.64991	0				25.3165	1
	High	LSEVLQAVTDHDIPQQLVER	1	2	1	Q93009		0	5.09774	0				58.6723	0
	High	IIGVHQEDELLEcLSPATSR	3	2	1	Q93009	C13(Carbamidomethyl)	0	4.25088	0				57.2642	0
	High	INDRFEFPEQLPLDEFLQK	3	3	1	Q93009		0	4.18774	0				73.6379	1
	High	RPAMLDNEADGNK	1	2	1	Q93009		0	3.82191	0				16.6735	0
	High	FDKDHDVMLFLK	4	2	1	Q93009		0	3.57996	0				46.5865	1
	High	IRDLLPVMcDR	3	2	1	Q93009	C9(Carbamidomethyl)	0	3.23227	0				44.2149	1
	High	IQSLLDIQEKEFEK	2	1	1	Q93009		0	3.16868	0				46.6349	1
	High	AGFIQDTSLILYEEVKPNLTER	2	2	1	Q93009		0	3.03914	0				67.7011	0
	High	FLTLPPVLHLQLMR	4	3	1	Q93009		0	3.03487	0				66.7823	0
	High	SEATFQFTVER	1	6	1	Q93009		0	2.95693	0				41.0123	0
	High	NSSLAEFVQSLSQTMGFPQDQIR	1	2	1	Q93009		0	2.89209	0				88.3579	0
	High	INDRFEFPEqLPLDEFLQK	2	3	1	Q93009	Q10(Deamidated)	0	2.80913	0				73.1099	1
	High	FLTLPPVLHLQLmR	3	3	1	Q93009	M13(Oxidation)	0	2.77875	0				66.1852	0
	High	IQSLLDIQEKEFEKFK	1	1	1	Q93009		0	2.74551	0				50.8865	2
	High	AGFIqDTSLILYEEVKPNLTER	1	2	1	Q93009	Q5(Deamidated)	0	2.71657	0				72.3718	0
	High	LNTDPMLLQFFK	3	2	1	Q93009		0	2.71489	0				72.6773	0
	High	EVFGTFGIPFLLR	4	1	1	Q93009		0	2.62272	0				77.2874	0
	High	AVYMMPTEGDDSSK	1	3	1	Q93009		0	2.621	0				35.0462	0
	High	LNTDPmLLQFFK	3	2	1	Q93009	M6(Oxidation)	0	2.56214	0				61.3763	0
	High	SLNYcGHIYTPIScK	1	2	1	Q93009	C5(Carbamidomethyl); C14(Carbamidomethyl)	0	2.55085	0				39.8725	0
	High	MNYFQVAK	2	2	1	Q93009		0	2.49779	0				33.225	0
	High	IQDYDVSLDK	2	2	1	Q93009		0	2.49012	0				31.1744	0
	High	VFYELQHSDKPVGTK	3	3	1	Q93009		0	2.44416	0				27.769	0
	High	LSESVLSPPcFVR	3	6	1	Q93009	C10(Carbamidomethyl)	0	2.4224	0				53.3159	0
	High	IIGVHqEDELLEcLSPATSR	1	2	1	Q93009	Q6(Deamidated); C13(Carbamidomethyl)	0	2.37253	0				56.7408	0
	High	TIPNDPGFVVTLSNR	8	2	1	Q93009		0	2.26081	0				52.8969	0
	High	SQGYRDGPGNPLR	1	2	1	Q93009		0	2.22927	0				19.8336	1
	High	VDVIFcDK	3	2	1	Q93009	C6(Carbamidomethyl)	0	2.207	0				36.6804	0
	High	LLEIVSYK	4	2	1	Q93009		0	2.16161	0				40.6302	0
	High	LSEVLqAVTDHDIPqQLVER	3	2	1	Q93009	Q6(Deamidated); Q15(Deamidated)	0	2.04038	0				54.3465	0
	High	SDRREDYYDIQLSIK	1	3	1	Q93009		0	2.03736	0				43.5098	2
	High	FDDDVVSR	1	3	1	Q93009		0	2.01093	0				23.5133	0
	High	VLLDNVENK	2	3	1	Q93009		0	1.99923	0				26.1869	0
	High	KHTGYVGLK	1	3	1	Q93009		0	1.98309	0				8.51882	1
	High	HNYEGTLR	4	2	1	Q93009		0	1.98188	0				8.88851	0
	High	NSSLAEFVqSLSQTmGFPQDQIR	3	2	1	Q93009	Q9(Deamidated); M15(Oxidation)	0	1.9807	0				76.4961	0
	High	HTGYVGLK	2	3	1	Q93009		0	1.94892	0				11.9929	0
	High	DLLQFFKPR	1	2	1	Q93009		0	1.94851	0				59.8507	0
	High	FAIVMmGR	2	1	1	Q93009	M6(Oxidation)	0	1.90206	0				36.9067	0
	High	DLLEEcKK	3	2	1	Q93009	C6(Carbamidomethyl)	0	1.89647	0				17.4257	1
	High	ALDELmDGDIIVFqKDDPENDnSELPTAK	3	2	1	Q93009	M6(Oxidation); Q14(Deamidated); N22(Deamidated)	0	1.89461	0				60.5142	1
	High	DDPENDNSELPTAK	1	2	1	Q93009		0	1.88326	0				23.7656	0
	High	FDKDHDVmLFLK	1	2	1	Q93009	M8(Oxidation)	0	1.86989	0				40.0699	1
	Medium	ITDFENRR	2	2	1	Q93009		0	1.79216	0				14.8273	1
	Medium	FMYDPQTDQNIK	3	3	1	Q93009		0	1.77299	0				37.1687	0
	Medium	IQSLLDIQEK	1	1	1	Q93009		0	1.75122	0				43.8048	0
	Medium	DGPGNPLR	1	2	1	Q93009		0	1.69556	0				17.8827	0
	Medium	FAIVMMGR	1	1	1	Q93009		0	1.65238	0				46.7258	0
Q9P270	SLAIN motif-containing protein 2 OS=Homo sapiens GN=SLAIN2 PE=1 SV=2 - [SLAI2_HUMAN]	201.232	61.62	2	12	33	107	581	62.5053	9.45166	28 / 411	1.3	3
	A3	Sequence	# PSMs	# Proteins	# Protein Groups	Protein Group Accessions	Modifications	ΔCn	XCorr	Probability				RT [min]	# Missed Cleavages
	High	LSLQGHPTDLQTSNVKNEEK	5	2	2	Q9P270;D6RIF6		0	4.6604	0				24.6578	1
	High	GTFSDqELDAqSLDDEDDNMHHAVYPAVNR	3	2	2	Q9P270;D6RIF6	Q6(Deamidated); Q11(Deamidated)	0	4.20622	0				44.9487	0
	High	SSDRNPPLSPQSSIDSELSASELDEDSIGSNYK	2	2	2	Q9P270;D6RIF6		0	4.14239	0				56.2692	1
	High	QVLDYPSPDVEcAKK	3	1	1	Q9P270	C12(Carbamidomethyl)	0	4.12863	0				31.6108	1
	High	RGTFSDQELDAqSLDDEDDNmHHAVYPAVNR	3	2	2	Q9P270;D6RIF6	Q12(Deamidated); M21(Oxidation)	0	3.72497	0				38.7049	1
	High	RGTFSDQELDAqSLDDEDDnMHHAVYPAVNR	10	2	2	Q9P270;D6RIF6	Q12(Deamidated); N20(Deamidated)	0	3.69012	0				41.4805	1
	High	LNDVTDVQILAR	3	2	2	Q9P270;D6RIF6		0	3.68756	0				43.3934	0
	High	LSGWEEEEESWLYSSPK	3	1	1	Q9P270		0	3.67904	0				59.6478	0
	High	DATSLLAAGEGGLLDEVEPLRPDELER	1	1	1	Q9P270		0	3.59738	0				73.6724	0
	High	qVLDYPSPDVEcAKK	1	1	1	Q9P270	Q1(Deamidated); C12(Carbamidomethyl)	0	3.32497	0				33.4411	1
	High	MQEESLRQEYAATTSR	2	3	2	Q9P270;D6RIF6		0	3.24083	0				28.8401	1
	High	SGAVQGAGSLGPGSPVR	5	1	1	Q9P270		0	3.18001	0				26.8781	0
	High	SPAAPSPLALRQPVK	2	3	2	Q9P270;D6RIF6		0	3.15514	0				29.8209	1
	High	FRSPAAPSPLALR	2	3	2	Q9P270;D6RIF6		0	3.10333	0				35.1364	1
	High	LSLqGHPTDLQTSNVKNEEK	7	2	2	Q9P270;D6RIF6	Q4(Deamidated)	0	2.99203	0				25.1927	1
	High	SSDRNPPLSPqSSIDSELSASELDEDSIGSNYK	2	2	2	Q9P270;D6RIF6	Q11(Deamidated)	0	2.94932	0				56.0424	1
	High	mQPQASAIPSPGK	1	1	1	Q9P270	M1(Oxidation)	0	2.93155	0				20.7606	0
	High	QVLDYPSPDVEcAK	3	1	1	Q9P270	C12(Carbamidomethyl)	0	2.88977	0				41.0041	0
	High	QLILPGNSGNLK	3	2	2	Q9P270;D6RIF6		0	2.87873	0				38.2707	0
	High	TSNTQVDSVK	3	3	2	Q9P270;D6RIF6		0	2.8265	0				6.69067	0
	High	SGLPRPSAPSAGGIPVPR	1	3	2	Q9P270;D6RIF6		0	2.70958	0				36.8164	0
	High	LDQTMSALK	1	1	1	Q9P270		0	2.6928	0				24.2874	0
	High	QLILPGnSGNLK	4	2	2	Q9P270;D6RIF6	N7(Deamidated)	0	2.60679	0				37.981	0
	High	SPAAPSPLALR	3	3	2	Q9P270;D6RIF6		0	2.58584	0				32.4073	0
	High	LDQTMSALKR	2	1	1	Q9P270		0	2.56761	0				21.2577	1
	High	GTFSDQELDAQSLDDEDDNmHHAVYPAVNR	1	2	2	Q9P270;D6RIF6	M20(Oxidation)	0	2.52701	0				41.628	0
	High	LnDVTDVQILAR	1	2	2	Q9P270;D6RIF6	N2(Deamidated)	0	2.41649	0				46.9119	0
	High	AGASIPSSGAASPR	2	1	1	Q9P270		0	2.40515	0				18.8054	0
	High	SDSNFQVPnGGIPR	10	3	2	Q9P270;D6RIF6	N9(Deamidated)	0	2.39372	0				39.0447	0
	High	MQPQASAIPSPGK	3	1	1	Q9P270		0	2.28693	0				24.8048	0
	High	LSLQGHPTDLQTSNVK	2	2	2	Q9P270;D6RIF6		0	2.16715	0				29.7552	0
	High	NPPLSPqSSIDSELSASELDEDSIGSNYK	2	2	2	Q9P270;D6RIF6	Q7(Deamidated)	0	1.95739	0				56.0683	0
	High	SVSPLVWcR	1	1	1	Q9P270	C8(Carbamidomethyl)	0	1.94476	0				44.2122	0
	High	QEYAATTSR	1	3	2	Q9P270;D6RIF6		0	1.93922	0				7.42063	0
	High	mqEESLRQEYAATTSR	1	3	2	Q9P270;D6RIF6	M1(Oxidation); Q2(Deamidated)	0	1.93571	0				24.2978	1
	High	LQELVK	1	1	1	Q9P270		0	1.93241	0				17.549	0
	Medium	VSPQPMISR	1	2	2	Q9P270;D6RIF6		0	1.8204	0				22.1631	0
	Medium	TYGSMKDDSWKDGcY	1	2	2	Q9P270;D6RIF6	C14(Carbamidomethyl)	0	1.81194	0				32.7128	2
	Medium	NSPRPSPK	1	2	2	Q9P270;D6RIF6		0	1.78981	0				5.26056	0
	Medium	GFPLGLSAK	2	1	1	Q9P270		0	1.62359	0				43.3659	0
	Medium	LQQPR	1	2	2	Q9P270;D6RIF6		0	1.56452	0				5.54974	0
	Medium	KLQELVK	1	1	1	Q9P270		0	1.53115	0				14.5881	1
Q9UPW5	Cytosolic carboxypeptidase 1 OS=Homo sapiens GN=AGTPBP1 PE=1 SV=3 - [CBPC1_HUMAN]	197.639	41.6	2	43	43	103	1226	138.361	6.15088	6 / 411	2.3	5
	A3	Sequence	# PSMs	# Proteins	# Protein Groups	Protein Group Accessions	Modifications	ΔCn	XCorr	Probability				RT [min]	# Missed Cleavages
	High	GPIVVPTAGEETSGNSGNLR	2	2	1	Q9UPW5		0	3.86014	0				38.7227	0
	High	ITLQNIPSQTAPGFTAEmKK	1	2	1	Q9UPW5	M18(Oxidation)	0	3.70687	0				43.5193	1
	High	VVYDLDNPNYTIPEEGDILK	2	2	1	Q9UPW5		0	3.70153	0				64.2021	0
	High	VRGPIVVPTAGEETSGNSGNLR	1	2	1	Q9UPW5		0	3.62466	0				34.9218	1
	High	ILYNTSQEcLAVR	2	2	1	Q9UPW5	C9(Carbamidomethyl)	0	3.52393	0				40.0107	0
	High	GSTGMEILLSTLENTK	5	2	1	Q9UPW5		0	3.44276	0				74.1835	0
	High	ETVWHTNDNATScDVVEDTGYR	1	2	1	Q9UPW5	C13(Carbamidomethyl)	0	3.32754	0				39.2665	0
	High	QWQSPSPDLHPTIYHAK	2	2	1	Q9UPW5		0	3.31003	0				34.8969	0
	High	STFMDLAKEDIKDNDR	1	2	1	Q9UPW5		0	3.30445	0				45.9296	2
	High	VTSPTTYVLDEDEPR	3	2	1	Q9UPW5		0	3.22998	0				44.3125	0
	High	ITLQNIPSQTAPGFTAEMK	3	2	1	Q9UPW5		0	3.19739	0				54.2909	0
	High	VRGPIVVPTAGEETSGNSGNLRK	1	2	1	Q9UPW5		0	3.19444	0				27.3014	2
	High	TLDPLVNTSSLIMR	4	2	1	Q9UPW5		0	3.12885	0				61.5635	0
	High	ESPPHEDLMVQIHSILAK	1	2	1	Q9UPW5		0	3.03154	0				52.3325	0
	High	VALDTLAALLK	3	2	1	Q9UPW5		0	3.00006	0				69.0749	0
	High	ETVWHTNDnATScDVVEDTGYR	2	2	1	Q9UPW5	N9(Deamidated); C13(Carbamidomethyl)	0	2.96246	0				42.2586	0
	High	DcSLPLTVLTcAK	1	2	1	Q9UPW5	C2(Carbamidomethyl); C11(Carbamidomethyl)	0	2.88861	0				58.0368	0
	High	IVPmLNPDGVInGNHR	2	2	1	Q9UPW5	M4(Oxidation); N12(Deamidated)	0	2.87503	0				41.9146	0
	High	GGSQILLQLLmNASK	4	2	1	Q9UPW5	M11(Oxidation)	0	2.83466	0				72.4511	0
[truncated: 8,401 more rows]

## Sheet: FLAG-TULP3 (mock-FLAG removed)
Accession	Description	Score	Coverage	# Proteins	# Unique Peptides	# Peptides	# PSMs	Area	# AAs	MW [kDa]	calc. pI	# Experiments present in CRAPome (out of 411)	CRAPome Ave SC	CRAPome Max SC
Q13428	Treacle protein OS=Homo sapiens GN=TCOF1 PE=1 SV=3 - [TCOF_HUMAN]	932.329	44.96	3	8	76	454	1.23897e+10	1488	152.015	9.0415	103 / 411	23.1	126
E7ETY2	Treacle protein OS=Homo sapiens GN=TCOF1 PE=1 SV=1 - [E7ETY2_HUMAN]	876.485	43.41	3	4	72	434	1.23897e+10	1488	152.213	8.85107	103 / 411	23.1	126
Q96EB6	NAD-dependent protein deacetylase sirtuin-1 OS=Homo sapiens GN=SIRT1 PE=1 SV=2 - [SIR1_HUMAN]	593.719	68.54	3	47	47	291	4.37361e+09	747	81.63	4.66553	0 / 411	0	0
Q9BVA1	Tubulin beta-2B chain OS=Homo sapiens GN=TUBB2B PE=1 SV=1 - [TBB2B_HUMAN]	485.707	61.8	10	2	27	217	3.47758e+09	445	49.9209	4.89404	372 / 411	26.6	301
Q8NEZ3	WD repeat-containing protein 19 OS=Homo sapiens GN=WDR19 PE=1 SV=2 - [WDR19_HUMAN]	405.351	50	8	54	54	178	6.17218e+08	1342	151.483	6.354	0 / 411	0	0
Q96RY7	Intraflagellar transport protein 140 homolog OS=Homo sapiens GN=IFT140 PE=1 SV=1 - [IF140_HUMAN]	402.991	50.07	4	70	70	176	1.26993e+09	1462	165.087	6.03662	0 / 411	0	0
P04350	Tubulin beta-4A chain OS=Homo sapiens GN=TUBB4A PE=1 SV=2 - [TBB4A_HUMAN]	377.109	65.32	15	1	24	180	4.12963e+09	444	49.5539	4.88135	366 / 411	22.5	248
Q9HBG6	Intraflagellar transport protein 122 homolog OS=Homo sapiens GN=IFT122 PE=1 SV=2 - [IF122_HUMAN]	321.425	41.5	11	50	50	148	1.08743e+09	1241	141.735	6.49365	0 / 411	0	0
P11274	Breakpoint cluster region protein OS=Homo sapiens GN=BCR PE=1 SV=2 - [BCR_HUMAN]	283.69	40.44	9	42	42	124	7.18471e+08	1271	142.73	7.03467	10 / 411	1.4	3
Q9BQE3	Tubulin alpha-1C chain OS=Homo sapiens GN=TUBA1C PE=1 SV=1 - [TBA1C_HUMAN]	270.834	51.67	16	2	22	126	3.82624e+09	449	49.8635	5.09717	389 / 411	37	281
Q9P2L0	WD repeat-containing protein 35 OS=Homo sapiens GN=WDR35 PE=1 SV=3 - [WDR35_HUMAN]	270.567	45.81	4	51	51	136	5.67062e+08	1181	133.461	6.37939	0 / 411	0	0
Q7Z4L5	Tetratricopeptide repeat protein 21B OS=Homo sapiens GN=TTC21B PE=1 SV=2 - [TT21B_HUMAN]	219.624	41.87	3	45	45	95	4.949e+08	1316	150.84	6.96143	1 / 411	1	1
Q6PD62	RNA polymerase-associated protein CTR9 homolog OS=Homo sapiens GN=CTR9 PE=1 SV=1 - [CTR9_HUMAN]	214.098	38.36	4	41	41	98	5.97449e+08	1173	133.42	6.771	16 / 411	4.5	22
P40939	Trifunctional enzyme subunit alpha, mitochondrial OS=Homo sapiens GN=HADHA PE=1 SV=2 - [ECHA_HUMAN]	204.309	57.8	2	37	37	95	6.83974e+08	763	82.9469	9.0415	72 / 411	6.8	39
Q93009	Ubiquitin carboxyl-terminal hydrolase 7 OS=Homo sapiens GN=USP7 PE=1 SV=2 - [UBP7_HUMAN]	202.128	42.56	7	40	40	108	666832416	1102	128.22	5.5542	65 / 411	4.1	18
Q9UPW5	Cytosolic carboxypeptidase 1 OS=Homo sapiens GN=AGTPBP1 PE=1 SV=3 - [CBPC1_HUMAN]	197.639	41.6	2	43	43	103	3.77947e+08	1226	138.361	6.15088	6 / 411	2.3	5
Q6NXT1	Ankyrin repeat domain-containing protein 54 OS=Homo sapiens GN=ANKRD54 PE=1 SV=2 - [ANR54_HUMAN]	172.902	54	9	16	16	112	2.04702e+09	300	32.4854	6.27783	0 / 411	0	0
O15355	Protein phosphatase 1G OS=Homo sapiens GN=PPM1G PE=1 SV=1 - [PPM1G_HUMAN]	158.397	50.73	1	24	24	74	4.26063e+08	546	59.2347	4.36084	42 / 411	2	9
H0YM23	Ankyrin repeat domain-containing protein 17 (Fragment) OS=Homo sapiens GN=ANKRD17 PE=1 SV=1 - [H0YM23_HUMAN]	141.861	17.65	3	19	32	67	3.75641e+08	2487	263.202	6.37939	39 / 411	7.6	26
P78371	T-complex protein 1 subunit beta OS=Homo sapiens GN=CCT2 PE=1 SV=4 - [TCPB_HUMAN]	137.227	66.73	3	32	32	55	5.46904e+08	535	57.4521	6.45557	180 / 411	22.3	242
D6RIF6	SLAIN motif-containing protein 2 OS=Homo sapiens GN=SLAIN2 PE=1 SV=1 - [D6RIF6_HUMAN]	134.082	57.97	3	2	22	80	1212108761	414	44.6294	10.3013	28 / 411	1.3	3
Q9NS91	E3 ubiquitin-protein ligase RAD18 OS=Homo sapiens GN=RAD18 PE=1 SV=2 - [RAD18_HUMAN]	114.851	44.85	5	23	23	59	5.97644e+08	495	56.1873	7.57666	4 / 411	1.3	2
Q6P1J9	Parafibromin OS=Homo sapiens GN=CDC73 PE=1 SV=1 - [CDC73_HUMAN]	113.176	55.18	2	27	27	53	5.66797e+08	531	60.5391	9.61279	50 / 411	5.4	33
P49368	T-complex protein 1 subunit gamma OS=Homo sapiens GN=CCT3 PE=1 SV=4 - [TCPG_HUMAN]	112.943	42.57	6	20	22	47	5.91957e+08	545	60.4953	6.49365	165 / 411	15.1	114
Q93008	Probable ubiquitin carboxyl-terminal hydrolase FAF-X OS=Homo sapiens GN=USP9X PE=1 SV=3 - [USP9X_HUMAN]	111.115	15.64	2	36	39	62	2.72377e+08	2570	292.094	5.79541	66 / 411	3.3	21
Q8N7H5	RNA polymerase II-associated factor 1 homolog OS=Homo sapiens GN=PAF1 PE=1 SV=2 - [PAF1_HUMAN]	108.276	45.95	3	25	25	52	4.95912e+08	531	59.9391	4.62744	50 / 411	4.6	22
P68032	Actin, alpha cardiac muscle 1 OS=Homo sapiens GN=ACTC1 PE=1 SV=1 - [ACTC_HUMAN]	106.591	32.36	11	1	15	67	4.03063e+09	377	41.9919	5.38916	354 / 411	20.2	357
P55084	Trifunctional enzyme subunit beta, mitochondrial OS=Homo sapiens GN=HADHB PE=1 SV=3 - [ECHB_HUMAN]	105.55	55.06	6	22	23	49	6.04602e+08	474	51.2615	9.40771	47 / 411	3.8	22
Q14008	Cytoskeleton-associated protein 5 OS=Homo sapiens GN=CKAP5 PE=1 SV=3 - [CKAP5_HUMAN]	103.688	21.95	4	35	35	46	1.53023e+08	2032	225.352	7.79639	84 / 411	9.4	45
P19784	Casein kinase II subunit alpha' OS=Homo sapiens GN=CSNK2A2 PE=1 SV=1 - [CSK22_HUMAN]	102.007	73.43	4	23	25	55	4.97042e+08	350	41.1871	8.55811	23 / 411	1.5	4
P78347	General transcription factor II-I OS=Homo sapiens GN=GTF2I PE=1 SV=2 - [GTF2I_HUMAN]	99.9807	32.06	1	26	26	54	3.07494e+08	998	112.346	6.39209	141 / 411	14	71
Q9C0C9	(E3-independent) E2 ubiquitin-conjugating enzyme OS=Homo sapiens GN=UBE2O PE=1 SV=3 - [UBE2O_HUMAN]	97.5424	23.61	3	24	24	46	1.7725e+08	1292	141.205	5.12256	35 / 411	3.1	14
P48668	Keratin, type II cytoskeletal 6C OS=Homo sapiens GN=KRT6C PE=1 SV=3 - [K2C6C_HUMAN]	97.1403	37.41	15	1	23	49	6.03802e+08	564	59.9883	8.00146	283 / 411	20.2	212
Q96N67	Dedicator of cytokinesis protein 7 OS=Homo sapiens GN=DOCK7 PE=1 SV=4 - [DOCK7_HUMAN]	93.8797	20.84	8	32	34	53	1.61977e+08	2140	242.407	6.80029	30 / 411	3.3	21
Q16531	DNA damage-binding protein 1 OS=Homo sapiens GN=DDB1 PE=1 SV=1 - [DDB1_HUMAN]	91.2042	27.89	6	24	24	43	1.53092e+08	1140	126.887	5.26221	103 / 411	4.8	52
O14646	Chromodomain-helicase-DNA-binding protein 1 OS=Homo sapiens GN=CHD1 PE=1 SV=2 - [CHD1_HUMAN]	90.6549	20.58	4	28	29	53	1.58446e+08	1710	196.567	7.13721	32 / 411	6.8	40
E7EU96	Casein kinase II subunit alpha OS=Homo sapiens GN=CSNK2A1 PE=1 SV=1 - [E7EU96_HUMAN]	76.9883	49.87	6	13	15	38	1.4457e+09	385	45.2819	7.94287	64 / 411	2.9	12
O60343	TBC1 domain family member 4 OS=Homo sapiens GN=TBC1D4 PE=1 SV=2 - [TBCD4_HUMAN]	76.4364	20.34	2	23	23	36	1.82882e+08	1298	146.471	7.00537	67 / 411	6.7	82
Q7LBC6	Lysine-specific demethylase 3B OS=Homo sapiens GN=KDM3B PE=1 SV=2 - [KDM3B_HUMAN]	75.9968	23.79	2	27	27	37	1.15229e+08	1761	191.461	7.18115	29 / 411	9	29
Q8IWZ3	Ankyrin repeat and KH domain-containing protein 1 OS=Homo sapiens GN=ANKHD1 PE=1 SV=1 - [ANKH1_HUMAN]	70.5098	9.56	10	7	20	35	3.21771e+08	2542	269.291	5.73193	35 / 411	5.6	13
Q7Z5K2	Wings apart-like protein homolog OS=Homo sapiens GN=WAPL PE=1 SV=1 - [WAPL_HUMAN]	66.8044	25.71	2	23	23	36	1.86721e+08	1190	132.863	5.43994	29 / 411	9.1	24
P04637	Cellular tumor antigen p53 OS=Homo sapiens GN=TP53 PE=1 SV=4 - [P53_HUMAN]	66.6436	46.82	11	17	18	34	454418735	393	43.6254	6.78564	52 / 411	5.4	31
P42704	Leucine-rich PPR motif-containing protein, mitochondrial OS=Homo sapiens GN=LRPPRC PE=1 SV=3 - [LPPRC_HUMAN]	61.7507	19.58	4	24	24	30	8.18732e+07	1394	157.805	6.12549	130 / 411	15.5	112
Q96B36	Proline-rich AKT1 substrate 1 OS=Homo sapiens GN=AKT1S1 PE=1 SV=1 - [AKTS1_HUMAN]	61.1505	41.41	2	8	8	23	1.08592e+09	256	27.3665	4.75439	1 / 411	1	1
Q9Y4E8	Ubiquitin carboxyl-terminal hydrolase 15 OS=Homo sapiens GN=USP15 PE=1 SV=3 - [UBP15_HUMAN]	61.0591	24.46	6	19	20	28	1.35849e+08	981	112.348	5.22412	56 / 411	6.8	28
P61201	COP9 signalosome complex subunit 2 OS=Homo sapiens GN=COPS2 PE=1 SV=1 - [CSN2_HUMAN]	54.8924	35.67	4	14	14	26	1.23617e+08	443	51.5641	5.52881	14 / 411	1.8	8
O00178	GTP-binding protein 1 OS=Homo sapiens GN=GTPBP1 PE=1 SV=3 - [GTPB1_HUMAN]	54.3728	31.84	4	15	15	23	1.39275e+08	669	72.408	8.33838	18 / 411	1.7	5
Q8WVC0	RNA polymerase-associated protein LEO1 OS=Homo sapiens GN=LEO1 PE=1 SV=1 - [LEO1_HUMAN]	53.0251	17.72	1	9	9	31	2.44318e+08	666	75.3593	4.51318	34 / 411	2.2	8
Q9BQ70	Transcription factor 25 OS=Homo sapiens GN=TCF25 PE=1 SV=1 - [TCF25_HUMAN]	51.0265	37.72	10	18	18	24	1.59747e+08	676	76.6187	6.354	2 / 411	1	1
B2WTI3	Bifunctional arginine demethylase and lysyl-hydroxylase JMJD6 OS=Homo sapiens GN=JMJD6 PE=1 SV=1 - [B2WTI3_HUMAN]	50.7108	40.6	4	9	9	23	1.16835e+08	335	39.217	9.53955	0 / 411	0	0
Q14247	Src substrate cortactin OS=Homo sapiens GN=CTTN PE=1 SV=2 - [SRC8_HUMAN]	50.0221	37.82	3	17	18	24	1.98353e+08	550	61.5485	5.40186	73 / 411	16.3	84
Q5T4S7	E3 ubiquitin-protein ligase UBR4 OS=Homo sapiens GN=UBR4 PE=1 SV=1 - [UBR4_HUMAN]	49.8022	6.29	4	24	24	27	6.52389e+07	5183	573.476	6.03662	36 / 411	15.2	76
Q96PU8	Protein quaking OS=Homo sapiens GN=QKI PE=1 SV=1 - [QKI_HUMAN]	43.6221	42.52	7	11	11	20	5.08928e+08	341	37.6467	8.55811	14 / 411	3	16
O95071	E3 ubiquitin-protein ligase UBR5 OS=Homo sapiens GN=UBR5 PE=1 SV=2 - [UBR5_HUMAN]	42.136	9.18	3	19	19	21	8.43918e+07	2799	309.158	5.84619	19 / 411	1.6	5
P29590	Protein PML OS=Homo sapiens GN=PML PE=1 SV=3 - [PML_HUMAN]	42.0048	16.78	5	12	12	17	1.42317e+08	882	97.4889	6.21436	9 / 411	1.2	2
P36915	Guanine nucleotide-binding protein-like 1 OS=Homo sapiens GN=GNL1 PE=1 SV=2 - [GNL1_HUMAN]	41.4822	18.95	3	10	10	19	1.59081e+08	607	68.6185	5.79541	2 / 411	2.5	4
Q13618	Cullin-3 OS=Homo sapiens GN=CUL3 PE=1 SV=2 - [CUL3_HUMAN]	40.5974	23.83	4	15	15	20	7.31125e+07	768	88.8735	8.48486	11 / 411	1.7	6
Q8WVZ9	Kelch repeat and BTB domain-containing protein 7 OS=Homo sapiens GN=KBTBD7 PE=1 SV=1 - [KBTB7_HUMAN]	40.4044	23.25	1	2	12	21	8.42277e+07	684	77.1139	5.56689	6 / 411	1.3	2
O75487	Glypican-4 OS=Homo sapiens GN=GPC4 PE=1 SV=4 - [GPC4_HUMAN]	40.353	28.42	1	10	11	21	132365648	556	62.3717	6.68311	14 / 411	2.9	11
O14974	Protein phosphatase 1 regulatory subunit 12A OS=Homo sapiens GN=PPP1R12A PE=1 SV=1 - [MYPT1_HUMAN]	40.3212	20.49	9	18	18	24	154499067	1030	115.211	5.40186	55 / 411	5.3	32
Q86V97	Kelch repeat and BTB domain-containing protein 6 OS=Homo sapiens GN=KBTBD6 PE=1 SV=1 - [KBTB6_HUMAN]	39.9814	24.33	1	5	14	23	1.63931e+08	674	76.0888	6.07471	6 / 411	1.5	3
Q96S90	LysM and putative peptidoglycan-binding domain-containing protein 1 OS=Homo sapiens GN=LYSMD1 PE=1 SV=1 - [LYSM1_HUMAN]	39.7129	51.54	1	8	8	15	3.05458e+08	227	24.9879	8.57275	0 / 411	0	0
C9JFE4	COP9 signalosome complex subunit 1 OS=Homo sapiens GN=GPS1 PE=1 SV=2 - [C9JFE4_HUMAN]	38.7788	28.87	11	10	11	19	1.2135e+08	471	53.338	6.7417	28 / 411	1.7	4
P14866	Heterogeneous nuclear ribonucleoprotein L OS=Homo sapiens GN=HNRNPL PE=1 SV=2 - [HNRPL_HUMAN]	38.2216	23.94	6	10	11	35	1.00284e+08	589	64.0924	8.22119	190 / 411	11.3	236
H7BXH2	Serine/threonine-protein phosphatase 6 regulatory subunit 3 OS=Homo sapiens GN=PPP6R3 PE=1 SV=1 - [H7BXH2_HUMAN]	37.4663	19.11	7	9	11	21	1.11498e+08	827	92.3504	4.62744	37 / 411	2	9
E9PMI6	Methylosome subunit pICln OS=Homo sapiens GN=CLNS1A PE=1 SV=1 - [E9PMI6_HUMAN]	37.4045	41.32	5	4	4	16	303663312	167	18.2477	4.41162	141 / 411	23.8	289
Q96EY7	Pentatricopeptide repeat domain-containing protein 3, mitochondrial OS=Homo sapiens GN=PTCD3 PE=1 SV=3 - [PTCD3_HUMAN]	36.0328	22.5	2	13	14	19	7.61548e+07	689	78.4997	6.41748	30 / 411	2.1	6
P33992	DNA replication licensing factor MCM5 OS=Homo sapiens GN=MCM5 PE=1 SV=5 - [MCM5_HUMAN]	35.8046	23.3	3	12	13	17	1.05417e+08	734	82.2332	8.36768	100 / 411	5	34
Q16555	Dihydropyrimidinase-related protein 2 OS=Homo sapiens GN=DPYSL2 PE=1 SV=1 - [DPYL2_HUMAN]	35.7741	27.8	7	11	11	15	1.69288e+08	572	62.2546	6.37939	59 / 411	6.5	33
Q9BT78	COP9 signalosome complex subunit 4 OS=Homo sapiens GN=COPS4 PE=1 SV=1 - [CSN4_HUMAN]	35.1904	43.6	4	13	13	23	7.65572e+07	406	46.2397	5.8335	48 / 411	2.3	8
H0YN81	WD repeat-containing protein 61 (Fragment) OS=Homo sapiens GN=WDR61 PE=1 SV=1 - [H0YN81_HUMAN]	34.9317	46.6	7	9	9	17	1.19499e+08	294	32.2332	5.70654	48 / 411	2.6	16
Q15366	Poly(rC)-binding protein 2 OS=Homo sapiens GN=PCBP2 PE=1 SV=1 - [PCBP2_HUMAN]	34.1967	25.75	11	4	6	14	2.44047e+08	365	38.5556	6.78564	189 / 411	6.5	53
Q96B23	Uncharacterized protein C18orf25 OS=Homo sapiens GN=C18orf25 PE=1 SV=2 - [CR025_HUMAN]	34.1248	23.57	4	7	7	12	3.4212e+08	403	43.2978	4.88135	N/A	N/A	N/A
P11908	Ribose-phosphate pyrophosphokinase 2 OS=Homo sapiens GN=PRPS2 PE=1 SV=2 - [PRPS2_HUMAN]	33.802	32.39	5	1	9	14	2.29361e+08	318	34.747	6.60986	107 / 411	9	44
Q7Z6Z7	E3 ubiquitin-protein ligase HUWE1 OS=Homo sapiens GN=HUWE1 PE=1 SV=3 - [HUWE1_HUMAN]	33.0704	4.48	3	15	15	16	4.72659e+07	4374	481.589	5.22412	74 / 411	11.1	85
E9PM69	26S protease regulatory subunit 6A OS=Homo sapiens GN=PSMC3 PE=1 SV=1 - [E9PM69_HUMAN]	32.5828	35.52	7	10	10	15	4.72738e+07	397	44.2958	5.04639	113 / 411	4.4	31
Q8WV41	Sorting nexin-33 OS=Homo sapiens GN=SNX33 PE=1 SV=1 - [SNX33_HUMAN]	32.2608	24.22	2	11	11	15	1.30309e+08	574	65.2232	6.78564	0 / 411	0	0
Q9Y4X5	E3 ubiquitin-protein ligase ARIH1 OS=Homo sapiens GN=ARIH1 PE=1 SV=2 - [ARI1_HUMAN]	32.0484	19.21	3	8	8	17	2.35101e+08	557	64.0758	5.08447	1 / 411	1	1
Q9Y4B5	Microtubule cross-linking factor 1 OS=Homo sapiens GN=MTCL1 PE=1 SV=5 - [MTCL1_HUMAN]	32.0072	8.87	2	11	11	16	5.26766e+07	1905	209.397	6.43018	N/A	N/A	N/A
Q8N6R0	Methyltransferase-like protein 13 OS=Homo sapiens GN=METTL13 PE=1 SV=1 - [MET13_HUMAN]	31.3528	17.88	1	9	9	14	3.34696e+07	699	78.7175	6.72705	N/A	N/A	N/A
Q9UHB7	AF4/FMR2 family member 4 OS=Homo sapiens GN=AFF4 PE=1 SV=1 - [AFF4_HUMAN]	31.2864	14.53	1	12	12	15	7.44272e+07	1163	127.382	9.30518	27 / 411	3.9	9
P12235	ADP/ATP translocase 1 OS=Homo sapiens GN=SLC25A4 PE=1 SV=4 - [ADT1_HUMAN]	30.7877	24.16	3	1	8	16	4.78584e+08	298	33.0432	9.75928	195 / 411	5.1	40
Q92878	DNA repair protein RAD50 OS=Homo sapiens GN=RAD50 PE=1 SV=1 - [RAD50_HUMAN]	30.6739	12.88	4	12	14	19	6.18731e+07	1312	153.797	6.88818	43 / 411	8.4	40
Q96FT9	Intraflagellar transport protein 43 homolog OS=Homo sapiens GN=IFT43 PE=1 SV=3 - [IFT43_HUMAN]	30.2876	38.94	1	8	8	23	1.22e+08	208	23.5147	4.75439	1 / 411	1	1
Q9HAU0	Pleckstrin homology domain-containing family A member 5 OS=Homo sapiens GN=PLEKHA5 PE=1 SV=1 - [PKHA5_HUMAN]	29.8414	14.34	4	12	12	14	83476924	1116	127.385	7.53271	13 / 411	2.3	5
O43719	HIV Tat-specific factor 1 OS=Homo sapiens GN=HTATSF1 PE=1 SV=1 - [HTSF1_HUMAN]	28.8528	16.69	3	14	14	17	8.29135e+07	755	85.8006	4.39893	61 / 411	3	14
Q14683	Structural maintenance of chromosomes protein 1A OS=Homo sapiens GN=SMC1A PE=1 SV=2 - [SMC1A_HUMAN]	28.7895	10.38	3	12	12	15	44624930	1233	143.144	7.63525	79 / 411	5.7	50
Q9H2M9	Rab3 GTPase-activating protein non-catalytic subunit OS=Homo sapiens GN=RAB3GAP2 PE=1 SV=1 - [RBGPR_HUMAN]	27.8046	9.33	1	11	11	13	4.23712e+07	1393	155.886	5.61768	16 / 411	1.8	6
E9PBS1	Multifunctional protein ADE2 (Fragment) OS=Homo sapiens GN=PAICS PE=1 SV=1 - [E9PBS1_HUMAN]	27.7178	27.12	3	11	11	13	1.29607e+08	413	45.6224	6.68311	106 / 411	7.5	29
Q8TEX9	Importin-4 OS=Homo sapiens GN=IPO4 PE=1 SV=2 - [IPO4_HUMAN]	27.4958	12.21	6	9	9	14	4.65834e+07	1081	118.64	4.95752	28 / 411	2.5	18
Q9UQE7	Structural maintenance of chromosomes protein 3 OS=Homo sapiens GN=SMC3 PE=1 SV=2 - [SMC3_HUMAN]	27.3497	15.86	1	16	16	24	3.33476e+07	1217	141.454	7.18115	73 / 411	6.6	51
Q13162	Peroxiredoxin-4 OS=Homo sapiens GN=PRDX4 PE=1 SV=1 - [PRDX4_HUMAN]	27.3249	29.15	2	5	8	15	7.26172e+08	271	30.5208	6.29053	161 / 411	2.8	30
P12035	Keratin, type II cytoskeletal 3 OS=Homo sapiens GN=KRT3 PE=1 SV=3 - [K2C3_HUMAN]	27.3078	9.24	4	1	9	17	3.11139e+08	628	64.3776	6.48096	174 / 411	9.1	62
H0Y3K4	RNA-binding protein 33 (Fragment) OS=Homo sapiens GN=RBM33 PE=1 SV=1 - [H0Y3K4_HUMAN]	26.4543	13.31	1	1	7	9	1.19643e+08	909	100.293	10.8286	27 / 411	2.1	6
P67870	Casein kinase II subunit beta OS=Homo sapiens GN=CSNK2B PE=1 SV=1 - [CSK2B_HUMAN]	26.1743	35.35	5	6	6	11	4.4792e+08	215	24.926	5.5542	21 / 411	1.6	6
P67775	Serine/threonine-protein phosphatase 2A catalytic subunit alpha isoform OS=Homo sapiens GN=PPP2CA PE=1 SV=1 - [PP2AA_HUMAN]	25.8936	43.37	7	9	9	14	8.4083e+07	309	35.5714	5.5415	84 / 411	2.2	9
P63104	14-3-3 protein zeta/delta OS=Homo sapiens GN=YWHAZ PE=1 SV=1 - [1433Z_HUMAN]	25.8363	39.59	14	5	9	13	4.25147e+08	245	27.7277	4.79248	180 / 411	6	36
A0A087WW66	26S proteasome non-ATPase regulatory subunit 1 OS=Homo sapiens GN=PSMD1 PE=1 SV=1 - [A0A087WW66_HUMAN]	25.806	13.75	4	9	9	12	2.83362e+07	953	105.784	5.41455	102 / 411	6.8	31
H3BU53	MAX gene-associated protein (Fragment) OS=Homo sapiens GN=MGA PE=1 SV=1 - [H3BU53_HUMAN]	25.7488	11.67	1	2	10	15	3.82946e+07	1174	127.169	7.15186	47 / 411	4.4	46
P50750	Cyclin-dependent kinase 9 OS=Homo sapiens GN=CDK9 PE=1 SV=3 - [CDK9_HUMAN]	25.6266	25	7	8	9	13	1.32976e+08	372	42.7502	8.79248	47 / 411	2	11
H0YN18	Proteasome subunit alpha type-4 OS=Homo sapiens GN=PSMA4 PE=1 SV=1 - [H0YN18_HUMAN]	25.5325	31.3	9	7	7	12	2.26256e+08	230	26.2656	8.32373	82 / 411	3	26
P13797	Plastin-3 OS=Homo sapiens GN=PLS3 PE=1 SV=4 - [PLST_HUMAN]	25.0461	20.16	5	10	10	12	1.02581e+08	630	70.7662	5.60498	41 / 411	6.2	36
Q9UPY3	Endoribonuclease Dicer OS=Homo sapiens GN=DICER1 PE=1 SV=3 - [DICER_HUMAN]	24.8047	5.46	1	7	8	12	3.87815e+07	1922	218.542	5.68115	13 / 411	1.5	5
Q9Y2R9	28S ribosomal protein S7, mitochondrial OS=Homo sapiens GN=MRPS7 PE=1 SV=2 - [RT07_HUMAN]	24.7638	35.12	4	7	8	10	6.16812e+07	242	28.116	9.99365	29 / 411	1.5	4
P49757	Protein numb homolog OS=Homo sapiens GN=NUMB PE=1 SV=2 - [NUMB_HUMAN]	24.6464	11.52	3	4	5	9	8.75248e+07	651	70.7594	8.51416	11 / 411	1.5	3
C9JKR2	Albumin, isoform CRA_k OS=Homo sapiens GN=ALB PE=1 SV=1 - [C9JKR2_HUMAN]	24.5186	8.63	7	3	3	9	4.15109e+08	417	47.2567	6.354	167 / 411	9.9	93
G3V203	60S ribosomal protein L18 OS=Homo sapiens GN=RPL18 PE=1 SV=1 - [G3V203_HUMAN]	24.1557	40.24	7	7	7	11	2.04255e+08	164	18.7445	11.5903	191 / 411	5.3	64
P07477	Trypsin-1 OS=Homo sapiens GN=PRSS1 PE=1 SV=1 - [TRY1_HUMAN]	24.0522	15.38	5	3	3	26	3.53711e+08	247	26.5411	6.50732	65 / 411	4.7	43
O95347	Structural maintenance of chromosomes protein 2 OS=Homo sapiens GN=SMC2 PE=1 SV=2 - [SMC2_HUMAN]	23.7526	10.11	1	11	11	13	6.29872e+07	1197	135.572	8.42627	82 / 411	5.9	33
Q96EV2	RNA-binding protein 33 OS=Homo sapiens GN=RBM33 PE=1 SV=3 - [RBM33_HUMAN]	23.4024	10.26	1	1	7	9	1.19643e+08	1170	129.906	6.93213	27 / 411	2.1	6
Q08378	Golgin subfamily A member 3 OS=Homo sapiens GN=GOLGA3 PE=1 SV=2 - [GOGA3_HUMAN]	23.105	6.07	1	6	7	16	1.07358e+07	1498	167.252	5.43994	23 / 411	5.3	32
E7EM64	COP9 signalosome complex subunit 6 OS=Homo sapiens GN=COPS6 PE=1 SV=1 - [E7EM64_HUMAN]	22.8033	28.83	2	7	7	10	1.32991e+08	326	36.0411	5.73193	15 / 411	1.5	3
Q5T5U3	Rho GTPase-activating protein 21 OS=Homo sapiens GN=ARHGAP21 PE=1 SV=1 - [RHG21_HUMAN]	22.7811	5.98	8	9	10	14	5.49312e+07	1957	217.198	7.79639	21 / 411	3.2	10
E7EX90	Dynactin subunit 1 OS=Homo sapiens GN=DCTN1 PE=1 SV=1 - [E7EX90_HUMAN]	22.6072	7.72	4	8	8	9	3.5821e+07	1256	139.008	5.66846	85 / 411	4.8	25
E9PM92	Small acidic protein OS=Homo sapiens GN=C11orf58 PE=1 SV=2 - [E9PM92_HUMAN]	22.5701	29.3	3	3	3	8	1.48343e+08	157	17.6238	9.65674	N/A	N/A	N/A
Q4G0J3	La-related protein 7 OS=Homo sapiens GN=LARP7 PE=1 SV=1 - [LARP7_HUMAN]	22.3583	17.87	4	8	9	9	3.8605e+07	582	66.8574	9.5542	35 / 411	1.9	6
Q8ND56	Protein LSM14 homolog A OS=Homo sapiens GN=LSM14A PE=1 SV=3 - [LS14A_HUMAN]	22.2739	19.44	5	8	9	15	9.46521e+07	463	50.4991	9.5249	113 / 411	6.6	30
P62140	Serine/threonine-protein phosphatase PP1-beta catalytic subunit OS=Homo sapiens GN=PPP1CB PE=1 SV=3 - [PP1B_HUMAN]	21.9286	34.56	9	3	9	12	1.69093e+08	327	37.1626	6.18896	121 / 411	4.6	29
P62191	26S protease regulatory subunit 4 OS=Homo sapiens GN=PSMC1 PE=1 SV=1 - [PRS4_HUMAN]	21.9086	21.36	1	7	8	12	8.59765e+07	440	49.1537	6.21436	95 / 411	5.2	43
Q9HCK8	Chromodomain-helicase-DNA-binding protein 8 OS=Homo sapiens GN=CHD8 PE=1 SV=5 - [CHD8_HUMAN]	21.5455	3.87	2	7	8	10	6.81897e+07	2581	290.338	6.46826	30 / 411	6.7	17
P52907	F-actin-capping protein subunit alpha-1 OS=Homo sapiens GN=CAPZA1 PE=1 SV=3 - [CAZA1_HUMAN]	21.0726	39.16	1	7	7	10	5.04418e+07	286	32.9023	5.69385	133 / 411	3.7	19
Q66LE6	Serine/threonine-protein phosphatase 2A 55 kDa regulatory subunit B delta isoform OS=Homo sapiens GN=PPP2R2D PE=2 SV=1 - [2ABD_HUMAN]	21.0535	12.36	2	1	4	8	135387214	453	52.0096	6.39209	56 / 411	1.6	6
G5EA06	28S ribosomal protein S27, mitochondrial OS=Homo sapiens GN=MRPS27 PE=1 SV=1 - [G5EA06_HUMAN]	20.7867	28.49	4	8	8	13	8.14496e+07	358	41.3031	5.51611	31 / 411	2.6	9
Q6Y7W6	PERQ amino acid-rich with GYF domain-containing protein 2 OS=Homo sapiens GN=GIGYF2 PE=1 SV=1 - [PERQ2_HUMAN]	20.702	10.62	4	10	10	12	2.26e+07	1299	149.978	5.5415	45 / 411	20.5	87
Q92974	Rho guanine nucleotide exchange factor 2 OS=Homo sapiens GN=ARHGEF2 PE=1 SV=4 - [ARHG2_HUMAN]	20.4092	7.61	7	8	8	10	2.04512e+07	986	111.473	7.26904	19 / 411	1.5	3
Q9BXP5	Serrate RNA effector molecule homolog OS=Homo sapiens GN=SRRT PE=1 SV=1 - [SRRT_HUMAN]	20.3678	9.7	2	6	6	11	1.18623e+07	876	100.604	5.96045	82 / 411	6	43
O43865	Adenosylhomocysteinase 2 OS=Homo sapiens GN=AHCYL1 PE=1 SV=2 - [SAHH2_HUMAN]	20.3114	15.28	3	7	8	16	9.82764e+07	530	58.9134	6.88818	16 / 411	1.8	5
A0A087WT25	Tubby-like protein OS=Homo sapiens GN=TULP1 PE=1 SV=1 - [A0A087WT25_HUMAN]	19.9309	4.44	2	2	3	15	3.48588e+08	540	60.3733	9.43701	0 / 411	0	0
G5E9W7	28S ribosomal protein S22, mitochondrial OS=Homo sapiens GN=MRPS22 PE=1 SV=1 - [G5E9W7_HUMAN]	19.7683	19.44	6	5	5	9	5.92003e+07	319	36.7829	6.81494	32 / 411	2.5	10
Q9BYV9	Transcription regulator protein BACH2 OS=Homo sapiens GN=BACH2 PE=1 SV=1 - [BACH2_HUMAN]	19.6427	14.39	1	9	9	9	5.5231e+07	841	92.4774	5.09717	2 / 411	1	1
Q9NW82	WD repeat-containing protein 70 OS=Homo sapiens GN=WDR70 PE=1 SV=1 - [WDR70_HUMAN]	19.2903	13	2	7	7	8	5.56764e+07	654	73.155	6.32861	25 / 411	4.1	14
P49959	Double-strand break repair protein MRE11A OS=Homo sapiens GN=MRE11A PE=1 SV=3 - [MRE11_HUMAN]	19.2762	17.8	3	9	9	9	49156452	708	80.5433	5.89697	N/A	N/A	N/A
P50402	Emerin OS=Homo sapiens GN=EMD PE=1 SV=1 - [EMD_HUMAN]	19.1611	27.17	2	6	6	8	9.46761e+07	254	28.9759	5.50342	82 / 411	3.7	26
P52701	DNA mismatch repair protein Msh6 OS=Homo sapiens GN=MSH6 PE=1 SV=2 - [MSH6_HUMAN]	18.7552	9.26	4	9	10	12	6.0882e+08	1360	152.689	6.90283	56 / 411	3.1	19
O00203	AP-3 complex subunit beta-1 OS=Homo sapiens GN=AP3B1 PE=1 SV=3 - [AP3B1_HUMAN]	18.5697	7.13	1	7	7	8	4.87307e+07	1094	121.245	6.03662	41 / 411	2.2	12
Q9Y383	Putative RNA-binding protein Luc7-like 2 OS=Homo sapiens GN=LUC7L2 PE=1 SV=2 - [LC7L2_HUMAN]	18.1296	14.8	2	5	5	7	3.43454e+07	392	46.4856	10.0083	151 / 411	15.8	106
Q04917	14-3-3 protein eta OS=Homo sapiens GN=YWHAH PE=1 SV=4 - [1433F_HUMAN]	17.9448	23.17	6	3	7	9	4.15322e+08	246	28.201	4.84326	117 / 411	3.1	20
P22061	Protein-L-isoaspartate(D-aspartate) O-methyltransferase OS=Homo sapiens GN=PCMT1 PE=1 SV=4 - [PIMT_HUMAN]	17.9434	45.37	4	5	5	7	2.75825e+08	227	24.6206	7.21045	119 / 411	6.9	53
P62277	40S ribosomal protein S13 OS=Homo sapiens GN=RPS13 PE=1 SV=2 - [RS13_HUMAN]	17.8304	45.03	3	8	8	11	117894818	151	17.2117	10.5356	158 / 411	4.5	17
Q8WUA2	Peptidyl-prolyl cis-trans isomerase-like 4 OS=Homo sapiens GN=PPIL4 PE=1 SV=1 - [PPIL4_HUMAN]	17.8088	12.6	1	5	5	7	6.11389e+07	492	57.1895	5.92236	83 / 411	4.7	26
F8W9S7	GTPase-activating protein and VPS9 domain-containing protein 1 OS=Homo sapiens GN=GAPVD1 PE=1 SV=1 - [F8W9S7_HUMAN]	17.7679	6.8	8	7	7	8	2.95314e+07	1412	157.365	5.18604	33 / 411	6.4	16
E9PKP7	Nucleolar transcription factor 1 OS=Homo sapiens GN=UBTF PE=1 SV=1 - [E9PKP7_HUMAN]	17.7473	15.17	4	9	9	9	7.74679e+07	745	87.3802	9.89111	23 / 411	9.8	42
Q9NQW6	Anillin OS=Homo sapiens GN=ANLN PE=1 SV=2 - [ANLN_HUMAN]	17.4936	7.03	1	6	6	6	15044691	1124	124.122	8.07471	25 / 411	3.6	11
P28482	Mitogen-activated protein kinase 1 OS=Homo sapiens GN=MAPK1 PE=1 SV=3 - [MK01_HUMAN]	17.4824	19.72	1	5	6	7	4.70092e+07	360	41.3632	6.97607	15 / 411	1.5	3
Q99496	E3 ubiquitin-protein ligase RING2 OS=Homo sapiens GN=RNF2 PE=1 SV=1 - [RING2_HUMAN]	17.444	25.6	2	5	6	6	95497658	336	37.6316	6.84424	21 / 411	2.3	7
O75821	Eukaryotic translation initiation factor 3 subunit G OS=Homo sapiens GN=EIF3G PE=1 SV=2 - [EIF3G_HUMAN]	17.33	19.69	5	7	7	8	4.02196e+07	320	35.5889	6.12549	109 / 411	4.3	38
Q9H7D7	WD repeat-containing protein 26 OS=Homo sapiens GN=WDR26 PE=1 SV=3 - [WDR26_HUMAN]	17.2566	12.86	2	6	6	9	1.69417e+07	661	72.0787	6.16357	28 / 411	2.5	13
Q96K76	Ubiquitin carboxyl-terminal hydrolase 47 OS=Homo sapiens GN=USP47 PE=1 SV=3 - [UBP47_HUMAN]	17.084	6.62	1	8	8	9	3.23476e+07	1375	157.212	5.08447	1 / 411	1	1
Q9H773	dCTP pyrophosphatase 1 OS=Homo sapiens GN=DCTPP1 PE=1 SV=1 - [DCTP1_HUMAN]	16.9283	59.41	2	6	6	6	6.47553e+07	170	18.6694	5.03369	29 / 411	1.3	3
Q96S59	Ran-binding protein 9 OS=Homo sapiens GN=RANBP9 PE=1 SV=1 - [RANB9_HUMAN]	16.8201	6.72	1	3	4	6	3.95028e+07	729	77.798	6.78564	18 / 411	2.1	4
P43686	26S protease regulatory subunit 6B OS=Homo sapiens GN=PSMC4 PE=1 SV=2 - [PRS6B_HUMAN]	16.7646	28.47	1	9	9	14	5.26153e+07	418	47.3365	5.21143	97 / 411	4.3	32
P32121	Beta-arrestin-2 OS=Homo sapiens GN=ARRB2 PE=1 SV=2 - [ARRB2_HUMAN]	16.6781	11.49	3	4	4	7	2.91908e+07	409	46.0768	7.69385	3 / 411	1	1
Q15020	Squamous cell carcinoma antigen recognized by T-cells 3 OS=Homo sapiens GN=SART3 PE=1 SV=1 - [SART3_HUMAN]	16.6408	9.24	2	7	7	9	1.78253e+07	963	109.865	5.56689	59 / 411	7.7	34
O14980	Exportin-1 OS=Homo sapiens GN=XPO1 PE=1 SV=1 - [XPO1_HUMAN]	16.557	11.2	3	9	9	10	2.85134e+07	1071	123.306	6.06201	95 / 411	4	51
P11802	Cyclin-dependent kinase 4 OS=Homo sapiens GN=CDK4 PE=1 SV=2 - [CDK4_HUMAN]	16.4983	33.99	10	7	8	10	155898788	303	33.7084	7.00537	27 / 411	2.4	28
P51398	28S ribosomal protein S29, mitochondrial OS=Homo sapiens GN=DAP3 PE=1 SV=1 - [RT29_HUMAN]	16.4975	11.56	7	4	4	7	7.40979e+07	398	45.5376	8.88037	41 / 411	2.3	10
Q00325	Phosphate carrier protein, mitochondrial OS=Homo sapiens GN=SLC25A3 PE=1 SV=2 - [MPCP_HUMAN]	16.4909	12.43	2	5	5	8	9.8092e+07	362	40.0687	9.37842	130 / 411	4.3	49
Q9Y625	Glypican-6 OS=Homo sapiens GN=GPC6 PE=1 SV=1 - [GPC6_HUMAN]	16.2584	11.89	2	4	5	8	5.10505e+07	555	62.6949	5.41455	13 / 411	1.8	6
K7EMA7	60S ribosomal protein L23a OS=Homo sapiens GN=RPL23A PE=1 SV=1 - [K7EMA7_HUMAN]	16.0104	48.57	6	5	5	8	1.6947e+08	70	7.91839	9.23193	224 / 411	4.7	30
A0A1B0GTL5	Rab11 family-interacting protein 5 OS=Homo sapiens GN=RAB11FIP5 PE=1 SV=1 - [A0A1B0GTL5_HUMAN]	16.0098	10.12	2	9	9	11	19778061	1324	138.329	5.21143	5 / 411	1.4	2
Q96D09	G-protein coupled receptor-associated sorting protein 2 OS=Homo sapiens GN=GPRASP2 PE=1 SV=1 - [GASP2_HUMAN]	16.0088	12.65	1	8	8	9	3.87843e+07	838	93.715	5.0083	0 / 411	0	0
Q8N3C0	Activating signal cointegrator 1 complex subunit 3 OS=Homo sapiens GN=ASCC3 PE=1 SV=3 - [ASCC3_HUMAN]	16.0069	3.68	1	8	8	8	1.62642e+07	2202	251.301	7.09326	39 / 411	2.1	14
Q53H96	Pyrroline-5-carboxylate reductase 3 OS=Homo sapiens GN=PYCRL PE=1 SV=3 - [P5CR3_HUMAN]	15.9262	29.2	3	7	7	9	7.92145e+07	274	28.6449	7.72314	N/A	N/A	N/A
H7C410	Glypican-1 OS=Homo sapiens GN=GPC1 PE=1 SV=2 - [H7C410_HUMAN]	15.6473	12.76	4	4	4	5	4.55091e+07	486	53.9303	7.12256	8 / 411	3.4	7
P42356	Phosphatidylinositol 4-kinase alpha OS=Homo sapiens GN=PI4KA PE=1 SV=4 - [PI4KA_HUMAN]	15.5989	5.76	1	9	9	11	3.91412e+07	2102	236.678	7.06396	14 / 411	2.6	12
P23246	Splicing factor, proline- and glutamine-rich OS=Homo sapiens GN=SFPQ PE=1 SV=2 - [SFPQ_HUMAN]	15.4137	14.29	1	7	8	10	6.28909e+07	707	76.1016	9.43701	201 / 411	16.7	336
P61981	14-3-3 protein gamma OS=Homo sapiens GN=YWHAG PE=1 SV=2 - [1433G_HUMAN]	15.378	18.62	5	1	5	7	4.22423e+08	247	28.2849	4.89404	131 / 411	4.2	50
P42167	Lamina-associated polypeptide 2, isoforms beta/gamma OS=Homo sapiens GN=TMPO PE=1 SV=2 - [LAP2B_HUMAN]	15.3627	20.93	4	5	5	6	4.09055e+07	454	50.6395	9.37842	127 / 411	13.6	78
Q9HCC0	Methylcrotonoyl-CoA carboxylase beta chain, mitochondrial OS=Homo sapiens GN=MCCC2 PE=1 SV=1 - [MCCB_HUMAN]	15.2725	11.55	5	5	5	7	2.65988e+07	563	61.2944	7.6792	93 / 411	41.7	391
O60563	Cyclin-T1 OS=Homo sapiens GN=CCNT1 PE=1 SV=1 - [CCNT1_HUMAN]	15.2176	13.64	1	5	7	12	5.74767e+07	726	80.6345	8.77783	36 / 411	5.6	22
E9PKU4	60S ribosomal protein L8 (Fragment) OS=Homo sapiens GN=RPL8 PE=1 SV=1 - [E9PKU4_HUMAN]	15.1483	12.77	5	4	4	8	1.21328e+08	235	25.5779	11.0044	157 / 411	6	42
A0A1B0GUC3	Alpha-ketoglutarate-dependent dioxygenase FTO OS=Homo sapiens GN=FTO PE=1 SV=1 - [A0A1B0GUC3_HUMAN]	15.0597	11.78	8	4	4	8	2.12087e+07	450	51.7695	5.16064	3 / 411	1.7	3
Q01081	Splicing factor U2AF 35 kDa subunit OS=Homo sapiens GN=U2AF1 PE=1 SV=3 - [U2AF1_HUMAN]	14.9619	18.75	1	3	3	6	1.71105e+07	240	27.8545	8.80713	127 / 411	3.4	14
P62136	Serine/threonine-protein phosphatase PP1-alpha catalytic subunit OS=Homo sapiens GN=PPP1CA PE=1 SV=1 - [PP1A_HUMAN]	14.8205	23.33	3	1	6	8	1.31992e+08	330	37.4878	6.32861	123 / 411	5.3	38
Q96QK1	Vacuolar protein sorting-associated protein 35 OS=Homo sapiens GN=VPS35 PE=1 SV=2 - [VPS35_HUMAN]	14.8025	8.29	1	6	6	8	3.82004e+07	796	91.6489	5.49072	35 / 411	2.7	25
O60341	Lysine-specific histone demethylase 1A OS=Homo sapiens GN=KDM1A PE=1 SV=2 - [KDM1A_HUMAN]	14.6782	7.63	3	5	5	6	1.96752e+07	852	92.8447	6.52197	37 / 411	3.5	16
P05023	Sodium/potassium-transporting ATPase subunit alpha-1 OS=Homo sapiens GN=ATP1A1 PE=1 SV=1 - [AT1A1_HUMAN]	14.5638	6.26	4	5	5	7	2.38265e+07	1023	112.824	5.49072	45 / 411	2.3	15
O75170	Serine/threonine-protein phosphatase 6 regulatory subunit 2 OS=Homo sapiens GN=PPP6R2 PE=1 SV=2 - [PP6R2_HUMAN]	14.4549	11.59	3	6	7	8	3.12795e+07	966	104.876	4.86865	4 / 411	1	1
Q9Y450	HBS1-like protein OS=Homo sapiens GN=HBS1L PE=1 SV=1 - [HBS1L_HUMAN]	14.3715	13.16	6	5	5	6	6.56078e+07	684	75.4256	6.60986	32 / 411	2	5
H0YI98	Dynactin subunit 2 (Fragment) OS=Homo sapiens GN=DCTN2 PE=1 SV=1 - [H0YI98_HUMAN]	14.2914	21.64	4	4	4	5	2.9157e+07	268	29.3085	6.80029	91 / 411	5.4	25
Q9NVI7	ATPase family AAA domain-containing protein 3A OS=Homo sapiens GN=ATAD3A PE=1 SV=2 - [ATD3A_HUMAN]	14.2305	15.46	5	8	9	9	1.34825e+08	634	71.3247	8.98291	87 / 411	5.9	75
Q15021	Condensin complex subunit 1 OS=Homo sapiens GN=NCAPD2 PE=1 SV=3 - [CND1_HUMAN]	14.2184	5.35	2	6	6	6	1.83507e+07	1401	157.082	6.60986	52 / 411	3.1	17
Q3L8U1	Chromodomain-helicase-DNA-binding protein 9 OS=Homo sapiens GN=CHD9 PE=1 SV=2 - [CHD9_HUMAN]	14.1601	1.93	1	3	4	7	6.00395e+07	2897	325.819	7.00537	19 / 411	1.8	4
Q32MZ4	Leucine-rich repeat flightless-interacting protein 1 OS=Homo sapiens GN=LRRFIP1 PE=1 SV=2 - [LRRF1_HUMAN]	14.0512	4.95	1	4	4	5	2.70975e+07	808	89.1987	4.65283	50 / 411	1.9	6
O14617	AP-3 complex subunit delta-1 OS=Homo sapiens GN=AP3D1 PE=1 SV=1 - [AP3D1_HUMAN]	13.9777	8.85	2	7	7	8	4.97465e+07	1153	130.076	8.48486	73 / 411	2.8	15
Q9BYW2	Histone-lysine N-methyltransferase SETD2 OS=Homo sapiens GN=SETD2 PE=1 SV=3 - [SETD2_HUMAN]	13.3206	2.61	5	5	5	6	1.68987e+07	2564	287.418	6.13818	20 / 411	5.5	16
Q9P2B7	Cilia- and flagella-associated protein 97 OS=Homo sapiens GN=CFAP97 PE=1 SV=2 - [CFA97_HUMAN]	13.2904	12.78	1	6	6	6	3.39356e+07	532	59.4389	9.05615	N/A	N/A	N/A
B0YJC4	Vimentin OS=Homo sapiens GN=VIM PE=1 SV=1 - [B0YJC4_HUMAN]	13.2855	18.1	5	6	7	7	5.19583e+07	431	49.6231	5.24951	257 / 411	39.5	754
Q16513	Serine/threonine-protein kinase N2 OS=Homo sapiens GN=PKN2 PE=1 SV=1 - [PKN2_HUMAN]	13.1653	8.13	2	5	7	7	1.21756e+07	984	111.964	6.30322	12 / 411	1.8	4
K4DI93	Cullin 4B, isoform CRA_e OS=Homo sapiens GN=CUL4B PE=1 SV=1 - [K4DI93_HUMAN]	13.1257	6.67	5	5	5	6	1.84359e+07	900	102.691	8.03076	58 / 411	3	16
Q12931	Heat shock protein 75 kDa, mitochondrial OS=Homo sapiens GN=TRAP1 PE=1 SV=3 - [TRAP1_HUMAN]	13.0812	10.37	4	3	7	9	1.56942e+08	704	80.0597	8.20654	118 / 411	7	43
C9JZR2	Catenin delta-1 OS=Homo sapiens GN=CTNND1 PE=1 SV=2 - [C9JZR2_HUMAN]	12.932	6.08	2	4	4	5	2.17742e+07	938	104.784	6.87354	32 / 411	4.6	26
Q14974	Importin subunit beta-1 OS=Homo sapiens GN=KPNB1 PE=1 SV=2 - [IMB1_HUMAN]	12.9237	10.16	4	7	7	7	5.67491e+07	876	97.108	4.77979	161 / 411	9.5	62
P54886	Delta-1-pyrroline-5-carboxylate synthase OS=Homo sapiens GN=ALDH18A1 PE=1 SV=2 - [P5CS_HUMAN]	12.918	6.67	1	5	5	7	8.57505e+07	795	87.2475	7.12256	93 / 411	7.6	57
Q7L2H7	Eukaryotic translation initiation factor 3 subunit M OS=Homo sapiens GN=EIF3M PE=1 SV=1 - [EIF3M_HUMAN]	12.9132	15.78	2	5	5	7	7.24617e+06	374	42.4758	5.63037	65 / 411	2.4	9
Q7L2J0	7SK snRNA methylphosphate capping enzyme OS=Homo sapiens GN=MEPCE PE=1 SV=1 - [MEPCE_HUMAN]	12.875	10.16	1	5	5	6	3.70341e+07	689	74.3096	9.56885	20 / 411	1.8	5
Q9BPX3	Condensin complex subunit 3 OS=Homo sapiens GN=NCAPG PE=1 SV=1 - [CND3_HUMAN]	12.8693	3.94	2	3	4	7	2.64898e+07	1015	114.262	5.59229	59 / 411	2.6	18
A0A0D9SEU5	Ran-binding protein 10 OS=Homo sapiens GN=RANBP10 PE=1 SV=1 - [A0A0D9SEU5_HUMAN]	12.8599	12.58	3	6	6	12	1.71569e+07	620	67.2133	6.84424	12 / 411	1.6	5
A0A087WUT6	Eukaryotic translation initiation factor 5B OS=Homo sapiens GN=EIF5B PE=1 SV=1 - [A0A087WUT6_HUMAN]	12.8507	5.66	2	5	5	5	3.02507e+07	1220	138.597	5.57959	86 / 411	3.7	15
C9J4M6	DNA-directed RNA polymerase subunit beta OS=Homo sapiens GN=POLR2B PE=1 SV=2 - [C9J4M6_HUMAN]	12.7976	9.1	3	7	7	9	1.45291e+07	1099	125.109	8.29443	58 / 411	6.5	65
O60504	Vinexin OS=Homo sapiens GN=SORBS3 PE=1 SV=2 - [VINEX_HUMAN]	12.7681	15.8	5	6	7	7	4.99284e+07	671	75.2949	9.45166	0 / 411	0	0
E7EPB3	60S ribosomal protein L14 OS=Homo sapiens GN=RPL14 PE=1 SV=1 - [E7EPB3_HUMAN]	12.7579	29.03	2	4	4	6	1.34017e+08	124	14.5486	10.2134	156 / 411	4.4	33
H0Y2V6	Centrosomal protein of 170 kDa (Fragment) OS=Homo sapiens GN=CEP170 PE=1 SV=1 - [H0Y2V6_HUMAN]	12.7438	5.01	7	6	6	7	4.07891e+07	1558	171.979	7.35693	46 / 411	9.6	34
P62280	40S ribosomal protein S11 OS=Homo sapiens GN=RPS11 PE=1 SV=3 - [RS11_HUMAN]	12.7353	43.67	4	8	8	9	9.42646e+07	158	18.419	10.3013	151 / 411	4.3	22
Q14999	Cullin-7 OS=Homo sapiens GN=CUL7 PE=1 SV=2 - [CUL7_HUMAN]	12.734	4.65	1	5	6	7	9.27561e+06	1698	191.04	5.87158	3 / 411	2	3
Q9BUA3	Uncharacterized protein C11orf84 OS=Homo sapiens GN=C11orf84 PE=1 SV=3 - [CK084_HUMAN]	12.5585	26.51	1	5	5	5	3.1116e+07	381	41.0114	5.0083	N/A	N/A	N/A
P46777	60S ribosomal protein L5 OS=Homo sapiens GN=RPL5 PE=1 SV=3 - [RL5_HUMAN]	12.5488	18.86	2	5	5	6	3.13707e+08	297	34.3407	9.71533	156 / 411	6.8	55
R4GMT0	Alpha-centractin OS=Homo sapiens GN=ACTR1A PE=1 SV=1 - [R4GMT0_HUMAN]	12.5356	18.98	4	3	4	6	2.40076e+08	332	37.4099	5.65576	95 / 411	4.2	19
Q8TBX8	Phosphatidylinositol 5-phosphate 4-kinase type-2 gamma OS=Homo sapiens GN=PIP4K2C PE=1 SV=3 - [PI42C_HUMAN]	12.5147	7.36	1	2	2	4	42293739	421	47.2701	6.84424	10 / 411	2	4
P31946	14-3-3 protein beta/alpha OS=Homo sapiens GN=YWHAB PE=1 SV=3 - [1433B_HUMAN]	12.4701	17.48	4	1	5	7	4.15322e+08	246	28.0648	4.83057	146 / 411	5.3	30
O95376	E3 ubiquitin-protein ligase ARIH2 OS=Homo sapiens GN=ARIH2 PE=1 SV=1 - [ARI2_HUMAN]	12.4624	17.04	2	7	7	8	7.05678e+07	493	57.7811	5.63037	2 / 411	1	1
P82933	28S ribosomal protein S9, mitochondrial OS=Homo sapiens GN=MRPS9 PE=1 SV=2 - [RT09_HUMAN]	12.4249	12.63	1	4	4	5	6.68773e+07	396	45.8058	9.51025	27 / 411	1.7	4
P05198	Eukaryotic translation initiation factor 2 subunit 1 OS=Homo sapiens GN=EIF2S1 PE=1 SV=3 - [IF2A_HUMAN]	12.4148	18.41	3	5	5	6	2.48698e+07	315	36.0894	5.08447	101 / 411	2.3	10
Q9Y5V3	Melanoma-associated antigen D1 OS=Homo sapiens GN=MAGED1 PE=1 SV=3 - [MAGD1_HUMAN]	12.3849	10.8	1	7	7	7	2.918e+07	778	86.1073	5.8335	28 / 411	3.5	19
Q8NE71	ATP-binding cassette sub-family F member 1 OS=Homo sapiens GN=ABCF1 PE=1 SV=2 - [ABCF1_HUMAN]	12.3149	3.67	2	3	3	5	2.88438e+07	845	95.8665	6.80029	87 / 411	3.4	20
E9PD53	Structural maintenance of chromosomes protein OS=Homo sapiens GN=SMC4 PE=1 SV=1 - [E9PD53_HUMAN]	12.2816	4.12	2	5	5	6	1.82288e+07	1263	144.365	7.12256	90 / 411	5.2	26
Q9BQ67	Glutamate-rich WD repeat-containing protein 1 OS=Homo sapiens GN=GRWD1 PE=1 SV=1 - [GRWD1_HUMAN]	12.2193	13.9	2	5	5	5	5.93888e+07	446	49.3882	4.91943	42 / 411	2.7	9
P28340	DNA polymerase delta catalytic subunit OS=Homo sapiens GN=POLD1 PE=1 SV=2 - [DPOD1_HUMAN]	12.1486	5.78	7	6	6	7	4.03379e+07	1107	123.553	7.03467	36 / 411	2.7	16
H0YA96	Heterogeneous nuclear ribonucleoprotein D0 (Fragment) OS=Homo sapiens GN=HNRNPD PE=1 SV=1 - [H0YA96_HUMAN]	12.1351	28.57	9	4	5	6	4.84151e+07	210	23.9062	9.5835	216 / 411	4.2	28
H3BRB3	Kinesin-like protein OS=Homo sapiens GN=KIF22 PE=1 SV=1 - [H3BRB3_HUMAN]	12.001	10.47	3	5	5	5	1.09598e+07	611	67.7107	8.89502	23 / 411	2.2	9
E9PFW8	Sequestosome-1 (Fragment) OS=Homo sapiens GN=SQSTM1 PE=1 SV=1 - [E9PFW8_HUMAN]	11.9791	26.35	3	2	2	3	5.30306e+07	167	18.3669	8.48486	47 / 411	5.2	26
B1AN99	Trypsin-3 (Fragment) OS=Homo sapiens GN=PRSS3 PE=1 SV=8 - [B1AN99_HUMAN]	11.8105	11.3	2	1	2	7	66332066	177	19.2757	6.07471	61 / 411	3.6	38
O00410	Importin-5 OS=Homo sapiens GN=IPO5 PE=1 SV=4 - [IPO5_HUMAN]	11.8039	7.11	2	6	6	7	3.95877e+07	1097	123.55	4.94482	80 / 411	4.5	30
Q8WVD3	E3 ubiquitin-protein ligase RNF138 OS=Homo sapiens GN=RNF138 PE=1 SV=1 - [RN138_HUMAN]	11.7195	22.45	4	4	4	5	8.94851e+07	245	28.1742	6.93213	0 / 411	0	0
O75131	Copine-3 OS=Homo sapiens GN=CPNE3 PE=1 SV=1 - [CPNE3_HUMAN]	11.6911	10.99	3	6	6	8	2.71806e+07	537	60.0921	5.84619	22 / 411	2.5	9
A0A087WVC1	ATP-dependent RNA helicase DDX50 OS=Homo sapiens GN=DDX50 PE=1 SV=1 - [A0A087WVC1_HUMAN]	11.674	3.56	2	1	2	4	6.81017e+07	730	82.1762	9.62744	119 / 411	4	22
P33176	Kinesin-1 heavy chain OS=Homo sapiens GN=KIF5B PE=1 SV=1 - [KINH_HUMAN]	11.6533	6.85	5	5	5	5	1.61428e+07	963	109.617	6.50732	97 / 411	8.3	48
E7EQV9	Ribosomal protein L15 (Fragment) OS=Homo sapiens GN=RPL15 PE=1 SV=1 - [E7EQV9_HUMAN]	11.6416	34.48	4	5	5	6	6.59415e+07	174	20.4971	11.2827	149 / 411	6.6	30
H0YJC0	26S protease regulatory subunit 10B (Fragment) OS=Homo sapiens GN=PSMC6 PE=1 SV=1 - [H0YJC0_HUMAN]	11.583	20.23	4	4	4	5	2.77965e+07	262	29.6324	6.40479	89 / 411	3.8	32
O00267	Transcription elongation factor SPT5 OS=Homo sapiens GN=SUPT5H PE=1 SV=1 - [SPT5H_HUMAN]	11.5668	5.06	1	4	4	4	3.24091e+07	1087	120.925	5.05908	50 / 411	5.1	47
Q9H792	Pseudopodium-enriched atypical kinase 1 OS=Homo sapiens GN=PEAK1 PE=1 SV=4 - [PEAK1_HUMAN]	11.4999	6.07	3	7	7	8	15707725	1746	192.986	6.88818	3 / 411	3.3	8
Q9UJT0	Tubulin epsilon chain OS=Homo sapiens GN=TUBE1 PE=2 SV=1 - [TBE_HUMAN]	11.3274	16.84	2	5	5	8	2.85975e+07	475	52.8978	6.63916	1 / 411	1	1
E9PHA2	Condensin complex subunit 2 OS=Homo sapiens GN=NCAPH PE=1 SV=1 - [E9PHA2_HUMAN]	11.2992	7.4	4	5	5	6	1.75431e+07	730	81.5218	5.05908	64 / 411	4.4	15
H0YMM1	Annexin (Fragment) OS=Homo sapiens GN=ANXA2 PE=1 SV=1 - [H0YMM1_HUMAN]	11.1737	29.53	16	4	4	4	4.09736e+07	149	16.4485	5.90967	150 / 411	7.8	54
O43663	Protein regulator of cytokinesis 1 OS=Homo sapiens GN=PRC1 PE=1 SV=2 - [PRC1_HUMAN]	11.1243	9.84	1	4	6	7	3.23721e+07	620	71.5616	6.68311	22 / 411	2.1	5
E7ESY4	Metastasis-associated protein MTA1 OS=Homo sapiens GN=MTA1 PE=1 SV=1 - [E7ESY4_HUMAN]	11.1224	8.39	3	3	5	6	5.23696e+07	703	79.3235	9.11475	53 / 411	7.5	34
Q12789	General transcription factor 3C polypeptide 1 OS=Homo sapiens GN=GTF3C1 PE=1 SV=4 - [TF3C1_HUMAN]	11.001	3.27	1	6	6	8	1.85297e+07	2109	238.725	7.29834	39 / 411	3.4	13
Q14493	Histone RNA hairpin-binding protein OS=Homo sapiens GN=SLBP PE=1 SV=1 - [SLBP_HUMAN]	10.8493	17.41	5	4	4	5	6.86041e+07	270	31.2662	7.47412	3 / 411	1	1
O00231	26S proteasome non-ATPase regulatory subunit 11 OS=Homo sapiens GN=PSMD11 PE=1 SV=3 - [PSD11_HUMAN]	10.8395	14.69	2	4	5	5	3.69114e+07	422	47.434	6.48096	97 / 411	5.2	36
Q5T5X7	BEN domain-containing protein 3 OS=Homo sapiens GN=BEND3 PE=1 SV=1 - [BEND3_HUMAN]	10.8083	9.9	1	6	6	7	9.8893e+06	828	94.4154	5.42725	6 / 411	1.2	2
C9JZI1	Replication factor C subunit 4 OS=Homo sapiens GN=RFC4 PE=1 SV=1 - [C9JZI1_HUMAN]	10.7541	20.83	5	5	5	6	1.91051e+07	336	36.8544	8.23584	58 / 411	2.3	7
J3QLR8	28S ribosomal protein S23, mitochondrial OS=Homo sapiens GN=MRPS23 PE=1 SV=1 - [J3QLR8_HUMAN]	10.6762	22.37	2	3	3	4	5.05121e+07	152	17.5064	9.62744	21 / 411	1.7	3
A0A087WTS8	Heat shock 70 kDa protein 4 OS=Homo sapiens GN=HSPA4 PE=1 SV=1 - [A0A087WTS8_HUMAN]	10.6025	12	3	4	4	5	1.30623e+07	475	52.566	8.29443	133 / 411	11.3	58
Q9NZB2	Constitutive coactivator of PPAR-gamma-like protein 1 OS=Homo sapiens GN=FAM120A PE=1 SV=2 - [F120A_HUMAN]	10.5932	6.53	2	5	5	5	7.77159e+06	1118	121.811	8.88037	35 / 411	6.1	78
Q96HP0	Dedicator of cytokinesis protein 6 OS=Homo sapiens GN=DOCK6 PE=1 SV=3 - [DOCK6_HUMAN]	10.5015	1.95	2	1	4	6	1.77534e+08	2047	229.414	6.7417	7 / 411	1.4	2
N0DVX5	DBF4-type zinc finger-containing protein 2 OS=Homo sapiens GN=ZDBF2 PE=1 SV=1 - [N0DVX5_HUMAN]	10.4839	3.15	3	5	6	8	2.37322e+07	2352	264.891	6.11279	23 / 411	6.3	15
Q969R5	Lethal(3)malignant brain tumor-like protein 2 OS=Homo sapiens GN=L3MBTL2 PE=1 SV=1 - [LMBL2_HUMAN]	10.442	6.81	2	4	4	4	2.49901e+07	705	79.0595	6.84424	3 / 411	3.3	4
Q9UPN7	Serine/threonine-protein phosphatase 6 regulatory subunit 1 OS=Homo sapiens GN=PPP6R1 PE=1 SV=5 - [PP6R1_HUMAN]	10.3503	6.92	1	2	2	4	20457728	881	96.6637	4.55127	19 / 411	2.1	5
Q92541	RNA polymerase-associated protein RTF1 homolog OS=Homo sapiens GN=RTF1 PE=1 SV=4 - [RTF1_HUMAN]	10.2932	6.06	1	3	4	5	2.40185e+07	710	80.2646	8.14795	20 / 411	3.2	17
O95251	Histone acetyltransferase KAT7 OS=Homo sapiens GN=KAT7 PE=1 SV=1 - [KAT7_HUMAN]	10.2913	8.18	2	4	4	6	1.3942e+07	611	70.5981	8.85107	17 / 411	2.9	9
A0A087WXU8	ATP-dependent RNA helicase DDX24 OS=Homo sapiens GN=DDX24 PE=1 SV=1 - [A0A087WXU8_HUMAN]	10.2875	8.66	4	4	4	5	9.93175e+06	485	55.7928	9.71533	40 / 411	3.4	14
O14929	Histone acetyltransferase type B catalytic subunit OS=Homo sapiens GN=HAT1 PE=1 SV=1 - [HAT1_HUMAN]	10.279	11.22	1	4	4	4	3.91816e+07	419	49.4808	5.69385	41 / 411	1.9	10
P61289	Proteasome activator complex subunit 3 OS=Homo sapiens GN=PSME3 PE=1 SV=1 - [PSME3_HUMAN]	10.2757	22.05	13	4	5	6	2.29283e+07	254	29.4876	5.94775	68 / 411	4.4	15
Q9Y4B4	Helicase ARIP4 OS=Homo sapiens GN=RAD54L2 PE=1 SV=4 - [ARIP4_HUMAN]	10.0804	4.64	2	5	5	8	10648909	1467	162.667	6.0874	0 / 411	0	0
H0YHC3	Nucleosome assembly protein 1-like 1 (Fragment) OS=Homo sapiens GN=NAP1L1 PE=1 SV=1 - [H0YHC3_HUMAN]	10.075	20.71	14	2	3	5	93524332	198	23.4028	4.80518	152 / 411	5.2	25
M0R1M5	40S ribosomal protein S16 (Fragment) OS=Homo sapiens GN=RPS16 PE=1 SV=1 - [M0R1M5_HUMAN]	10.0433	25.88	4	2	2	5	1.19508e+08	85	9.36011	9.77393	211 / 411	5.9	42
Q9NRN7	L-aminoadipate-semialdehyde dehydrogenase-phosphopantetheinyl transferase OS=Homo sapiens GN=AASDHPPT PE=1 SV=2 - [ADPPT_HUMAN]	10.0218	18.45	3	6	6	6	6.18789e+07	309	35.7531	6.80029	7 / 411	1.4	2
Q14257	Reticulocalbin-2 OS=Homo sapiens GN=RCN2 PE=1 SV=1 - [RCN2_HUMAN]	9.96891	20.19	2	4	5	5	1.2905e+08	317	36.8536	4.39893	126 / 411	4	26
P46109	Crk-like protein OS=Homo sapiens GN=CRKL PE=1 SV=1 - [CRKL_HUMAN]	9.92737	13.53	1	3	3	4	3.54725e+07	303	33.7559	6.7417	33 / 411	7.7	25
Q96J01	THO complex subunit 3 OS=Homo sapiens GN=THOC3 PE=1 SV=1 - [THOC3_HUMAN]	9.92356	18.23	2	4	4	5	3.88475e+07	351	38.7468	6.0874	50 / 411	1.7	5
Q15042	Rab3 GTPase-activating protein catalytic subunit OS=Homo sapiens GN=RAB3GAP1 PE=1 SV=3 - [RB3GP_HUMAN]	9.86176	6.22	1	4	4	5	1.9763e+07	981	110.454	5.5542	18 / 411	1.6	4
Q9H1I8	Activating signal cointegrator 1 complex subunit 2 OS=Homo sapiens GN=ASCC2 PE=1 SV=3 - [ASCC2_HUMAN]	9.8124	4.62	1	3	3	7	5.32656e+07	757	86.3063	5.16064	5 / 411	1.4	2
Q9H3P7	Golgi resident protein GCP60 OS=Homo sapiens GN=ACBD3 PE=1 SV=4 - [GCP60_HUMAN]	9.76055	10.04	1	3	3	3	1.71517e+07	528	60.556	5.05908	22 / 411	1.5	4
Q00535	Cyclin-dependent-like kinase 5 OS=Homo sapiens GN=CDK5 PE=1 SV=3 - [CDK5_HUMAN]	9.62976	13.7	1	3	4	5	1.02278e+08	292	33.2832	7.66455	25 / 411	1.3	4
O94888	UBX domain-containing protein 7 OS=Homo sapiens GN=UBXN7 PE=1 SV=2 - [UBXN7_HUMAN]	9.48912	15.13	2	6	6	6	5.62618e+07	489	54.8283	5.16064	9 / 411	1.6	3
Q9Y224	UPF0568 protein C14orf166 OS=Homo sapiens GN=C14orf166 PE=1 SV=1 - [CN166_HUMAN]	9.48302	25.41	3	6	6	9	5.00452e+07	244	28.0507	6.65381	N/A	N/A	N/A
Q92665	28S ribosomal protein S31, mitochondrial OS=Homo sapiens GN=MRPS31 PE=1 SV=3 - [RT31_HUMAN]	9.47154	14.94	1	5	5	5	7.26666e+07	395	45.2905	9.29053	31 / 411	1.8	5
O94992	Protein HEXIM1 OS=Homo sapiens GN=HEXIM1 PE=1 SV=1 - [HEXI1_HUMAN]	9.47039	8.64	1	2	2	3	4.28137e+07	359	40.5985	4.89404	21 / 411	1.3	3
Q9H814	Phosphorylated adapter RNA export protein OS=Homo sapiens GN=PHAX PE=1 SV=1 - [PHAX_HUMAN]	9.40431	12.18	1	3	3	4	3.12973e+07	394	44.3751	5.40186	23 / 411	2.4	6
P42568	Protein AF-9 OS=Homo sapiens GN=MLLT3 PE=1 SV=2 - [AF9_HUMAN]	9.30638	8.8	1	4	4	4	1.70152e+07	568	63.3126	8.63135	0 / 411	0	0
O60832	H/ACA ribonucleoprotein complex subunit 4 OS=Homo sapiens GN=DKC1 PE=1 SV=3 - [DKC1_HUMAN]	9.28645	8.37	5	4	4	5	1.81063e+07	514	57.6378	9.42236	74 / 411	3.7	14
M0QYZ0	Heterogeneous nuclear ribonucleoprotein U-like protein 1 (Fragment) OS=Homo sapiens GN=HNRNPUL1 PE=1 SV=1 - [M0QYZ0_HUMAN]	9.26958	17.79	5	5	5	8	2.99675e+07	371	42.2697	7.38623	106 / 411	7.9	63
P78356	Phosphatidylinositol 5-phosphate 4-kinase type-2 beta OS=Homo sapiens GN=PIP4K2B PE=1 SV=1 - [PI42B_HUMAN]	9.14285	7.45	1	1	2	5	1.9789e+07	416	47.3478	7.32764	9 / 411	1.2	3
Q5VUJ6	Leucine-rich repeat and calponin homology domain-containing protein 2 OS=Homo sapiens GN=LRCH2 PE=2 SV=2 - [LRCH2_HUMAN]	9.13999	6.01	1	4	4	4	3.42756e+07	765	84.5357	6.55127	5 / 411	2	6
Q9NTK5	Obg-like ATPase 1 OS=Homo sapiens GN=OLA1 PE=1 SV=2 - [OLA1_HUMAN]	9.0332	6.06	2	2	2	4	2.72585e+07	396	44.7153	7.81104	41 / 411	3	17
P17028	Zinc finger protein 24 OS=Homo sapiens GN=ZNF24 PE=1 SV=4 - [ZNF24_HUMAN]	8.96743	12.5	1	2	3	4	2.69304e+08	368	42.1291	6.21436	6 / 411	1.5	3
H7C3P9	COP9 signalosome complex subunit 3 OS=Homo sapiens GN=COPS3 PE=1 SV=2 - [H7C3P9_HUMAN]	8.95069	15.07	3	5	5	5	3.29496e+07	345	39.0105	5.92236	33 / 411	2	5
Q86SX3	Uncharacterized protein C14orf80 OS=Homo sapiens GN=C14orf80 PE=2 SV=2 - [CN080_HUMAN]	8.90427	7.68	2	3	3	4	25936054	495	54.1969	8.04541	N/A	N/A	N/A
M0QX43	Deoxyhypusine synthase OS=Homo sapiens GN=DHPS PE=1 SV=1 - [M0QX43_HUMAN]	8.88608	37.12	6	3	3	3	3.75005e+07	132	14.8024	6.78564	8 / 411	1.4	2
Q9Y676	28S ribosomal protein S18b, mitochondrial OS=Homo sapiens GN=MRPS18B PE=1 SV=1 - [RT18B_HUMAN]	8.87275	32.56	2	4	5	5	3.74264e+07	258	29.377	9.37842	27 / 411	1.9	6
F5GWX5	Chromodomain-helicase-DNA-binding protein 4 OS=Homo sapiens GN=CHD4 PE=1 SV=1 - [F5GWX5_HUMAN]	8.81927	2.57	4	5	5	7	1.76369e+07	1905	216.967	5.80811	80 / 411	25.8	124
Q07021	Complement component 1 Q subcomponent-binding protein, mitochondrial OS=Homo sapiens GN=C1QBP PE=1 SV=1 - [C1QBP_HUMAN]	8.7077	21.63	3	3	3	3	6.63386e+07	282	31.3426	4.84326	223 / 411	11.4	381
Q9ULT8	E3 ubiquitin-protein ligase HECTD1 OS=Homo sapiens GN=HECTD1 PE=1 SV=3 - [HECD1_HUMAN]	8.68461	1.84	2	3	3	3	1.51556e+07	2610	289.203	5.35107	5 / 411	2.4	7
Q15054	DNA polymerase delta subunit 3 OS=Homo sapiens GN=POLD3 PE=1 SV=2 - [DPOD3_HUMAN]	8.64093	10.52	4	4	4	4	1.88685e+07	466	51.3683	9.34912	21 / 411	1.6	3
E9PLA9	Caprin-1 (Fragment) OS=Homo sapiens GN=CAPRIN1 PE=1 SV=1 - [E9PLA9_HUMAN]	8.5979	22.04	3	2	3	7	1.97341e+07	186	20.2234	7.40088	120 / 411	4.6	44
C9JRJ5	LIM domain-containing protein 1 OS=Homo sapiens GN=LIMD1 PE=1 SV=1 - [C9JRJ5_HUMAN]	8.59259	9.19	2	3	3	5	2.50338e+07	620	65.4931	7.45947	13 / 411	1.9	6
P61244	Protein max OS=Homo sapiens GN=MAX PE=1 SV=1 - [MAX_HUMAN]	8.54981	26.25	2	3	3	6	7.93617e+06	160	18.2639	6.30322	4 / 411	1	1
Q712K3	Ubiquitin-conjugating enzyme E2 R2 OS=Homo sapiens GN=UBE2R2 PE=1 SV=1 - [UB2R2_HUMAN]	8.47788	18.91	1	3	3	3	4.97828e+07	238	27.149	4.42432	0 / 411	0	0
Q9NXF7	DDB1- and CUL4-associated factor 16 OS=Homo sapiens GN=DCAF16 PE=1 SV=1 - [DCA16_HUMAN]	8.41328	25	1	3	3	3	3.4062e+07	216	24.178	6.03662	0 / 411	0	0
P23193	Transcription elongation factor A protein 1 OS=Homo sapiens GN=TCEA1 PE=1 SV=2 - [TCEA1_HUMAN]	8.40738	9.63	2	3	3	4	2.92791e+07	301	33.948	8.38232	20 / 411	1.4	3
P25054	Adenomatous polyposis coli protein OS=Homo sapiens GN=APC PE=1 SV=2 - [APC_HUMAN]	8.36824	2.22	3	4	5	6	3.53051e+07	2843	311.455	7.79639	18 / 411	4.4	11
Q8WXF1	Paraspeckle component 1 OS=Homo sapiens GN=PSPC1 PE=1 SV=1 - [PSPC1_HUMAN]	8.3373	9.18	2	4	4	4	5.2153e+07	523	58.7062	6.66846	82 / 411	5.9	70
P61962	DDB1- and CUL4-associated factor 7 OS=Homo sapiens GN=DCAF7 PE=1 SV=1 - [DCAF7_HUMAN]	8.2687	11.7	2	3	3	6	5.48064e+07	342	38.9011	5.51611	33 / 411	1.8	14
K7ENG2	Splicing factor U2AF 65 kDa subunit OS=Homo sapiens GN=U2AF2 PE=1 SV=1 - [K7ENG2_HUMAN]	8.26716	15.96	2	3	3	3	4.88373e+07	307	33.8799	5.03369	124 / 411	4.2	21
O75663	TIP41-like protein OS=Homo sapiens GN=TIPRL PE=1 SV=2 - [TIPRL_HUMAN]	8.26657	15.07	1	3	3	3	6.09634e+06	272	31.4237	5.90967	27 / 411	9.5	40
Q9UK59	Lariat debranching enzyme OS=Homo sapiens GN=DBR1 PE=1 SV=2 - [DBR1_HUMAN]	8.25099	4.41	1	2	2	3	1.46106e+07	544	61.5163	5.46533	4 / 411	1	1
Q9P265	Disco-interacting protein 2 homolog B OS=Homo sapiens GN=DIP2B PE=1 SV=3 - [DIP2B_HUMAN]	8.1509	3.49	1	2	4	4	9.78406e+06	1576	171.382	8.08936	2 / 411	1.5	2
Q8TAF3	WD repeat-containing protein 48 OS=Homo sapiens GN=WDR48 PE=1 SV=1 - [WDR48_HUMAN]	8.04526	9.01	3	5	5	5	14445427	677	76.1624	7.03467	2 / 411	1	1
P00492	Hypoxanthine-guanine phosphoribosyltransferase OS=Homo sapiens GN=HPRT1 PE=1 SV=2 - [HPRT_HUMAN]	8.03015	17.43	1	3	3	5	5.20922e+07	218	24.5636	6.68311	46 / 411	2.4	16
Q92613	Protein Jade-3 OS=Homo sapiens GN=JADE3 PE=1 SV=1 - [JADE3_HUMAN]	8.01507	4.86	3	3	3	5	1.74285e+07	823	93.7481	7.18115	N/A	N/A	N/A
O43164	E3 ubiquitin-protein ligase Praja-2 OS=Homo sapiens GN=PJA2 PE=1 SV=4 - [PJA2_HUMAN]	8.00755	9.32	1	4	4	4	1.1575e+07	708	78.1658	4.38623	1 / 411	1	1
A0A087X253	AP-2 complex subunit beta OS=Homo sapiens GN=AP2B1 PE=1 SV=1 - [A0A087X253_HUMAN]	7.96715	5.15	6	4	4	4	1.17667e+07	913	101.268	5.2876	54 / 411	2.5	20
P52294	Importin subunit alpha-5 OS=Homo sapiens GN=KPNA1 PE=1 SV=3 - [IMA5_HUMAN]	7.96414	8.74	6	3	3	3	8.98455e+06	538	60.1836	5.0083	49 / 411	1.7	7
O43242	26S proteasome non-ATPase regulatory subunit 3 OS=Homo sapiens GN=PSMD3 PE=1 SV=2 - [PSMD3_HUMAN]	7.94207	8.05	1	3	3	3	1.85228e+07	534	60.9395	8.44092	111 / 411	6.2	34
Q96DT7	Zinc finger and BTB domain-containing protein 10 OS=Homo sapiens GN=ZBTB10 PE=1 SV=2 - [ZBT10_HUMAN]	7.94035	5.86	1	3	3	5	5.47813e+07	871	94.8348	5.16064	4 / 411	2.3	4
H0Y360	AMP deaminase 2 (Fragment) OS=Homo sapiens GN=AMPD2 PE=1 SV=1 - [H0Y360_HUMAN]	7.82216	5.34	4	4	4	4	2.8219e+07	861	98.4497	6.65381	7 / 411	1.9	4
Q9P2J5	Leucine--tRNA ligase, cytoplasmic OS=Homo sapiens GN=LARS PE=1 SV=2 - [SYLC_HUMAN]	7.8221	5.44	1	6	6	6	2.5743e+07	1176	134.379	7.29834	N/A	N/A	N/A
Q96BY7	Autophagy-related protein 2 homolog B OS=Homo sapiens GN=ATG2B PE=1 SV=5 - [ATG2B_HUMAN]	7.78976	2.74	1	5	5	5	2.15805e+07	2078	232.616	5.75732	22 / 411	8.9	27
P82673	28S ribosomal protein S35, mitochondrial OS=Homo sapiens GN=MRPS35 PE=1 SV=1 - [RT35_HUMAN]	7.69663	22.91	2	5	5	6	3.37737e+07	323	36.8211	8.23584	25 / 411	1.4	3
Q13243	Serine/arginine-rich splicing factor 5 OS=Homo sapiens GN=SRSF5 PE=1 SV=1 - [SRSF5_HUMAN]	7.6821	12.87	1	2	3	3	50137817	272	31.2453	11.5903	112 / 411	2.1	15
Q96HR8	H/ACA ribonucleoprotein complex non-core subunit NAF1 OS=Homo sapiens GN=NAF1 PE=1 SV=2 - [NAF1_HUMAN]	7.59394	5.26	1	2	2	3	6.31569e+07	494	53.6831	4.86865	6 / 411	1	1
D6R938	Calcium/calmodulin-dependent protein kinase (CaM kinase) II delta, isoform CRA_e OS=Homo sapiens GN=CAMK2D PE=1 SV=1 - [D6R938_HUMAN]	7.5801	7.03	4	2	3	3	6.26978e+07	498	56.2625	7.25439	15 / 411	2.9	13
G3V1J5	Exosome complex exonuclease RRP44 OS=Homo sapiens GN=DIS3 PE=1 SV=1 - [G3V1J5_HUMAN]	7.5472	3.89	3	3	3	3	2.89551e+07	796	90.5266	6.96143	16 / 411	1.8	6
E7ESI2	Cyclin-dependent kinase 2 OS=Homo sapiens GN=CDK2 PE=1 SV=1 - [E7ESI2_HUMAN]	7.5462	26.47	5	2	4	5	8.00868e+07	238	27.1475	9.30518	45 / 411	2.1	5
P53621	Coatomer subunit alpha OS=Homo sapiens GN=COPA PE=1 SV=2 - [COPA_HUMAN]	7.49642	2.61	1	3	3	3	1.15806e+07	1224	138.258	7.66455	86 / 411	4.8	58
P53396	ATP-citrate synthase OS=Homo sapiens GN=ACLY PE=1 SV=3 - [ACLY_HUMAN]	7.49178	2.18	1	2	3	4	2.43763e+07	1101	120.762	7.32764	118 / 411	12.4	118
Q6P2Q9	Pre-mRNA-processing-splicing factor 8 OS=Homo sapiens GN=PRPF8 PE=1 SV=2 - [PRP8_HUMAN]	7.4132	2.06	2	3	4	5	2.20117e+07	2335	273.427	8.83643	161 / 411	15	117
P30048	Thioredoxin-dependent peroxide reductase, mitochondrial OS=Homo sapiens GN=PRDX3 PE=1 SV=3 - [PRDX3_HUMAN]	7.38791	21.09	1	3	3	3	5.40179e+06	256	27.6752	7.78174	137 / 411	2.9	14
P55884	Eukaryotic translation initiation factor 3 subunit B OS=Homo sapiens GN=EIF3B PE=1 SV=3 - [EIF3B_HUMAN]	7.37864	4.42	2	3	3	3	2.1559e+07	814	92.4238	4.99561	108 / 411	5.4	42
D6RIB6	Macrophage erythroblast attacher OS=Homo sapiens GN=MAEA PE=1 SV=1 - [D6RIB6_HUMAN]	7.37265	10.98	8	3	3	3	1.96714e+07	328	36.1433	8.82178	6 / 411	1	1
O95801	Tetratricopeptide repeat protein 4 OS=Homo sapiens GN=TTC4 PE=1 SV=3 - [TTC4_HUMAN]	7.36957	10.34	1	4	4	4	2.8164e+07	387	44.6503	5.60498	1 / 411	1	1
P35237	Serpin B6 OS=Homo sapiens GN=SERPINB6 PE=1 SV=3 - [SPB6_HUMAN]	7.34349	7.18	3	2	2	5		376	42.5941	5.2749	6 / 411	2	4
O75600	2-amino-3-ketobutyrate coenzyme A ligase, mitochondrial OS=Homo sapiens GN=GCAT PE=1 SV=1 - [KBL_HUMAN]	7.33116	11.69	1	3	3	3	1.43507e+07	419	45.2562	8.04541	5 / 411	1	1
P48047	ATP synthase subunit O, mitochondrial OS=Homo sapiens GN=ATP5O PE=1 SV=1 - [ATPO_HUMAN]	7.32373	15.96	2	2	3	4	25097649	213	23.2627	9.96436	N/A	N/A	N/A
Q96QC0	Serine/threonine-protein phosphatase 1 regulatory subunit 10 OS=Homo sapiens GN=PPP1R10 PE=1 SV=1 - [PP1RA_HUMAN]	7.30595	5.64	1	4	4	4	2.31753e+07	940	98.996	9.17334	40 / 411	26.1	91
O15371	Eukaryotic translation initiation factor 3 subunit D OS=Homo sapiens GN=EIF3D PE=1 SV=1 - [EIF3D_HUMAN]	7.26737	11.5	3	4	4	4	1.62873e+07	548	63.9324	6.04932	81 / 411	3	22
Q9BRP1	Programmed cell death protein 2-like OS=Homo sapiens GN=PDCD2L PE=1 SV=1 - [PDD2L_HUMAN]	7.24976	14.8	1	3	3	5	4.07764e+07	358	39.3912	4.85596	12 / 411	1.8	4
Q92522	Histone H1x OS=Homo sapiens GN=H1FX PE=1 SV=1 - [H1X_HUMAN]	7.22018	9.86	1	2	2	3	2.94376e+07	213	22.4735	10.7554	N/A	N/A	N/A
A0A1B0GV49	Alpha-aminoadipic semialdehyde dehydrogenase OS=Homo sapiens GN=ALDH7A1 PE=1 SV=1 - [A0A1B0GV49_HUMAN]	7.21178	8.47	8	3	3	3	36821356	472	50.9391	7.63525	37 / 411	3.2	17
X6RGK9	SLAIN motif-containing protein 1 (Fragment) OS=Homo sapiens GN=SLAIN1 PE=1 SV=1 - [X6RGK9_HUMAN]	7.19678	20	11	3	3	4	4.11013e+06	240	26.5949	8.70459	0 / 411	0	0
Q16543	Hsp90 co-chaperone Cdc37 OS=Homo sapiens GN=CDC37 PE=1 SV=1 - [CDC37_HUMAN]	7.17053	14.55	2	3	3	4	5.15277e+07	378	44.44	5.24951	80 / 411	3.4	22
F5GYK2	Striatin-4 OS=Homo sapiens GN=STRN4 PE=1 SV=1 - [F5GYK2_HUMAN]	7.11375	8.2	4	3	4	5	7.19827e+07	634	68.5419	5.23682	11 / 411	1.5	3
M0R0P7	60S ribosomal protein L18a OS=Homo sapiens GN=RPL18A PE=1 SV=1 - [M0R0P7_HUMAN]	7.09188	21.17	5	3	3	3	2.98929e+07	137	16.1665	10.6675	113 / 411	7	37
Q15650	Activating signal cointegrator 1 OS=Homo sapiens GN=TRIP4 PE=1 SV=4 - [TRIP4_HUMAN]	7.0112	7.23	2	3	3	4	1.06682e+07	581	66.1049	7.85498	2 / 411	1	1
E5RHF2	COP9 signalosome complex subunit 5 (Fragment) OS=Homo sapiens GN=COPS5 PE=1 SV=1 - [E5RHF2_HUMAN]	7.00179	25.17	3	2	2	2	34719758	151	16.5981	5.05908	26 / 411	1.4	4
Q9NP73	Putative bifunctional UDP-N-acetylglucosamine transferase and deubiquitinase ALG13 OS=Homo sapiens GN=ALG13 PE=1 SV=2 - [ALG13_HUMAN]	6.95428	3.52	2	3	4	7	3.71183e+07	1137	125.975	6.7417	9 / 411	1.6	5
A0A0U1RQH7	RNA-binding protein 39 (Fragment) OS=Homo sapiens GN=RBM39 PE=1 SV=1 - [A0A0U1RQH7_HUMAN]	6.93858	11.84	4	3	3	4	2.507e+07	245	26.6816	7.89893	163 / 411	11.1	85
H0Y3N9	Histone lysine demethylase PHF8 (Fragment) OS=Homo sapiens GN=PHF8 PE=1 SV=1 - [H0Y3N9_HUMAN]	6.92199	3.99	5	5	5	5	2.1899e+07	953	105.9	8.67529	12 / 411	2	6
Q9Y4F1	FERM, RhoGEF and pleckstrin domain-containing protein 1 OS=Homo sapiens GN=FARP1 PE=1 SV=1 - [FARP1_HUMAN]	6.89385	3.16	3	2	3	3	1.00627e+07	1045	118.559	8.14795	12 / 411	2.3	10
G3V1R5	Nardilysin OS=Homo sapiens GN=NRDC PE=1 SV=1 - [G3V1R5_HUMAN]	6.8797	4.32	5	4	5	5	2.12861e+07	1087	125.04	4.90674	N/A	N/A	N/A
Q96JK2	DDB1- and CUL4-associated factor 5 OS=Homo sapiens GN=DCAF5 PE=1 SV=2 - [DCAF5_HUMAN]	6.84284	4.99	2	3	3	3	3.45347e+07	942	103.899	5.75732	1 / 411	1	1
P48426	Phosphatidylinositol 5-phosphate 4-kinase type-2 alpha OS=Homo sapiens GN=PIP4K2A PE=1 SV=2 - [PI42A_HUMAN]	6.82127	10.84	2	2	3	3	1.42629e+07	406	46.1955	6.99072	16 / 411	1.3	3
E7EWK3	ATP-dependent RNA helicase DHX36 (Fragment) OS=Homo sapiens GN=DHX36 PE=1 SV=1 - [E7EWK3_HUMAN]	6.80748	6.78	2	4	4	4	1.51281e+07	797	91.3732	7.28369	23 / 411	3.2	21
H0YKK0	Small nuclear ribonucleoprotein polypeptide A', isoform CRA_a OS=Homo sapiens GN=SNRPA1 PE=1 SV=1 - [H0YKK0_HUMAN]	6.8043	18.83	3	3	3	3	2.84171e+07	154	17.6617	8.73389	120 / 411	5.4	38
H9KV75	Alpha-actinin-1 OS=Homo sapiens GN=ACTN1 PE=1 SV=1 - [H9KV75_HUMAN]	6.74876	2.68	3	2	2	3	1.44725e+07	822	94.7657	5.69385	128 / 411	7.6	117
A8MQ02	Protein AFDN OS=Homo sapiens GN=AFDN PE=1 SV=2 - [A8MQ02_HUMAN]	6.7475	2.36	5	3	3	3	1.66992e+07	1781	201.68	6.50732	N/A	N/A	N/A
P55265	Double-stranded RNA-specific adenosine deaminase OS=Homo sapiens GN=ADAR PE=1 SV=4 - [DSRAD_HUMAN]	6.69313	2.94	2	4	4	5	1.22947e+07	1226	135.981	8.646	63 / 411	6.6	25
E9PKH2	Serpin H1 OS=Homo sapiens GN=SERPINH1 PE=1 SV=1 - [E9PKH2_HUMAN]	6.65177	19.9	3	3	3	3	1.70179e+07	201	23.077	8.27979	78 / 411	5.7	32
Q8IWS0	PHD finger protein 6 OS=Homo sapiens GN=PHF6 PE=1 SV=1 - [PHF6_HUMAN]	6.61844	18.08	3	5	5	7	4.30471e+07	365	41.264	8.67529	42 / 411	1.8	5
H3BR27	RNA-binding motif protein, X chromosome OS=Homo sapiens GN=RBMX PE=1 SV=1 - [H3BR27_HUMAN]	6.51532	37.18	5	3	3	3	3.38528e+07	78	8.60437	5.49072	169 / 411	7.8	68
B4DJ81	NADH-ubiquinone oxidoreductase 75 kDa subunit, mitochondrial OS=Homo sapiens GN=NDUFS1 PE=1 SV=1 - [B4DJ81_HUMAN]	6.46291	5.4	2	3	3	3	1.2125e+07	611	66.879	5.37646	19 / 411	4.4	33
Q6P2E9	Enhancer of mRNA-decapping protein 4 OS=Homo sapiens GN=EDC4 PE=1 SV=1 - [EDC4_HUMAN]	6.45742	3.28	1	3	3	3	22396361	1401	151.567	5.85889	45 / 411	5.1	31
P56545	C-terminal-binding protein 2 OS=Homo sapiens GN=CTBP2 PE=1 SV=1 - [CTBP2_HUMAN]	6.39155	8.99	2	2	3	3	4.20157e+07	445	48.9141	6.94678	8 / 411	1.6	4
E9PCS8	Metastasis-associated protein MTA3 OS=Homo sapiens GN=MTA3 PE=1 SV=1 - [E9PCS8_HUMAN]	6.33836	11.48	5	1	4	5	2.21477e+07	392	44.4573	5.5542	44 / 411	2.1	5
Q9Y5Q8	General transcription factor 3C polypeptide 5 OS=Homo sapiens GN=GTF3C5 PE=1 SV=2 - [TF3C5_HUMAN]	6.32105	18.11	5	7	7	9	2.96749e+07	519	59.5331	6.90283	41 / 411	2.7	7
Q9BZF1	Oxysterol-binding protein-related protein 8 OS=Homo sapiens GN=OSBPL8 PE=1 SV=3 - [OSBL8_HUMAN]	6.31817	5.17	3	4	4	4	1.897e+07	889	101.132	6.96143	26 / 411	2.5	11
O96006	Zinc finger BED domain-containing protein 1 OS=Homo sapiens GN=ZBED1 PE=1 SV=1 - [ZBED1_HUMAN]	6.30161	3.75	1	2	2	4	2.51975e+07	694	78.1056	6.1001	2 / 411	1	1
Q5T624	Nuclear autoantigenic sperm protein OS=Homo sapiens GN=NASP PE=1 SV=1 - [Q5T624_HUMAN]	6.29977	7.11	5	3	3	3	1.42665e+07	422	45.7651	4.36084	110 / 411	12.2	53
A0A0C4DGH3	Numb-like protein OS=Homo sapiens GN=NUMBL PE=1 SV=1 - [A0A0C4DGH3_HUMAN]	6.25284	4.4	2	1	2	2	55782070	568	60.7748	8.88037	12 / 411	1.9	4
P55072	Transitional endoplasmic reticulum ATPase OS=Homo sapiens GN=VCP PE=1 SV=4 - [TERA_HUMAN]	6.17918	5.21	1	3	3	3	1.23359e+07	806	89.2657	5.26221	167 / 411	20.1	134
A0A024RAC6	Transcription elongation factor B (SIII), polypeptide 3 (110kDa, elongin A), isoform CRA_a OS=Homo sapiens GN=TCEB3 PE=1 SV=1 - [A0A024RAC6_HUMAN]	6.16417	4.79	2	3	3	3	1.14521e+07	772	87.176	9.56885	N/A	N/A	N/A
O00487	26S proteasome non-ATPase regulatory subunit 14 OS=Homo sapiens GN=PSMD14 PE=1 SV=1 - [PSDE_HUMAN]	6.15269	8.71	1	3	3	3	2.43061e+07	310	34.5546	6.52197	83 / 411	2.4	10
Q9UKN8	General transcription factor 3C polypeptide 4 OS=Homo sapiens GN=GTF3C4 PE=1 SV=2 - [TF3C4_HUMAN]	6.14699	2.19	1	2	2	3	2.32764e+07	822	91.9235	6.65381	43 / 411	2.4	9
P46019	Phosphorylase b kinase regulatory subunit alpha, liver isoform OS=Homo sapiens GN=PHKA2 PE=1 SV=1 - [KPB2_HUMAN]	6.103	3.81	1	3	4	4	5.90255e+06	1235	138.32	6.44287	1 / 411	1	1
P27361	Mitogen-activated protein kinase 3 OS=Homo sapiens GN=MAPK3 PE=1 SV=4 - [MK03_HUMAN]	6.05503	7.12	5	1	3	3	2.47321e+07	379	43.1081	6.7417	4 / 411	2	3
Q06587	E3 ubiquitin-protein ligase RING1 OS=Homo sapiens GN=RING1 PE=1 SV=2 - [RING1_HUMAN]	6.02283	9.61	1	1	3	3	9.10495e+07	406	42.4028	5.61768	25 / 411	1.6	6
O75489	NADH dehydrogenase [ubiquinone] iron-sulfur protein 3, mitochondrial OS=Homo sapiens GN=NDUFS3 PE=1 SV=1 - [NDUS3_HUMAN]	5.9793	10.61	1	2	2	2	21153364	264	30.2227	7.50342	19 / 411	2.3	9
P10644	cAMP-dependent protein kinase type I-alpha regulatory subunit OS=Homo sapiens GN=PRKAR1A PE=1 SV=1 - [KAP0_HUMAN]	5.96301	10.76	2	3	3	3	2.47731e+07	381	42.955	5.35107	19 / 411	2	10
Q6P4I2	WD repeat-containing protein 73 OS=Homo sapiens GN=WDR73 PE=1 SV=1 - [WDR73_HUMAN]	5.96212	5.82	1	2	2	3	1.02011e+08	378	41.6589	5.78271	0 / 411	0	0
Q9P287	BRCA2 and CDKN1A-interacting protein OS=Homo sapiens GN=BCCIP PE=1 SV=1 - [BCCIP_HUMAN]	5.94824	18.15	1	3	3	6	1.32245e+07	314	35.9567	4.61475	23 / 411	1.5	4
Q14244	Ensconsin OS=Homo sapiens GN=MAP7 PE=1 SV=1 - [MAP7_HUMAN]	5.93408	4.54	2	3	3	3	8.36236e+06	749	84.0015	9.61279	42 / 411	2.6	10
E7ESK6	Syndecan OS=Homo sapiens GN=SDC2 PE=1 SV=1 - [E7ESK6_HUMAN]	5.91919	21.82	3	3	3	4	2.5896e+07	165	18.3766	6.04932	4 / 411	2.5	4
Q13573	SNW domain-containing protein 1 OS=Homo sapiens GN=SNW1 PE=1 SV=1 - [SNW1_HUMAN]	5.91318	6.9	2	3	3	3	6.68265e+06	536	61.4565	9.5249	69 / 411	8.1	37
O94915	Protein furry homolog-like OS=Homo sapiens GN=FRYL PE=1 SV=2 - [FRYL_HUMAN]	5.91279	1.46	3	4	4	4	1.74666e+07	3013	339.383	5.57959	12 / 411	6.8	37
Q96C92	Serologically defined colon cancer antigen 3 OS=Homo sapiens GN=SDCCAG3 PE=1 SV=3 - [SDCG3_HUMAN]	5.85374	8.05	1	2	2	2	1.33089e+07	435	47.9316	5.13525	N/A	N/A	N/A
A0A0G2JNZ2	Protein scribble homolog OS=Homo sapiens GN=SCRIB PE=1 SV=1 - [A0A0G2JNZ2_HUMAN]	5.82751	1.1	3	1	2	3	9.02986e+06	1630	174.808	5.07178	35 / 411	8.5	32
B1AJY7	26S proteasome non-ATPase regulatory subunit 10 OS=Homo sapiens GN=PSMD10 PE=1 SV=1 - [B1AJY7_HUMAN]	5.75711	25.91	3	3	3	12	1.59028e+07	193	20.7946	6.63916	12 / 411	1.3	2
I3L1P8	Mitochondrial 2-oxoglutarate/malate carrier protein (Fragment) OS=Homo sapiens GN=SLC25A11 PE=1 SV=1 - [I3L1P8_HUMAN]	5.69879	7.09	2	2	2	4	9.65768e+06	296	32.1618	9.77393	55 / 411	3.1	18
I3L2C7	Gem-associated protein 4 OS=Homo sapiens GN=GEMIN4 PE=1 SV=1 - [I3L2C7_HUMAN]	5.60876	2.01	2	1	3	4	3.80149e+07	1047	118.745	6.18896	44 / 411	2.3	15
E9PG39	Acylglycerol kinase, mitochondrial OS=Homo sapiens GN=AGK PE=1 SV=1 - [E9PG39_HUMAN]	5.59256	20.08	3	3	3	3	1.32952e+07	244	26.9083	9.33447	16 / 411	1.6	4
P46783	40S ribosomal protein S10 OS=Homo sapiens GN=RPS10 PE=1 SV=1 - [RS10_HUMAN]	5.58318	13.94	1	2	2	3	3.25961e+07	165	18.8859	10.1548	177 / 411	5.4	32
A0A087WW06	Tetratricopeptide repeat protein 28 OS=Homo sapiens GN=TTC28 PE=1 SV=1 - [A0A087WW06_HUMAN]	5.56246	0.68	2	1	2	3	2.57213e+07	2354	256.707	6.84424	16 / 411	2.8	8
O60934	Nibrin OS=Homo sapiens GN=NBN PE=1 SV=1 - [NBN_HUMAN]	5.55205	5.44	3	2	3	3	3.59642e+07	754	84.906	6.90283	37 / 411	3.5	15
E7EPW2	28S ribosomal protein S25, mitochondrial OS=Homo sapiens GN=MRPS25 PE=1 SV=1 - [E7EPW2_HUMAN]	5.52396	30.91	2	2	2	2	2.45135e+07	110	12.9377	9.74463	6 / 411	1	1
Q86TV6	Tetratricopeptide repeat protein 7B OS=Homo sapiens GN=TTC7B PE=1 SV=3 - [TTC7B_HUMAN]	5.51833	2.85	1	2	2	2	4.9697e+06	843	94.1198	6.88818	4 / 411	2.3	6
H0Y394	Vigilin (Fragment) OS=Homo sapiens GN=HDLBP PE=1 SV=1 - [H0Y394_HUMAN]	5.51083	3.91	4	4	4	5	1.5034e+07	973	108.776	7.79639	71 / 411	8.4	27
A6NN50	Obscurin-like protein 1 OS=Homo sapiens GN=OBSL1 PE=1 SV=1 - [A6NN50_HUMAN]	5.49659	1.39	2	2	2	3	1.4822e+07	1804	196.977	5.61768	5 / 411	1.4	2
Q86UK7	Zinc finger protein 598 OS=Homo sapiens GN=ZNF598 PE=1 SV=1 - [ZN598_HUMAN]	5.48824	4.87	2	3	3	3	4.8753e+06	904	98.5752	8.39697	17 / 411	2.6	18
F8W126	Microspherule protein 1 (Fragment) OS=Homo sapiens GN=MCRS1 PE=1 SV=1 - [F8W126_HUMAN]	5.47172	9.75	2	2	2	2	1.33277e+07	318	35.6617	9.18799	2 / 411	1	1
A0A075B7B5	SLIT-ROBO Rho GTPase-activating protein 2 OS=Homo sapiens GN=SRGAP2 PE=1 SV=1 - [A0A075B7B5_HUMAN]	5.43732	2.79	4	2	2	2	7.14706e+06	789	90.8515	6.15088	7 / 411	1.1	2
F5H6X6	Neutral alpha-glucosidase AB OS=Homo sapiens GN=GANAB PE=1 SV=1 - [F5H6X6_HUMAN]	5.43665	3.54	2	2	2	3	6.89305e+06	847	96.1558	5.71924	105 / 411	7.8	100
Q96BH1	E3 ubiquitin-protein ligase RNF25 OS=Homo sapiens GN=RNF25 PE=1 SV=1 - [RNF25_HUMAN]	5.30918	7.84	1	2	2	3	9.89446e+06	459	51.1867	6.53662	0 / 411	0	0
O95248	Myotubularin-related protein 5 OS=Homo sapiens GN=SBF1 PE=1 SV=3 - [MTMR5_HUMAN]	5.27826	1.39	2	2	2	2	7.52729e+06	1867	208.184	6.90283	4 / 411	1.8	4
Q9Y5A9	YTH domain-containing family protein 2 OS=Homo sapiens GN=YTHDF2 PE=1 SV=2 - [YTHD2_HUMAN]	5.27523	3.63	1	2	2	3	4.99734e+07	579	62.2957	8.79248	66 / 411	2.3	10
O00505	Importin subunit alpha-4 OS=Homo sapiens GN=KPNA3 PE=1 SV=2 - [IMA4_HUMAN]	5.27012	5.37	1	2	2	2	5.64255e+07	521	57.7748	4.94482	44 / 411	2.3	14
M0R0P1	rRNA 2'-O-methyltransferase fibrillarin (Fragment) OS=Homo sapiens GN=FBL PE=1 SV=1 - [M0R0P1_HUMAN]	5.25255	10.53	5	2	2	2	2.6775e+07	228	24.5288	10.1108	161 / 411	4.8	33
Q9BW92	Threonine--tRNA ligase, mitochondrial OS=Homo sapiens GN=TARS2 PE=1 SV=1 - [SYTM_HUMAN]	5.244	4.46	1	2	3	3	1.53042e+08	718	80.9854	7.29834	23 / 411	1.6	4
P31431	Syndecan-4 OS=Homo sapiens GN=SDC4 PE=1 SV=2 - [SDC4_HUMAN]	5.19393	13.13	1	2	2	2	4.76643e+06	198	21.628	4.50049	6 / 411	2.2	3
Q9BXW7	Cat eye syndrome critical region protein 5 OS=Homo sapiens GN=CECR5 PE=1 SV=1 - [CECR5_HUMAN]	5.17354	5.67	1	2	2	2	2.09001e+07	423	46.2918	8.1333	N/A	N/A	N/A
C9JTS3	Angio-associated migratory cell protein (Fragment) OS=Homo sapiens GN=AAMP PE=1 SV=8 - [C9JTS3_HUMAN]	5.16804	14	4	2	2	2	1.72459e+07	200	21.9782	4.29736	4 / 411	1	1
Q96HA7	Tonsoku-like protein OS=Homo sapiens GN=TONSL PE=1 SV=2 - [TONSL_HUMAN]	5.15562	4.28	1	4	4	4	1.46067e+07	1378	150.834	6.41748	4 / 411	1.8	3
A0A0C4DGH5	Cullin-associated NEDD8-dissociated protein 1 (Fragment) OS=Homo sapiens GN=CAND1 PE=1 SV=1 - [A0A0C4DGH5_HUMAN]	5.14743	2.6	2	2	2	4	2.24452e+07	770	85.355	5.50342	88 / 411	6.5	61
E9PH82	Protein FAM98A OS=Homo sapiens GN=FAM98A PE=1 SV=1 - [E9PH82_HUMAN]	5.14685	5.45	2	1	2	2	3.64837e+07	312	34.4091	8.27979	43 / 411	2.3	17
Q9BZK7	F-box-like/WD repeat-containing protein TBL1XR1 OS=Homo sapiens GN=TBL1XR1 PE=1 SV=1 - [TBL1R_HUMAN]	5.12311	4.67	2	2	2	2	1.75957e+07	514	55.5601	5.5542	18 / 411	1.2	2
Q9NUJ1	Mycophenolic acid acyl-glucuronide esterase, mitochondrial OS=Homo sapiens GN=ABHD10 PE=1 SV=1 - [ABHDA_HUMAN]	5.11172	8.82	1	2	2	2	8.77346e+06	306	33.9107	8.57275	7 / 411	1.3	3
Q9Y5X1	Sorting nexin-9 OS=Homo sapiens GN=SNX9 PE=1 SV=1 - [SNX9_HUMAN]	5.04896	4.71	1	2	2	2	2.06135e+07	595	66.5496	5.57959	12 / 411	2.3	7
O75461	Transcription factor E2F6 OS=Homo sapiens GN=E2F6 PE=1 SV=1 - [E2F6_HUMAN]	5.04407	10.68	1	2	2	2		281	31.8245	5.50342	2 / 411	1.5	2
P35250	Replication factor C subunit 2 OS=Homo sapiens GN=RFC2 PE=1 SV=3 - [RFC2_HUMAN]	4.99509	8.47	1	2	2	3	3.6138e+07	354	39.1321	6.44287	56 / 411	2.4	7
P82675	28S ribosomal protein S5, mitochondrial OS=Homo sapiens GN=MRPS5 PE=1 SV=2 - [RT05_HUMAN]	4.95545	7.21	1	2	3	4	1.28997e+07	430	47.9761	9.92041	32 / 411	2	4
B0QYK0	RNA-binding protein EWS OS=Homo sapiens GN=EWSR1 PE=1 SV=1 - [B0QYK0_HUMAN]	4.90035	6.15	2	2	2	2	9.85158e+06	618	64.8891	9.37842	143 / 411	20.6	339
F8WCJ1	Eukaryotic translation initiation factor 5A OS=Homo sapiens GN=EIF5A2 PE=1 SV=1 - [F8WCJ1_HUMAN]	4.89719	19.05	7	2	2	2	9.26793e+07	105	11.6799	9.14404	102 / 411	2.3	9
E9PB51	RNA-binding protein 4 (Fragment) OS=Homo sapiens GN=RBM4 PE=1 SV=1 - [E9PB51_HUMAN]	4.89412	18.33	8	3	3	3	1.30303e+07	240	26.2701	7.54736	33 / 411	1.8	7
A0A0A0MRA3	Titin OS=Homo sapiens GN=TTN PE=1 SV=1 - [A0A0A0MRA3_HUMAN]	4.88671	0.17	3	2	6	7	9.29554e+07	27118	3012.11	6.7124	15 / 411	1.4	3
Q15428	Splicing factor 3A subunit 2 OS=Homo sapiens GN=SF3A2 PE=1 SV=2 - [SF3A2_HUMAN]	4.87561	7.54	1	3	3	3	1.20668e+07	464	49.2243	9.64209	83 / 411	3.6	10
H0Y5S9	Casein kinase I isoform epsilon (Fragment) OS=Homo sapiens GN=CSNK1E PE=1 SV=1 - [H0Y5S9_HUMAN]	4.8664	23.53	3	2	2	2	1.98697e+07	119	12.9696	11.4292	18 / 411	1.4	3
M0R0I3	Endophilin-A2 (Fragment) OS=Homo sapiens GN=SH3GL1 PE=1 SV=1 - [M0R0I3_HUMAN]	4.82091	14.39	3	2	2	2	7.06417e+06	139	15.7423	8.70459	26 / 411	2	6
P08559	Pyruvate dehydrogenase E1 component subunit alpha, somatic form, mitochondrial OS=Homo sapiens GN=PDHA1 PE=1 SV=3 - [ODPA_HUMAN]	4.81944	5.64	1	2	2	2	24809502	390	43.2676	8.06006	47 / 411	7.3	27
Q8NBS9	Thioredoxin domain-containing protein 5 OS=Homo sapiens GN=TXNDC5 PE=1 SV=2 - [TXND5_HUMAN]	4.77705	8.8	1	3	3	3	1.4537e+07	432	47.5987	5.97314	30 / 411	1.7	8
Q2TAY7	WD40 repeat-containing protein SMU1 OS=Homo sapiens GN=SMU1 PE=1 SV=2 - [SMU1_HUMAN]	4.7147	3.7	1	2	2	2	3.70451e+07	513	57.5072	7.18115	38 / 411	7.1	29
Q9H1A4	Anaphase-promoting complex subunit 1 OS=Homo sapiens GN=ANAPC1 PE=1 SV=1 - [APC1_HUMAN]	4.71199	1.13	1	1	2	2	1.94958e+07	1944	216.361	6.30322	20 / 411	3	10
O43776	Asparagine--tRNA ligase, cytoplasmic OS=Homo sapiens GN=NARS PE=1 SV=1 - [SYNC_HUMAN]	4.70479	3.83	1	1	2	2	2.44103e+07	548	62.9025	6.25244	N/A	N/A	N/A
B4DP61	Survival motor neuron protein OS=Homo sapiens GN=SMN2 PE=1 SV=1 - [B4DP61_HUMAN]	4.70429	10.57	3	2	2	2	5.55643e+06	227	24.365	8.6167	49 / 411	1.6	4
E9PBK6	WD repeat-containing protein 6 OS=Homo sapiens GN=WDR6 PE=1 SV=1 - [E9PBK6_HUMAN]	4.70107	9.14	4	3	3	3	9097169	569	62.182	6.21436	11 / 411	4.2	16
Q9NYZ3	G2 and S phase-expressed protein 1 OS=Homo sapiens GN=GTSE1 PE=1 SV=3 - [GTSE1_HUMAN]	4.66716	3.75	1	2	2	2	1.85299e+07	720	76.5976	9.39307	5 / 411	1	1
B4DDD6	Drebrin-like protein OS=Homo sapiens GN=DBNL PE=1 SV=1 - [B4DDD6_HUMAN]	4.66273	5.42	2	2	2	2	27071097	406	45.7184	4.95752	37 / 411	3.5	18
Q13045	Protein flightless-1 homolog OS=Homo sapiens GN=FLII PE=1 SV=2 - [FLII_HUMAN]	4.64303	5.44	2	5	5	6	1.62691e+07	1269	144.66	6.04932	36 / 411	2	11
Q15120	[Pyruvate dehydrogenase (acetyl-transferring)] kinase isozyme 3, mitochondrial OS=Homo sapiens GN=PDK3 PE=1 SV=1 - [PDK3_HUMAN]	4.63498	6.16	1	2	2	2	1.6055e+07	406	46.9091	8.36768	6 / 411	1.2	2
G5E9A6	Ubiquitin carboxyl-terminal hydrolase 11 OS=Homo sapiens GN=USP11 PE=1 SV=1 - [G5E9A6_HUMAN]	4.61997	2.07	2	1	2	2	135442269	920	104.965	5.32568	26 / 411	1.8	4
A0A087X0P6	Protein IGKV2D-29 OS=Homo sapiens GN=IGKV2D-29 PE=1 SV=1 - [A0A087X0P6_HUMAN]	4.6065	19.61	3	2	2	2	1.55883e+08	102	11.1846	5.93506	N/A	N/A	N/A
Q9NY12	H/ACA ribonucleoprotein complex subunit 1 OS=Homo sapiens GN=GAR1 PE=1 SV=1 - [GAR1_HUMAN]	4.58994	12.44	1	2	2	2	88925584	217	22.3342	10.9165	44 / 411	5.8	62
Q14669	E3 ubiquitin-protein ligase TRIP12 OS=Homo sapiens GN=TRIP12 PE=1 SV=1 - [TRIPC_HUMAN]	4.58138	1.71	1	3	3	3	3.92988e+06	1992	220.296	8.48486	29 / 411	4.3	18
O75400	Pre-mRNA-processing factor 40 homolog A OS=Homo sapiens GN=PRPF40A PE=1 SV=2 - [PR40A_HUMAN]	4.54665	3.34	1	2	2	2	1.28385e+07	957	108.737	7.56201	76 / 411	5.9	30
A0A1B0GVT3	Liprin-alpha-1 (Fragment) OS=Homo sapiens GN=PPFIA1 PE=1 SV=1 - [A0A1B0GVT3_HUMAN]	4.53525	12.18	3	1	2	4	7.21562e+06	271	30.4215	8.80713	6 / 411	1.5	3
A6NIT2	Phosphorylase b kinase regulatory subunit alpha, skeletal muscle isoform OS=Homo sapiens GN=PHKA1 PE=1 SV=1 - [A6NIT2_HUMAN]	4.51406	3.9	3	3	4	4	5.64174e+06	1181	132.549	5.96045	6 / 411	1.5	3
Q92688	Acidic leucine-rich nuclear phosphoprotein 32 family member B OS=Homo sapiens GN=ANP32B PE=1 SV=1 - [AN32B_HUMAN]	4.5072	7.17	1	2	2	2	12346286	251	28.7703	4.05615	30 / 411	2	6
Q6UXN9	WD repeat-containing protein 82 OS=Homo sapiens GN=WDR82 PE=1 SV=1 - [WDR82_HUMAN]	4.49617	6.39	1	2	2	2	22890150	313	35.0565	7.69385	42 / 411	8.7	88
Q9Y490	Talin-1 OS=Homo sapiens GN=TLN1 PE=1 SV=3 - [TLN1_HUMAN]	4.49088	1.38	1	2	2	4	8.24289e+06	2541	269.599	6.07471	82 / 411	11	72
M0QWZ7	Serine--tRNA ligase, mitochondrial OS=Homo sapiens GN=SARS2 PE=1 SV=1 - [M0QWZ7_HUMAN]	4.48966	6.76	5	3	3	3	4.64147e+06	518	58.1458	8.27979	31 / 411	2	11
P21912	Succinate dehydrogenase [ubiquinone] iron-sulfur subunit, mitochondrial OS=Homo sapiens GN=SDHB PE=1 SV=3 - [SDHB_HUMAN]	4.48059	7.14	1	2	2	2	6.1832e+07	280	31.6088	8.76318	18 / 411	1.8	4
Q9UJT1	Tubulin delta chain OS=Homo sapiens GN=TUBD1 PE=2 SV=2 - [TBD_HUMAN]	4.47904	6.4	1	2	2	2	1.03604e+07	453	51.0013	6.82959	0 / 411	0	0
H7C0W7	Hyccin (Fragment) OS=Homo sapiens GN=FAM126A PE=1 SV=1 - [H7C0W7_HUMAN]	4.47847	7.43	2	3	3	3	1.74496e+07	471	52.1155	8.89502	4 / 411	1	1
O75940	Survival of motor neuron-related-splicing factor 30 OS=Homo sapiens GN=SMNDC1 PE=1 SV=1 - [SPF30_HUMAN]	4.4645	9.24	1	2	2	2	2.5464e+07	238	26.6945	7.23975	37 / 411	2.1	6
D6RAA6	Transmembrane protein 33 (Fragment) OS=Homo sapiens GN=TMEM33 PE=1 SV=1 - [D6RAA6_HUMAN]	4.4433	9.91	2	1	2	4	33144018	222	25.2073	9.56885	34 / 411	1.9	6
O43815	Striatin OS=Homo sapiens GN=STRN PE=1 SV=4 - [STRN_HUMAN]	4.43517	5.38	1	3	3	3	7.82517e+06	780	86.0788	5.2749	9 / 411	2	4
Q9NSB2	Keratin, type II cuticular Hb4 OS=Homo sapiens GN=KRT84 PE=2 SV=2 - [KRT84_HUMAN]	4.41984	5.67	3	1	4	5	298619368	600	64.8015	7.56201	146 / 411	3.4	20
J3KQ34	COP9 signalosome complex subunit 7b OS=Homo sapiens GN=COPS7B PE=1 SV=1 - [J3KQ34_HUMAN]	4.40939	10	3	2	2	2	1.20874e+07	230	26.4077	7.78174	10 / 411	1.4	2
H3BUF6	Ataxin-2-like protein OS=Homo sapiens GN=ATXN2L PE=1 SV=1 - [H3BUF6_HUMAN]	4.40755	1.78	2	2	2	2	3.5834e+06	1068	112.644	8.68994	127 / 411	17.4	113
E5RJ52	AP-3 complex subunit mu-2 (Fragment) OS=Homo sapiens GN=AP3M2 PE=1 SV=1 - [E5RJ52_HUMAN]	4.40635	6.97	3	2	2	2	22455897	287	31.7515	8.646	1 / 411	1	1
E9PK01	Elongation factor 1-delta (Fragment) OS=Homo sapiens GN=EEF1D PE=1 SV=1 - [E9PK01_HUMAN]	4.40223	9.58	4	2	2	2	4.61853e+07	261	28.8036	5.021	157 / 411	5.9	34
Q8WU40	CAMK2G protein (Fragment) OS=Homo sapiens GN=CAMK2G PE=1 SV=2 - [Q8WU40_HUMAN]	4.39155	8.39	8	2	3	3	5.69153e+07	453	50.8928	6.68311	8 / 411	2.5	5
Q5SYE7	NHS-like protein 1 OS=Homo sapiens GN=NHSL1 PE=1 SV=2 - [NHSL1_HUMAN]	4.37405	1.43	1	2	2	2	6.79252e+06	1610	170.563	6.96143	1 / 411	1	1
Q3ZCQ8	Mitochondrial import inner membrane translocase subunit TIM50 OS=Homo sapiens GN=TIMM50 PE=1 SV=2 - [TIM50_HUMAN]	4.36305	7.65	1	2	2	2	66315168	353	39.6215	8.36768	124 / 411	4.1	45
Q4VB86	EPB41 protein OS=Homo sapiens GN=EPB41 PE=1 SV=2 - [Q4VB86_HUMAN]	4.3571	5.79	2	2	3	3	6.21053e+06	622	69.847	6.78564	36 / 411	10.5	38
O94973	AP-2 complex subunit alpha-2 OS=Homo sapiens GN=AP2A2 PE=1 SV=2 - [AP2A2_HUMAN]	4.35003	2.02	2	1	2	2	4.02465e+07	939	103.895	6.96143	21 / 411	2	10
Q5SWA1	Protein phosphatase 1 regulatory subunit 15B OS=Homo sapiens GN=PPP1R15B PE=1 SV=1 - [PR15B_HUMAN]	4.34948	3.51	1	2	2	2	1.418e+07	713	79.1023	4.69092	0 / 411	0	0
P49756	RNA-binding protein 25 OS=Homo sapiens GN=RBM25 PE=1 SV=3 - [RBM25_HUMAN]	4.33461	2.37	1	1	2	3	8.56088e+06	843	100.124	6.31592	77 / 411	7.7	44
F5GZS6	4F2 cell-surface antigen heavy chain OS=Homo sapiens GN=SLC3A2 PE=1 SV=1 - [F5GZS6_HUMAN]	4.33366	4.34	3	2	2	2	2.47904e+07	599	64.8322	5.09717	58 / 411	4.9	22
A0A1B0GTW4	Myocyte-specific enhancer factor 2C (Fragment) OS=Homo sapiens GN=MEF2C PE=1 SV=1 - [A0A1B0GTW4_HUMAN]	4.32324	17.07	8	2	2	2	1.63688e+07	123	14.2631	6.56592	8 / 411	1.1	2
E9PCY5	DNA topoisomerase 2 (Fragment) OS=Homo sapiens GN=TOP2B PE=1 SV=1 - [E9PCY5_HUMAN]	4.30623	1.91	2	2	2	2	2.09282e+07	1150	130.398	8.47021	61 / 411	10.6	55
Q3MJ62	Zinc finger and SCAN domain-containing protein 23 OS=Homo sapiens GN=ZSCAN23 PE=2 SV=1 - [ZSC23_HUMAN]	4.28258	4.88	1	2	2	2	4.1827e+07	389	44.9271	6.31592	0 / 411	0	0
Q9Y4R8	Telomere length regulation protein TEL2 homolog OS=Homo sapiens GN=TELO2 PE=1 SV=2 - [TELO2_HUMAN]	4.27008	5.14	1	4	4	4	1.67033e+07	837	91.6892	5.75732	10 / 411	1.8	4
P53007	Tricarboxylate transport protein, mitochondrial OS=Homo sapiens GN=SLC25A1 PE=1 SV=2 - [TXTP_HUMAN]	4.26246	7.72	1	2	2	2	1.25192e+07	311	33.991	9.89111	42 / 411	3.4	14
Q93034	Cullin-5 OS=Homo sapiens GN=CUL5 PE=1 SV=4 - [CUL5_HUMAN]	4.2621	1.92	1	1	2	2	9.94709e+06	780	90.8974	7.94287	3 / 411	2.3	4
Q15058	Kinesin-like protein KIF14 OS=Homo sapiens GN=KIF14 PE=1 SV=1 - [KIF14_HUMAN]	4.25606	1.27	1	2	2	2	6.53696e+06	1648	186.375	7.91357	20 / 411	6.6	25
E7EQZ7	Protein Red (Fragment) OS=Homo sapiens GN=IK PE=1 SV=1 - [E7EQZ7_HUMAN]	4.23325	8.61	2	2	2	2	7.82439e+06	267	31.1726	6.11279	53 / 411	5.5	18
Q13131	5'-AMP-activated protein kinase catalytic subunit alpha-1 OS=Homo sapiens GN=PRKAA1 PE=1 SV=4 - [AAPK1_HUMAN]	4.22671	3.22	1	2	2	2	4.49581e+07	559	63.9686	8.11865	9 / 411	2	5
P62993	Growth factor receptor-bound protein 2 OS=Homo sapiens GN=GRB2 PE=1 SV=1 - [GRB2_HUMAN]	4.19421	8.29	1	2	2	2	3.3604e+07	217	25.1904	6.31592	7 / 411	1.4	3
P51654	Glypican-3 OS=Homo sapiens GN=GPC3 PE=1 SV=1 - [GPC3_HUMAN]	4.17636	3.28	1	2	2	2	2.38167e+06	580	65.5198	6.3667	1 / 411	1	1
E7EUT5	Glyceraldehyde-3-phosphate dehydrogenase OS=Homo sapiens GN=GAPDH PE=1 SV=1 - [E7EUT5_HUMAN]	4.14457	11.15	2	2	2	2	31191464	260	27.8531	6.94678	248 / 411	13	97
O00418	Eukaryotic elongation factor 2 kinase OS=Homo sapiens GN=EEF2K PE=1 SV=2 - [EF2K_HUMAN]	4.14019	3.72	1	2	3	3	3.08597e+07	725	82.0925	5.32568	3 / 411	1.7	3
Q99661	Kinesin-like protein KIF2C OS=Homo sapiens GN=KIF2C PE=1 SV=2 - [KIF2C_HUMAN]	4.13748	3.31	1	2	2	2	1.34096e+07	725	81.2612	7.82568	23 / 411	4.3	20
Q13185	Chromobox protein homolog 3 OS=Homo sapiens GN=CBX3 PE=1 SV=4 - [CBX3_HUMAN]	4.12248	22.95	1	3	3	3	4.03231e+07	183	20.7984	5.32568	85 / 411	4.5	31
O15541	RING finger protein 113A OS=Homo sapiens GN=RNF113A PE=1 SV=1 - [R113A_HUMAN]	4.11798	6.71	1	2	2	2	2.34818e+07	343	38.7626	5.69385	7 / 411	2.1	5
Q9BRX2	Protein pelota homolog OS=Homo sapiens GN=PELO PE=1 SV=2 - [PELO_HUMAN]	4.1171	6.23	1	3	3	3	13688534	385	43.332	6.34131	9 / 411	2.3	6
P26358	DNA (cytosine-5)-methyltransferase 1 OS=Homo sapiens GN=DNMT1 PE=1 SV=2 - [DNMT1_HUMAN]	4.114	1.24	1	2	2	2	8.49295e+06	1616	183.05	7.75244	42 / 411	3.7	27
Q13895	Bystin OS=Homo sapiens GN=BYSL PE=1 SV=3 - [BYST_HUMAN]	4.10181	4.58	1	2	2	2	9.26634e+06	437	49.57	8.11865	56 / 411	1.6	5
K7ER15	Haloacid dehalogenase-like hydrolase domain-containing protein 2 (Fragment) OS=Homo sapiens GN=HDHD2 PE=1 SV=1 - [K7ER15_HUMAN]	4.09624	10.29	2	2	2	2	5.35835e+07	204	22.476	6.93213	2 / 411	1	1
Q8NFF5	FAD synthase OS=Homo sapiens GN=FLAD1 PE=1 SV=1 - [FAD1_HUMAN]	4.045	7.67	2	3	3	4	7.45329e+06	587	65.2243	6.93213	5 / 411	1	1
Q9H857	5'-nucleotidase domain-containing protein 2 OS=Homo sapiens GN=NT5DC2 PE=1 SV=1 - [NT5D2_HUMAN]	4.02605	6.35	2	2	3	3	1.8298e+07	520	60.6797	6.771	28 / 411	1.9	8
H7C1C4	Host cell factor 1 (Fragment) OS=Homo sapiens GN=HCFC1 PE=1 SV=1 - [H7C1C4_HUMAN]	3.99817	3.6	3	2	2	2	1.23328e+07	611	63.1496	4.75439	72 / 411	18.3	86
I3L2B0	Clustered mitochondria protein homolog (Fragment) OS=Homo sapiens GN=CLUH PE=1 SV=2 - [I3L2B0_HUMAN]	3.98062	1.46	3	1	2	2	144444881	1236	138.142	6.03662	21 / 411	2.1	12
Q6XZF7	Dynamin-binding protein OS=Homo sapiens GN=DNMBP PE=1 SV=1 - [DNMBP_HUMAN]	3.97769	1.33	1	2	2	2	5.85391e+06	1577	177.236	5.38916	4 / 411	1.3	2
Q96ST3	Paired amphipathic helix protein Sin3a OS=Homo sapiens GN=SIN3A PE=1 SV=2 - [SIN3A_HUMAN]	3.97324	1.73	1	2	2	2	4.55876e+06	1273	145.085	7.25439	41 / 411	5.5	15
H3BQZ7	HCG2044799 OS=Homo sapiens GN=HNRNPUL2-BSCL2 PE=4 SV=1 - [H3BQZ7_HUMAN]	3.9478	4.16	2	2	3	5	1.96525e+07	746	84.6392	4.93213	N/A	N/A	N/A
O60884	DnaJ homolog subfamily A member 2 OS=Homo sapiens GN=DNAJA2 PE=1 SV=1 - [DNJA2_HUMAN]	3.93367	8.01	2	3	3	3	2.37764e+07	412	45.7166	6.48096	90 / 411	3.1	9
H3BPZ1	Very-long-chain (3R)-3-hydroxyacyl-CoA dehydratase 3 OS=Homo sapiens GN=HACD3 PE=1 SV=1 - [H3BPZ1_HUMAN]	3.88525	8.61	3	3	3	3	1.13403e+07	337	40.0429	8.96826	N/A	N/A	N/A
Q8N1F7	Nuclear pore complex protein Nup93 OS=Homo sapiens GN=NUP93 PE=1 SV=2 - [NUP93_HUMAN]	3.86304	2.81	2	2	2	2	3.11024e+06	819	93.4296	5.71924	58 / 411	3.8	17
P62851	40S ribosomal protein S25 OS=Homo sapiens GN=RPS25 PE=1 SV=1 - [RS25_HUMAN]	3.85975	15.2	1	2	2	2	1.87312e+08	125	13.7337	10.1108	196 / 411	4.4	20
Q96EY1	DnaJ homolog subfamily A member 3, mitochondrial OS=Homo sapiens GN=DNAJA3 PE=1 SV=2 - [DNJA3_HUMAN]	3.85962	5	1	2	2	2	16227909	480	52.4555	9.26123	33 / 411	1.8	4
Q86YP4	Transcriptional repressor p66-alpha OS=Homo sapiens GN=GATAD2A PE=1 SV=1 - [P66A_HUMAN]	3.85328	3.63	1	2	2	2		633	68.0205	9.93506	51 / 411	3.6	14
P16615	Sarcoplasmic/endoplasmic reticulum calcium ATPase 2 OS=Homo sapiens GN=ATP2A2 PE=1 SV=1 - [AT2A2_HUMAN]	3.85156	3.36	1	2	2	2	1.12634e+07	1042	114.683	5.33838	92 / 411	4.3	35
Q9BSD7	Cancer-related nucleoside-triphosphatase OS=Homo sapiens GN=NTPCR PE=1 SV=1 - [NTPCR_HUMAN]	3.85003	12.63	1	2	2	2	4.58158e+06	190	20.7001	9.53955	37 / 411	2.2	6
E9PL69	Ribonucleoside-diphosphate reductase large subunit OS=Homo sapiens GN=RRM1 PE=1 SV=1 - [E9PL69_HUMAN]	3.8446	4.04	2	2	2	2	1.4859e+07	570	64.7956	6.31592	22 / 411	2.5	16
P39880	Homeobox protein cut-like 1 OS=Homo sapiens GN=CUX1 PE=1 SV=3 - [CUX1_HUMAN]	3.83798	3.39	2	4	4	4	1.04267e+07	1505	164.087	5.89697	28 / 411	4.7	12
Q7L576	Cytoplasmic FMR1-interacting protein 1 OS=Homo sapiens GN=CYFIP1 PE=1 SV=1 - [CYFP1_HUMAN]	3.82953	1.6	1	2	2	2	7.74654e+06	1253	145.089	6.90283	46 / 411	6	24
K7EIJ4	Ran-binding protein 3 (Fragment) OS=Homo sapiens GN=RANBP3 PE=1 SV=1 - [K7EIJ4_HUMAN]	3.80893	22.58	3	3	3	3	1.01322e+07	155	16.9544	4.99561	28 / 411	9.5	23
Q96II8	Leucine-rich repeat and calponin homology domain-containing protein 3 OS=Homo sapiens GN=LRCH3 PE=1 SV=2 - [LRCH3_HUMAN]	3.78863	6.18	3	3	4	4	7.68707e+07	777	86.03	6.7124	0 / 411	0	0
F5H3X6	Prohibitin-2 (Fragment) OS=Homo sapiens GN=PHB2 PE=1 SV=2 - [F5H3X6_HUMAN]	3.78836	8.45	5	2	2	2	9.47019e+06	213	23.6005	6.94678	95 / 411	5.9	47
Q9NR50	Translation initiation factor eIF-2B subunit gamma OS=Homo sapiens GN=EIF2B3 PE=1 SV=1 - [EI2BG_HUMAN]	3.7556	5.31	1	1	2	2	17077657	452	50.208	6.46826	11 / 411	1.4	3
Q86XT4	E3 ubiquitin-protein ligase TRIM50 OS=Homo sapiens GN=TRIM50 PE=1 SV=1 - [TRI50_HUMAN]	3.74521	3.29	1	1	2	2	6.4676e+07	487	54.739	7.48877	0 / 411	0	0
A0A0C4DG98	THO complex subunit 2 OS=Homo sapiens GN=THOC2 PE=1 SV=1 - [A0A0C4DG98_HUMAN]	3.69063	1.49	2	2	2	2	1.05752e+07	1478	169.475	8.67529	64 / 411	6.5	26
Q9Y4B6	Protein VPRBP OS=Homo sapiens GN=VPRBP PE=1 SV=3 - [VPRBP_HUMAN]	3.6852	1.19	1	2	2	2	1.089e+07	1507	168.9	5.05908	N/A	N/A	N/A
Q9UHI6	Probable ATP-dependent RNA helicase DDX20 OS=Homo sapiens GN=DDX20 PE=1 SV=2 - [DDX20_HUMAN]	3.619	2.55	1	1	2	2	1.15632e+08	824	92.1825	6.94678	40 / 411	2.6	15
P08243	Asparagine synthetase [glutamine-hydrolyzing] OS=Homo sapiens GN=ASNS PE=1 SV=4 - [ASNS_HUMAN]	3.56865	2.67	1	1	2	3	4.916e+06	561	64.3286	6.85889	42 / 411	3.3	17
P46087	Probable 28S rRNA (cytosine(4447)-C(5))-methyltransferase OS=Homo sapiens GN=NOP2 PE=1 SV=2 - [NOP2_HUMAN]	3.55958	2.83	1	2	2	2	2.75347e+07	812	89.2471	9.23193	91 / 411	6	41
A0A087WWG3	COBW domain-containing protein 3 OS=Homo sapiens GN=CBWD3 PE=4 SV=1 - [A0A087WWG3_HUMAN]	3.55838	5.76	12	2	2	2	1.06244e+07	347	38.6727	4.83057	0 / 411	0	0
P26196	Probable ATP-dependent RNA helicase DDX6 OS=Homo sapiens GN=DDX6 PE=1 SV=2 - [DDX6_HUMAN]	3.54851	8.49	1	2	2	7	1.24523e+07	483	54.3823	8.66064	129 / 411	6.3	54
Q9NVS9	Pyridoxine-5'-phosphate oxidase OS=Homo sapiens GN=PNPO PE=1 SV=1 - [PNPO_HUMAN]	3.50126	13.03	1	2	2	2	1.80493e+07	261	29.9688	7.06396	13 / 411	1.6	4
I3L2G3	Ketosamine-3-kinase (Fragment) OS=Homo sapiens GN=FN3KRP PE=1 SV=1 - [I3L2G3_HUMAN]	3.46585	20.47	2	2	2	2	1.32385e+07	127	14.0552	8.47021	3 / 411	1	1
H0YHF8	5'-AMP-activated protein kinase subunit gamma-1 (Fragment) OS=Homo sapiens GN=PRKAG1 PE=1 SV=1 - [H0YHF8_HUMAN]	3.44593	23.66	4	2	2	2	2.45555e+07	93	10.7065	5.19873	12 / 411	1.8	3
P61964	WD repeat-containing protein 5 OS=Homo sapiens GN=WDR5 PE=1 SV=1 - [WDR5_HUMAN]	3.41797	11.98	1	2	2	3	3.80324e+07	334	36.5655	8.26514	31 / 411	2.4	6
Q7Z478	ATP-dependent RNA helicase DHX29 OS=Homo sapiens GN=DHX29 PE=1 SV=2 - [DHX29_HUMAN]	3.33881	1.02	3	1	2	2	2.79297e+07	1369	155.139	8.08936	36 / 411	3.9	17
Q9Y399	28S ribosomal protein S2, mitochondrial OS=Homo sapiens GN=MRPS2 PE=1 SV=1 - [RT02_HUMAN]	3.32112	5.41	1	2	2	2	6.94846e+07	296	33.2281	9.26123	19 / 411	2.2	13
E9PJX5	Tyrosine-protein kinase OS=Homo sapiens GN=BLK PE=1 SV=1 - [E9PJX5_HUMAN]	3.27769	3	6	1	2	3	4.57518e+08	434	49.7184	8.22119	14 / 411	1.1	2
P18827	Syndecan-1 OS=Homo sapiens GN=SDC1 PE=1 SV=3 - [SDC1_HUMAN]	3.24586	11.94	1	2	2	4	1.46609e+07	310	32.4419	4.62744	2 / 411	2.5	4
S4R456	40S ribosomal protein S15 (Fragment) OS=Homo sapiens GN=RPS15 PE=1 SV=1 - [S4R456_HUMAN]	3.10516	29.41	8	2	2	2		68	8.02147	11.4731	126 / 411	4.5	25
A0A087WXQ5	TAR DNA-binding protein 43 (Fragment) OS=Homo sapiens GN=TARDBP PE=1 SV=1 - [A0A087WXQ5_HUMAN]	3.00291	10.5	10	2	2	2	3.21131e+07	200	22.9324	6.55127	91 / 411	3	18
P51665	26S proteasome non-ATPase regulatory subunit 7 OS=Homo sapiens GN=PSMD7 PE=1 SV=2 - [PSMD7_HUMAN]	2.97357	9.26	1	2	2	2	3.41525e+07	324	37.0025	6.771	72 / 411	4	23
Q6YN16	Hydroxysteroid dehydrogenase-like protein 2 OS=Homo sapiens GN=HSDL2 PE=1 SV=1 - [HSDL2_HUMAN]	2.88515	6.22	1	2	2	3	7.1822e+06	418	45.3655	7.98682	15 / 411	3	8
Q8IUF8	Bifunctional lysine-specific demethylase and histidyl-hydroxylase MINA OS=Homo sapiens GN=MINA PE=1 SV=1 - [MINA_HUMAN]	2.87941	5.16	1	2	2	2	9.88261e+06	465	52.767	6.69775	N/A	N/A	N/A
Q96RE7	Nucleus accumbens-associated protein 1 OS=Homo sapiens GN=NACC1 PE=1 SV=1 - [NACC1_HUMAN]	2.69102	3.8	1	2	2	2	1.25249e+07	527	57.2218	5.74463	19 / 411	2.6	5
D6RDJ3	DNA-directed RNA polymerases I and III subunit RPAC1 (Fragment) OS=Homo sapiens GN=POLR1C PE=1 SV=1 - [D6RDJ3_HUMAN]	2.67468	19.35	4	2	2	2	34752418	124	14.1962	5.2749	38 / 411	2.1	7
Q8TDY4	Arf-GAP with SH3 domain, ANK repeat and PH domain-containing protein 3 OS=Homo sapiens GN=ASAP3 PE=1 SV=1 - [ASAP3_HUMAN]	2.59701	3.65	1	2	2	2		903	99.0936	6.40479	0 / 411	0	0
K7EPT2	Rabankyrin-5 (Fragment) OS=Homo sapiens GN=ANKFY1 PE=1 SV=1 - [K7EPT2_HUMAN]	2.59247	31.25	2	2	2	2	1.42281e+07	80	9.14156	9.36377	60 / 411	5.3	48
P41227	N-alpha-acetyltransferase 10 OS=Homo sapiens GN=NAA10 PE=1 SV=1 - [NAA10_HUMAN]	2.59025	10.64	1	2	2	2	2.53516e+07	235	26.4419	5.64307	29 / 411	1.3	3
C9JR56	DNA-binding protein SATB OS=Homo sapiens GN=SATB2 PE=1 SV=1 - [C9JR56_HUMAN]	2.57927	4.6	2	2	2	2		674	75.9878	7.50342	3 / 411	5	6
Q8NB46	Serine/threonine-protein phosphatase 6 regulatory ankyrin repeat subunit C OS=Homo sapiens GN=ANKRD52 PE=1 SV=3 - [ANR52_HUMAN]	2.57708	2.42	1	1	2	2	2.91102e+07	1076	115.004	6.48096	2 / 411	1	1
Q8WVM0	Dimethyladenosine transferase 1, mitochondrial OS=Homo sapiens GN=TFB1M PE=1 SV=1 - [TFB1M_HUMAN]	2.56772	7.23	1	2	2	3	9.14644e+06	346	39.518	9.26123	6 / 411	2	3
K7EQN7	ATP-dependent RNA helicase DDX39A (Fragment) OS=Homo sapiens GN=DDX39A PE=1 SV=1 - [K7EQN7_HUMAN]	2.56751	12.94	20	3	3	4	2.01705e+07	255	28.8136	6.63916	138 / 411	5.2	32
F8VSA6	NEDD8 OS=Homo sapiens GN=NEDD8 PE=4 SV=1 - [F8VSA6_HUMAN]	2.52553	38	5	2	2	2	7.39735e+07	50	5.8632	6.69775	20 / 411	1.3	3
Q9Y3B9	RRP15-like protein OS=Homo sapiens GN=RRP15 PE=1 SV=2 - [RRP15_HUMAN]	2.51222	8.51	1	2	2	2	4.13459e+07	282	31.4645	5.51611	40 / 411	2.2	5
S4R3G0	Serine/arginine-rich-splicing factor 9 OS=Homo sapiens GN=SRSF9 PE=1 SV=1 - [S4R3G0_HUMAN]	2.49712	11.76	2	1	2	2	4.44898e+06	119	13.7728	8.1333	77 / 411	4.4	18
J3QLN6	Eukaryotic initiation factor 4A-I (Fragment) OS=Homo sapiens GN=EIF4A1 PE=1 SV=1 - [J3QLN6_HUMAN]	2.48531	17.79	9	2	2	2	6.45593e+07	163	18.0314	7.85498	190 / 411	9.2	87
Q13625	Apoptosis-stimulating of p53 protein 2 OS=Homo sapiens GN=TP53BP2 PE=1 SV=2 - [ASPP2_HUMAN]	2.43863	3.28	1	2	2	2	12802746	1128	125.538	6.07471	16 / 411	4.5	13
Q9ULX6	A-kinase anchor protein 8-like OS=Homo sapiens GN=AKAP8L PE=1 SV=3 - [AKP8L_HUMAN]	2.42885	5.57	1	3	3	3	13779847	646	71.6037	5.07178	34 / 411	1.6	5
Q96LB3	Intraflagellar transport protein 74 homolog OS=Homo sapiens GN=IFT74 PE=1 SV=1 - [IFT74_HUMAN]	2.41895	6.67	1	3	3	3	7.12114e+06	600	69.1961	5.99854	6 / 411	1.8	4
A0A0U1RR39	E3 ubiquitin-protein ligase CBL OS=Homo sapiens GN=CBL PE=1 SV=1 - [A0A0U1RR39_HUMAN]	2.407	3.83	4	2	2	2	7799905	862	95.0369	6.40479	2 / 411	1.5	2
[truncated: 60 more rows]

## Sheet: FL-TULP3 (mock&CRAPome removed)
Accession	Description	Score	Coverage	# Proteins	# Unique Peptides	# Peptides	# PSMs	Area	# AAs	MW [kDa]	calc. pI	# Experiments present in CRAPome (out of 411)	CRAPome Ave SC	CRAPome Max SC
[truncated: 221 more rows]
