# Supplementary material for: A conserved acetylation switch enables pharmacological control of tubby-like protein stability
Source: J Biol Chem. 2020 Nov 23;296:100073. doi: 10.1074/jbc.RA120.015839 (PMC7948452; doi:10.1074/jbc.RA120.015839)
Supplement: Supplemental File 2 [file mmc3.xlsx]

## Sheet: Fig 2B - acetylation
Figure 2B MOCK sample
Peptide Sequence				Charge		Precursor Mass			Modifications observed			Site of modification			Peptide Identification score			Quantification measurement (Total intensity)
R.LLLEK@R.Q				2		407.264			Acetylation (@)			Lysine 37			1.517			21128.3
R.EGESYVGK@LR.S				2		590.304			Acetylation (@)			Lysine 268			2.856			33301.9
Figure 2B HA-p300 sample
Peptide Sequence				Charge		Precursor Mass			Modifications observed			Site of modification			Peptide Identification score			Quantification measurement (Total intensity)
R.LLLEK@R.Q				2		407.263			Acetylation (@)			Lysine 37			1.716			31663.4
R.EGESYVGK@LR.S				2		590.304			Acetylation (@)			Lysine 268			3.185			149060
R.QELAAISYETNVLGFK@GPR.K				3		712.376			Acetylation (@)			Lysine 316			2.956			13616.2
R.K@M*SVIIPGM*TLNHK.Q				3		548.293			Acetylation (@), Oxidation (*)			Acetylated Lysine 320 Oxidized Methionines 321 and 328			1.715			32610.9
R.VTQASVK@NFQIVHK.N				3		547.642			Acetylation (@)			Lysine 389			2.343			82696.6
Figure 2B FLAG-PCAF sample
Peptide Sequence				Charge		Precursor Mass			Modifications observed			Site of modification			Peptide Identification score			Quantification measurement (Total intensity)
R.EGESYVGK@LR.S				2		590.304			Acetylation (@)			Lysine 268			2.595			47107.5
R.QELAAISYETNVLGFK@GPR.K				2		1068.06			Acetylation (@)			Lysine 316			4.409			5531.47
R.QELAAISYETNVLGFK@GPR.K				3		712.377			Acetylation (@)			Lysine 316			3.262			23500.8
R.K@MSVIIPGM*TLNHK.Q				3		542.962			Acetylation (@), Oxidation (*)			Acetylated Lysine 320 Oxidized Methionine 328			2.441			30744.3
Figure 2B FLAG-GCN5 sample
Peptide Sequence				Charge		Precursor Mass			Modifications observed			Site of modification			Peptide Identification score			Quantification measurement (Total intensity)
R.EGESYVGK@LR.S				2		590.305			Acetylation (@)			Lysine 268			2.239			49061.1
R.QELAAISYETNVLGFK@GPR.K				3		712.376			Acetylation (@)			Lysine 316			2.45			19329.9

## Sheet: Fig5E - Summary
Table A: Anti-FLAG IP In HEK293T cells stably expressing FLAG-TULP3 - replicate 1
	Empty vector (mock)	FLAG-TULP3
% TULP3 coverage	0.242	0.749
# TULP3 peptides	7	124
# glygly sites deteced on TULP3	0	2
Detected glygly sites	-	K232
		K316
Table B: Anti-FLAG IP In HEK293T cells stably expressing FLAG-TULP3 - replicate 2
	Empty vector (mock)	FLAG-TULP3
% TULP3 coverage	0.371	0.753
# TULP3 peptides	13	115
# glygly sites deteced on TULP3	0	4
Detected glygly sites	-	K27
		K232
		K245
		K277

## Sheet: Fig5E - GlyGly - results
Figure 5E TULP3 ubiquitination site mapping
Anti-FLAG IP In HEK293T cells stably expressing FLAG-TULP3 - replicate 1
Site of modification	m/z	z	Intensity	ppm	Prev AA	DB Peptide	Variable Mods	RT	Start	Score	Expect
K232	515.951	3	29280	-0.32	YLEK	EENQKIFLLAAR	GlyGly@5	40.262	228	17	0.00056
K316	736.386	3	5980000	-1.3	AHTR	QELAAISYETNVLGFKGPR	GlyGly@16	50.475	301	24.8	4.2e-07
Anti-FLAG IP In HEK293T cells stably expressing FLAG-TULP3 - replicate 2
Site of modification	m/z	z	Intensity	ppm	Prev AA	DB Peptide	Variable Mods	RT	Start	Score	Expect
K27	379.2	3	592475	-0.64	MKMR	QAKLDYQR	GlyGly@3	20.556	25	15.2	0.00066
K232	515.951	3	390421	-0.48	YLEK	EENQKIFLLAAR	GlyGly@5	44.531	228	27.4	1.7e-05
K232	515.951	3	475130	0.23	YLEK	EENQKIFLLAAR	GlyGly@5	44.578	228	24.6	7e-05
K245	669.356	3	634373	-0.58	KRKK	SKTANYLISIDPVDLSR	GlyGly@2	56.122	244	21.7	9.9e-05
K245	669.357	3	697129	0.059	KRKK	SKTANYLISIDPVDLSR	GlyGly@2	56.209	244	33	9.1e-08
K245	669.354	3	858616	-3.7	KRKK	SKTANYLISIDPVDLSR	GlyGly@2	57.119	244	15.4	0.00012
K277	554.603	3	309443	-0.76	GKLR	SNLMGTKFTVYDR	Oxidation@4;GlyGly@7	36.055	271	19.4	0.00011
K277	549.271	3	4560000	-0.17	GKLR	SNLMGTKFTVYDR	GlyGly@7	43.191	271	15.9	0.00048

## Sheet: FigS1F - in vitro - acetylation
Figure S1F TULP3 only
Site of modification	m/z	z	Intensity	ppm	Prev AA	DB Peptide	Variable Mods	RT	Start	Score	Expect
K27	532.279	2	70440	-1.3	MKMR	QAKLDYQR	Acetyl@3	25.733	25	16.9	0.0011
K27	532.279	2	153338	-1.8	MKMR	QAKLDYQR	Acetyl@3	25.769	25	16.8	0.00062
Figure S1F TULP3 + p300
Site of modification	m/z	z	Intensity	ppm	Prev AA	DB Peptide	Variable Mods	RT	Start	Score	Expect
K37	407.262	2	100	-2.3	DYQR	LLLEKR	Acetyl@5	70.283	33	17.7	0.0047
K37	407.263	2	9835	-1.5	DYQR	LLLEKR	Acetyl@5	70.324	33	15.8	0.0029
Figure S1F TULP3 + p300 + acetyl coA
Site of modification	m/z	z	Intensity	ppm	Prev AA	DB Peptide	Variable Mods	RT	Start	Score	Expect
K37	407.263	2	23549	0.24	DYQR	LLLEKR	Acetyl@5	70.219	33	18.6	0.0023
K37	407.263	2	100	-0.064	DYQR	LLLEKR	Acetyl@5	70.249	33	16.6	0.0025
K268	590.303	2	1030000	-2.3	DLSR	EGESYVGKLR	Acetyl@8	34.963	261	15.9	0.00064
K277	795.384	2	190244	-1.4	GKLR	SNLMGTKFTVYDR	Oxidation@4;Acetyl@7	43.165	271	20.6	6.4e-05
K277	795.385	2	387320	-0.35	GKLR	SNLMGTKFTVYDR	Oxidation@4;Acetyl@7	43.208	271	25.4	2.7e-06
Figure S1F TULP3 + p300 + acetyl coA + C646
Site of modification	m/z	z	Intensity	ppm	Prev AA	DB Peptide	Variable Mods	RT	Start	Score	Expect
K27	532.28	2	100	-0.63	MKMR	QAKLDYQR	Acetyl@3	25.714	25	15.6	0.00034
K27	532.28	2	100	-0.51	MKMR	QAKLDYQR	Acetyl@3	25.761	25	15.8	0.00061
K37	407.263	2	22507	0.086	DYQR	LLLEKR	Acetyl@5	70.298	33	16.5	0.0031
